# Supplementary material for: Endosperm and Seed Transcriptomes Reveal Possible Roles for Small RNA Pathways in Wild Tomato Hybrid Seed Failure
Source: Genome Biol Evol. 2021 May 19;13(8):evab107. doi: 10.1093/gbe/evab107 (PMC8358227; doi:10.1093/gbe/evab107)
Supplement: evab107_Supplementary_Data [file evab107_supplementary_data.zip]

Archive with 3 entries (3 files):
- Florez-Rueda_Supplementary_Tables_S1_S3_S4_S5_S7_april22.xlsx
- FlorezRueda_SupplementaryTable S2_april22.xlsx
- FlorezRueda_SupplementaryTable_S6.xlsx
