# Supplementary material for: Endosperm and Seed Transcriptomes Reveal Possible Roles for Small RNA Pathways in Wild Tomato Hybrid Seed Failure
Source: Genome Biol Evol. 2021 May 19;13(8):evab107. doi: 10.1093/gbe/evab107 (PMC8358227; doi:10.1093/gbe/evab107)
Supplement: evab107_Supplementary_Data [file evab107_supplementary_data.zip › Florez-Rueda_Supplementary_Tables_S1_S3_S4_S5_S7_april22.xlsx]

## Sheet: Table S1
Table S1. Summary of the transcriptomic data used, and mapping efficiency.
library name	cross type	raw reads (million)	percentage mapped
LA1616A_hyb_seed_sRNA_rep1	PC	11.97	41.4
LA1616A_hyb_seed_sRNA_rep2	PC	7.72	42.9
LA1616A_hyb_seed_sRNA_rep3	PC	8.5	45.8
LA1616A_sib_seed_sRNA_rep1	PP	12.91	50.6
LA1616A_sib_seed_sRNA_rep2	PP	9.13	44.5
LA1616A_sib_seed_sRNA_rep3	PP	9.98	45.4
LA4329B_hyb_seed_sRNA_rep1	CP	8.23	45.6
LA4329B_hyb_seed_sRNA_rep2	CP	9.37	40.9
LA4329B_hyb_seed_sRNA_rep3	CP	8.88	41
LA4329B_sib_seed_sRNA_rep1	CC	8.91	40.3
LA4329B_sib_seed_sRNA_rep2	CC	10.03	41.4
LA4329B_sib_seed_sRNA_rep3	CC	10.24	40.7
LA1616A_hyb_endos_rep1	PC	18.19	80.48
LA1616A_hyb_endos_rep2	PC	14.87	82.37
LA1616A_sib_endos_rep1	PP	14.6	85.44
LA1616A_sib_endos_rep2	PP	35.8	85.52
LA4329B_hyb_endos_rep1	CP	12.24	80.02
LA4329B_hyb_endos_rep2	CP	17.65	81.39
LA4329B_sib_endos_rep1	CC	35.61	85.24
LA4329B_sib_endos_rep2	CC	18.2	79.33

## Sheet: Table S3
Table S3. Expression levels, DE test results and annotation of DE genes between normal and hybrid endosperms in wild tomatoes .
	Normalized group means
gene_name	PP	PC	CC	CP	logBaseMean	logFC_endsseed	pVal_ends_seed	adjP_ends_seed	genomic location on SL2.5	annotated function PANTHER	annotated function SL5.0
TAS14	5.36704	10.9643	2.29649	2.03243	9.07	3.54	4.02e-11	4.56e-10	2:47925818-47926954	NA	NA
TAP2	2.07967	8.78433	1.5075	1.31252	6.74	4.07	1.58e-11	1.88e-10	2:44044562-44046955	NA	NA
TAP1	0.806283	8.95065	0.694201	4.03891	7.22	4.74	7.81e-15	1.37e-13	2:44040158-44042618	NA	NA
STIG1	6.70093	3.88283	5.88169	1.63264	5.65	-2.74	4.85e-13	6.89e-12	3:69188013-69191195	NA	NA
Solyc12g099930	4.62536	7.1979	3.53167	8.07753	6.46	3.48	1.07e-16	2.28e-15	12:66882031-66886402	ALANINE--GLYOXYLATE AMINOTRANSFERASE 1 (PTHR21152:SF33)	Serine-glyoxylate aminotransferase (Q3S2I1_SPIPO)
Solyc12g099830	8.8711	7.01555	9.57278	6.25934	8.75	-2.51	6.23e-71	2.84e-68	12:66813822-66820925	KINASE WITH TETRATRICOPEPTIDE REPEAT DOMAIN-CONTAINING PROTEIN (PTHR45863:SF4)	Receptor-like protein kinase 2 (RCH2_ARATH)
Solyc12g099190	1.42172	5.14934	0	2.58882	3.3	3.04	2e-05	9.34e-05	12:66428636-66429164	CELL WALL / VACUOLAR INHIBITOR OF FRUCTOSIDASE 1-RELATED (PTHR31080:SF18)	Invertase inhibitor (C1KBP2_SOLTU)
Solyc12g099070	1.59931	0.901987	0.694201	7.45806	5.36	3.19	5.18e-07	3.25e-06	12:66352582-66354946	SUBFAMILY NOT NAMED (PTHR23500:SF338)	Inositol transporter 3 (manually curated)
Solyc12g098900	2.60043	10.1615	2.55989	0	7.62	3.75	7.42e-11	8.17e-10	12:66262595-66264360		Late embryogenesis abundant protein D-29 (LEA29_GOSHI)
Solyc12g098610	3.40734	7.26706	0.694201	3.10841	5.07	2.52	4.84e-09	4.22e-08	12:66051502-66053221	XYLOGLUCAN ENDOTRANSGLUCOSYLASE/HYDROLASE PROTEIN 15-RELATED (PTHR31062:SF61)	Xyloglucan endotransglucosylase/hydrolase 8 (C0IRG7_ACTDE)
Solyc12g098280	6.0069	0	4.67212	0.722597	4.81	-4.32	6.73e-10	6.58e-09	12:65841019-65865691	SUBFAMILY NOT NAMED (PTHR31218:SF29)	Nodulin MtN21 family protein (Fragment) (C0KY62_ARAKO)
Solyc12g096930	11.1092	10.612	12.1623	3.85368	10.91	-3.19	3.1e-63	1.02e-60	12:65647805-65654826	PEROXYGENASE 1-RELATED (PTHR31495:SF0)	Caleosin (Q9SQ57_SESIN)
Solyc12g096840	1.39008	6.93934	0	0.722597	4.64	3.78	4.87e-08	3.64e-07	12:65599420-65600418	GH14572P (PTHR10545:SF29)	N-acetyltransferase (B6SUK9_MAIZE)
Solyc12g096780	1.09417	5.98486	0	1.31252	4.19	2.59	9.14e-05	0.000373	12:65557519-65560391	ENOYL-[ACYL-CARRIER-PROTEIN] REDUCTASE, MITOCHONDRIAL (PTHR43981:SF2)	Mitochondrial trans-2-enoyl-CoA reductase (A2A846_MOUSE)
Solyc12g096730	8.23255	7.30389	6.71324	0	7.17	-3.09	2.58e-11	2.99e-10	12:65525542-65527299	PECTIN LYASE-LIKE SUPERFAMILY PROTEIN (PTHR31375:SF2)	Polygalacturonase (O22610_SOLLC)
Solyc12g096550	3.90987	6.67423	3.60732	7.37928	6.11	2.59	2.29e-11	2.67e-10	12:65418468-65421817	PROTEIN TIC 55, CHLOROPLASTIC (PTHR21266:SF29)	Pheophorbide a oxygenase family (B4VSS3_9CYAN)
Solyc12g094640	4.66419	5.5802	3.48596	8.72663	6.7	2.62	1.7e-08	1.36e-07	12:64811930-64814993	GLYCERALDEHYDE-3-PHOSPHATE DEHYDROGENASE GAPB, CHLOROPLASTIC (PTHR43148:SF1)	Glyceraldehyde-3-phosphate dehydrogenase B (B4F8L7_MAIZE)
Solyc12g094620	2.85037	8.65494	0.813296	3.57238	7.19	3.5	4.36e-09	3.83e-08	12:64800533-64804139	CATALASE-2-RELATED (PTHR11465:SF23)	catalase (manually curated)
Solyc12g094390	2.6738	4.87649	0	3.24971	3.42	2.62	3.55e-05	0.000158	12:64616419-64617148	SUBFAMILY NOT NAMED (PTHR34779:SF1)	Syringolide-induced protein 14-1-1 (Fragment) (Q06H38_ARAHY)
Solyc12g094380	5.45662	7.41548	4.05389	8.62594	7.03	2.57	1.27e-11	1.53e-10	12:64598424-64599886	SUBFAMILY NOT NAMED (PTHR33875:SF2)	DSBA oxidoreductase (A4T4K6_MYCGI)
Solyc12g089250	1.01551	10.0718	0	0.956174	7.51	4.96	5.43e-17	1.19e-15	12:64360994-64362707	F10A5.18 (PTHR32208:SF37)	Glyoxal oxidase (B6TJK4_MAIZE)
Solyc12g089240	0.583797	5.25308	0	0.722597	3.01	3.09	8.02e-05	0.000331	12:64351467-64353740	B-BOX ZINC FINGER PROTEIN 21 (PTHR31832:SF6)	Zinc finger protein CONSTANS-LIKE 3 (COL3_ARATH)
Solyc12g089170	8.61406	5.98572	8.82841	0	7.56	-3.33	3.52e-11	4.02e-10	12:64288144-64288825	PROTEIN RADIALIS-LIKE 5-RELATED (PTHR43952:SF1)	Myb family transcription factor (Fragment) (D7KSM0_ARALY)
Solyc12g088980	0	4.35238	0.694201	2.89915	2.92	3.3	3.64e-05	0.000162	12:64148514-64150825	F16N3.9 PROTEIN-RELATED (PTHR22844:SF128)	WD-40 repeat family protein (Q1EPE0_MUSAC)
Solyc12g088820	3.28325	5.85919	3.56972	8.10423	6.31	3.2	1.35e-16	2.84e-15	12:64044390-64048415	SERINE/THREONINE-PROTEIN KINASE WARTS (PTHR24356:SF151)	Serine/threonine-protein kinase 38 (B6U4A0_MAIZE)
Solyc12g088650	9.92634	6.74088	9.97878	6.90305	9.35	-2.77	6.32e-23	2.37e-21	12:63929297-63932111	SUBFAMILY NOT NAMED (PTHR10177:SF342)	Cyclin D (Q8GZU3_9ROSI)
Solyc12g088630	8.28475	3.19295	8.48455	6.46878	7.69	-2.97	1.65e-33	1.3e-31	12:63908013-63912713	F-BOX-LIKE/WD REPEAT-CONTAINING PROTEIN EBI (PTHR22846:SF2)	WD-40 repeat family protein (D7MKQ9_ARALY)
Solyc12g088540	8.6157	3.05107	9.07255	8.95476	8.58	-2.58	7.67e-25	3.32e-23	12:63856722-63877713	F-BOX-LIKE/WD REPEAT-CONTAINING PROTEIN EBI (PTHR22846:SF2)	WD-40 repeat family protein (D7MKQ9_ARALY)
Solyc12g088390	0	5.68824	0.694201	0.956174	3.29	3.31	9.77e-05	0.000396	12:63797554-63803729	C2H2 TYPE ZINC FINGER TRANSCRIPTION FACTOR FAMILY-RELATED (PTHR45988:SF1)	Zinc-finger protein (Q40899_PETHY)
Solyc12g088040	6.03385	8.01354	5.06115	9.7981	8	2.95	8.1e-28	4.35e-26	12:63538243-63541260	SUBFAMILY NOT NAMED (PTHR27005:SF44)	Receptor-like protein kinase At3g21340 (RLK6_ARATH)
Solyc12g087900	11.271	5.06931	11.3045	7.91959	10.58	-4.38	8.05e-74	4.03e-71	12:63412539-63416386	CYCLIN-D2-1 (PTHR10177:SF213)	Cyclin d2 (Q6T2Z7_SOYBN)
Solyc12g070150	9.61855	5.45869	9.76598	4.44144	8.81	-4.1	4.51e-43	6.13e-41	12:29532395-29538693		Unknown Protein
Solyc12g062160	2.60468	1.47708	0.302964	7.70496	5.28	3.12	6.51e-09	5.56e-08	12:30638226-30638853	SUBFAMILY NOT NAMED (PTHR33095:SF23)	Unknown Protein; contains Interpro domain(s) IPR012442 Protein of unknown function DUF1645
Solyc12g057160	4.82188	8.39577	4.25206	6.70965	6.61	2.91	2.29e-11	2.67e-10	12:63218478-63295826	CLASSICAL ARABINOGALACTAN PROTEIN 10-RELATED (PTHR36321:SF2)	Unknown Protein
Solyc12g057150	5.88521	10.054	5.4197	6.77268	7.91	2.7	1.24e-14	2.14e-13	12:63218478-63295826		Unknown Protein
Solyc12g057020	6.97248	5.36476	6.87563	3.43498	6.78	-2.62	3.34e-12	4.33e-11	12:63099370-63100778	ESTERASE, PUTATIVE DUF303 -RELATED (PTHR31988:SF4)	Acetyl xylan esterase A (D0TLQ4_9BACE)
Solyc12g056820	1.50225	4.10098	0	4.88495	3.75	3.57	3.03e-07	1.97e-06	12:62900051-62903736	SUBFAMILY NOT NAMED (PTHR11709:SF88)	Laccase (Q38757_ACEPS)
Solyc12g056720	2.85157	8.13695	0	0	5.77	3.52	1.41e-07	9.73e-07	12:62806943-62810255	SUBFAMILY NOT NAMED (PTHR31561:SF29)	3-ketoacyl-CoA synthase 2 (D7MF06_ARALY)
Solyc12g056600	2.50663	7.82317	1.04131	2.09412	5.59	3.27	1.38e-06	8.03e-06	12:62572022-62573214	SUBFAMILY NOT NAMED (PTHR43180:SF13)	Short chain alcohol dehydrogenase (O50038_TOBAC)
Solyc12g056590	2.54461	7.44876	1.20987	4.10836	5.2	4.21	1.99e-17	4.6e-16	12:62549006-62550542	ETHYLENE-RESPONSIVE TRANSCRIPTION FACTOR ABR1-RELATED (PTHR31190:SF41)	Ethylene responsive transcription factor 2a (C0J9I7_9ROSA)
Solyc12g056250	4.21597	8.45226	0.515667	4.2962	6.14	3.33	9.18e-19	2.39e-17	12:62208101-62210239	GLUTATHIONE S-TRANSFERASE T1-RELATED (PTHR44750:SF1)	Glutathione S-transferase (Q9M558_EUPES)
Solyc12g049600	5.28316	1.19997	4.12234	1.31252	4.09	-2.9	1.12e-06	6.6e-06	12:36614793-36617303		Ulp1 protease family C-terminal catalytic domain containing protein (Q60D46_SOLDE)
Solyc12g049300	0.299415	7.53294	0.694201	1.49019	5.22	3.58	1.51e-08	1.22e-07	12:37092801-37094581	TRANSCRIPTION FACTOR TT2 (PTHR10641:SF459)	R2R3MYB transcription factor 54 (manually curated)
Solyc12g045030	4.71156	10.6081	0.679724	3.46164	8.1	3.91	5.12e-29	3.01e-27	12:37460977-37461986	BETA-KETOACYL-ACP REDUCTASE-LIKE PROTEIN-RELATED (PTHR44375:SF1)	Short-chain dehydrogenase/reductase family protein (D7LV30_ARALY)
Solyc12g044930	3.69281	7.97302	0.679724	4.09365	5.83	3.48	8.43e-12	1.04e-10	12:37593583-37594955	F-BOX PROTEIN PP2-B1-RELATED (PTHR32278:SF2)	F-box protein PP2-B1 (PP2B1_ARATH)
Solyc12g044520	13.1715	9.43837	12.1907	9.20483	11.99	-3.03	1.52e-67	5.72e-65	12:38333191-38367939	GLUTATHIONE S-TRANSFERASE L1-RELATED (PTHR44328:SF3)	Glutathione S-transferase (Q76KW1_PEA)
Solyc12g044410	10.1007	8.17581	10.792	5.97656	9.66	-2.92	3.41e-57	8.6e-55	12:38525659-38534026	HOMEOBOX-LEUCINE ZIPPER PROTEIN ATHB-15 (PTHR45950:SF5)	Class III homeodomain-leucine zipper (Q1WD30_GINBI)
Solyc12g044330	4.24177	5.69645	1.5075	6.86803	5.38	2.55	8.97e-13	1.24e-11	12:38616019-38617254	AQUAPORIN TIP2-1 (PTHR45665:SF15)	tonoplast intrinsic protein 2.1 (manually curated)
Solyc12g044310	2.2998	5.38685	0.302964	5.48139	4.14	4.22	9.46e-16	1.82e-14	12:38679403-38683468	PROTEIN NRT1/ PTR FAMILY 1.1-RELATED (PTHR11654:SF157)	Solute carrier family 15 member 4 (S15A4_XENLA)
Solyc12g044240	2.54368	4.9887	0.694201	2.92056	3.21	2.65	1.97e-05	9.23e-05	12:38736613-38737013	SUBFAMILY NOT NAMED (PTHR11886:SF47)	Dynein light chain 1 cytoplasmic (C1C420_RANCA)
Solyc12g042830	3.90645	7.22483	2.22593	6.4421	5.58	3.32	1.07e-16	2.28e-15	12:39615006-39617157	SUBFAMILY NOT NAMED (PTHR11527:SF173)	class I heat shock protein (Q69BI7_CARPA)
Solyc12g042770	2.54368	6.61004	2.38999	4.52683	4.88	2.63	1.91e-07	1.29e-06	12:39681467-39683912	POST-ILLUMINATION CHLOROPHYLL FLUORESCENCE INCREASE (PTHR32429:SF9)	Chloroplast post-illumination chlorophyll fluorescence increase protein (A1Y9I8_TOBAC)
Solyc12g042760	6.9084	0	7.94378	0.722597	6.6	-5.79	2.27e-19	6.24e-18	12:39686922-39688362	SUBFAMILY NOT NAMED (PTHR27000:SF508)	LRR receptor-like serine/threonine-protein kinase, RLP
Solyc12g042730	0	6.94901	0	0	4.44	3.69	9.89e-07	5.9e-06	12:39718256-39718775	VQ MOTIF-CONTAINING PROTEIN 11 (PTHR33402:SF3)	Unknown Protein; contains Interpro domain(s) IPR008889 VQ
Solyc12g042710	7.65323	4.56275	7.06298	4.10405	7.51	-3.38	8.41e-30	5.25e-28	12:39724583-39819265		Unknown Protein
Solyc12g042500	4.0882	8.72077	4.50986	7.42339	7.09	2.83	2.41e-07	1.59e-06	12:40058052-40058767	GIBBERELLIN-REGULATED FAMILY PROTEIN-RELATED (PTHR23201:SF10)	Gibberellin-regulated family protein (D7MT35_ARALY)
Solyc12g042480	0.299415	4.08436	1.34428	2.98601	2.75	2.72	8.42e-05	0.000346	12:40096541-40098149	SUBFAMILY NOT NAMED (PTHR24298:SF157)	Cytochrome P450
Solyc12g041960	2.00322	3.9274	0.515667	3.8061	2.97	2.57	3.48e-05	0.000155	12:42179297-42180478	SUBFAMILY NOT NAMED (PTHR11746:SF99)	O-methyltransferase (A5HJZ9_VITVI)
Solyc12g040540	0.902179	0.616319	0.694201	6.22385	3.88	2.79	0.000211	0.000798	12:43622330-43623812		Unknown Protein
Solyc12g040490	9.58579	7.25063	10.2162	4.11644	9.19	-3.73	5.4e-35	4.62e-33	12:43858285-43879472		Unknown Protein
Solyc12g039190	0	0	0.302964	7.39231	4.97	3.79	2.03e-07	1.36e-06	12:45175958-45176117		Unknown Protein
Solyc12g038450	3.0212	2.15733	0.694201	9.35637	6.9	3.25	2.25e-08	1.78e-07	12:47641103-47641385	ETHYLENE-RESPONSIVE TRANSCRIPTION FACTOR ERF122-RELATED (PTHR31194:SF12)	Ethylene responsive transcription factor 3a (C0J9I5_9ROSA)
Solyc12g038440	1.42172	0	0	6.55908	4.14	2.54	0.000397	0.00141	12:47681498-47704241	ETHYLENE-RESPONSIVE TRANSCRIPTION FACTOR ABR1-RELATED (PTHR31190:SF41)	Ethylene-responsive transcription factor 3 (B6TFS2_MAIZE)
Solyc12g038140	6.49643	1.16813	4.53678	5.81741	6.13	-2.51	1.71e-11	2.02e-10	12:48980780-48982161	SUBFAMILY NOT NAMED (PTHR33527:SF14)	Unknown Protein
Solyc12g038130	7.14742	1.33902	5.25414	6.12255	6.58	-2.72	3.58e-15	6.52e-14	12:49093596-49094415	SUBFAMILY NOT NAMED (PTHR33527:SF14)	Unknown Protein
Solyc12g035570	4.38269	0.616319	4.18064	1.31252	3.9	-2.83	1.02e-05	5.03e-05	12:56675122-56685814		Unknown Protein
Solyc12g021200	8.11256	2.05215	8.34768	7.49802	7.67	-2.59	8.41e-18	2.02e-16	12:14781972-14816652		Protein binding protein (B6TVD0_MAIZE)
Solyc12g021140	9.87621	5.61232	10.0474	0.722597	9.3	-6.04	3.63e-50	6.79e-48	12:14389292-14389517	CYTOSOLIC SULFOTRANSFERASE 1-RELATED (PTHR11783:SF81)	Sulfotransferase family protein (D7KQF7_ARALY)
Solyc12g020130	7.82377	0	5.13251	1.49019	6.62	-5.37	4.33e-21	1.4e-19	12:14136657-14137963	SUBFAMILY NOT NAMED (PTHR33527:SF14)	Unknown Protein
Solyc12g019740	5.06878	8.75579	4.57336	6.81983	6.88	2.68	1.51e-30	9.87e-29	12:11252541-11254118	SUBFAMILY NOT NAMED (PTHR43601:SF13)	Thioredoxin family protein (D7KIT3_ARALY)
Solyc12g017660	6.77397	7.43279	0	5.51597	6.05	3.47	7.2e-19	1.89e-17	12:7166543-7171779	PEROXIDASE 14-RELATED (PTHR31388:SF95)	Peroxidase (Q0ZA68_9ROSI)
Solyc12g017530	1.68484	5.70316	0.694201	4.07008	3.85	3.29	2.88e-09	2.58e-08	12:6800109-6800403	ARGOS-LIKE PROTEIN-RELATED (PTHR36023:SF3)	Unknown Protein
Solyc12g017360	2.97074	5.96195	0.694201	2.89915	3.95	2.75	3.22e-05	0.000145	12:6608501-6610457	CARBOHYDRATE-BINDING X8 DOMAIN SUPERFAMILY PROTEIN (PTHR32227:SF237)	Glucan endo-1 3-beta-glucosidase 4 (B6T2U4_MAIZE)
Solyc12g017300	0.583797	1.84574	0	9.1002	6.71	4.95	4.88e-18	1.19e-16	12:6512891-6513551	AGAMOUS-LIKE MADS-BOX PROTEIN AGL82 (PTHR11945:SF176)	Pheres1 (Fragment) (B2BFQ7_ARALY)
Solyc12g017250	4.12655	9.32954	0.302964	4.62255	7.08	5.59	1.23e-22	4.52e-21	12:6437402-6441078	PHOTOSYSTEM II 10 KDA POLYPEPTIDE, CHLOROPLASTIC (PTHR34369:SF2)	photosystem II polypeptide (Q6V7X5_TRIPR)
Solyc12g017240	5.9315	8.16978	5.61332	8.66245	7.39	2.85	1.07e-10	1.16e-09	12:6422170-6427680	XYLOGLUCAN ENDOTRANSGLUCOSYLASE/HYDROLASE PROTEIN 14-RELATED (PTHR31062:SF15)	xyloglucan endo-transglycosylase B1 (manually curated)
Solyc12g016180	2.10058	2.24101	0	9.54993	7.24	4.68	1.26e-17	2.97e-16	12:6263991-6264651	AGAMOUS-LIKE MADS-BOX PROTEIN AGL82 (PTHR11945:SF176)	MADS-box transcription factor 1 (D1MFS6_HEVBR)
Solyc12g016170	0.583797	0.583648	0	7.65153	5.26	4.22	1.9e-09	1.75e-08	12:6258292-6258952	AGAMOUS-LIKE MADS-BOX PROTEIN AGL82 (PTHR11945:SF176)	Pheres1 (Fragment) (B2BFQ7_ARALY)
Solyc12g016150	1.20159	0.943748	0.302964	8.81403	6.34	3.63	3.34e-11	3.82e-10	12:6233111-6233771	AGAMOUS-LIKE MADS-BOX PROTEIN AGL82 (PTHR11945:SF176)	MADS-box protein (Fragment) (Q84MI1_DRANE)
Solyc12g015970	0.673398	2.88286	0	2.80977	1.91	2.75	0.00128	0.00403	12:6001915-6003943	SUBFAMILY NOT NAMED (PTHR31533:SF2)	GPI-anchored protein (A2PZD8_IPONI)
Solyc12g015650	0.510376	3.63163	1.95439	4.49032	3.17	2.83	2.02e-05	9.44e-05	12:5647294-5652361		Armadillo repeat containing 4 (A8K906_HUMAN)
Solyc12g014590	3.69471	6.29998	1.20987	4.87278	4.94	2.64	4.14e-10	4.16e-09	12:5578621-5581785	SUBFAMILY NOT NAMED (PTHR13903:SF5)	Pirin (D7RJ70_CARPA)
Solyc12g014500	1.92859	3.92675	0.694201	5.16772	3.39	3.63	2.56e-10	2.64e-09	12:5468305-5476412	SUBFAMILY NOT NAMED (PTHR31009:SF42)	S-adenosyl-L-methionine salicylic acid carboxyl methyltransferase-like protein (Q9FLN8_ARATH)
Solyc12g013770	8.84831	12.8964	1.37393	3.10491	10.45	2.95	2.27e-12	3.01e-11	12:4582232-4583505	SUBFAMILY NOT NAMED (PTHR31451:SF15)	Mannan endo-1 4-beta-mannosidase (A8FDC6_BACP2)
Solyc12g013760	2.97654	6.05949	0	0	3.76	2.55	0.000573	0.00197	12:4581977-4582187	SUBFAMILY NOT NAMED (PTHR31451:SF15)	Mannan endo-1,4-beta-mannosidase 3 (MAN3_SOLLC)
Solyc12g013750	8.16495	11.8295	1.37393	4.07008	9.41	3.48	2.22e-19	6.1e-18	12:4571919-4572315	SUBFAMILY NOT NAMED (PTHR31451:SF15)	Mannan endo-1,4-beta-mannosidase 3 (MAN3_SOLLC)
Solyc12g013700	5.13597	11.3532	3.38292	9.23665	9.77	5.29	9.82e-16	1.88e-14	12:4542211-4544471	SUBFAMILY NOT NAMED (PTHR45952:SF2)	Aluminum-induced protein-like protein (Q8S2R9_THEHA)
Solyc12g013670	6.73187	10.4291	0.694201	2.33064	8	3.2	2.91e-12	3.82e-11	12:4508120-4508751	SUBFAMILY NOT NAMED (PTHR31451:SF15)	Mannan endo-1 4-beta-mannosidase (D2S259_HALTV)
Solyc12g013620	0.673398	7.25306	1.96637	4.48292	5.02	4.2	9.48e-15	1.65e-13	12:4462010-4464637		jasmonic acid 2 (manually curated)
Solyc12g011310	0.583797	5.05868	0.997165	3.48598	3.25	4.32	6.37e-09	5.45e-08	12:4159704-4160917	GLUTATHIONE S-TRANSFERASE U19-RELATED (PTHR11260:SF493)	Glutathione S-transferase (Q0PN10_9FABA)
Solyc12g011240	3.0216	1.47708	1.55698	11.4425	8.89	3.2	1.34e-06	7.8e-06	12:4071721-4116396	HOMEODOMAIN-LIKE SUPERFAMILY PROTEIN-RELATED (PTHR31314:SF2)	MYB-CC type transfactor (C0JA03_ORYRU)
Solyc12g011200	0.510376	4.46133	0	2.84356	2.85	3.88	1.54e-06	8.88e-06	12:4045305-4047487	SUBFAMILY NOT NAMED (PTHR31221:SF92)	WRKY transcription factor 28 (manually curated)
Solyc12g010570	6.59757	7.78145	2.77797	7.22125	6.61	2.64	2.2e-14	3.65e-13	12:3547558-3549840	TETRASPANIN-7-RELATED (PTHR32191:SF2)	Senescence-associated protein (B3TLS7_ELAGV)
Solyc12g010420	0	2.2569	0.694201	3.28161	2.11	2.61	0.00237	0.00695	12:3460517-3460688		Unknown Protein
Solyc12g009800	8.32657	3.96096	8.10936	4.28716	7.46	-3.42	2.21e-23	8.57e-22	12:2996397-3009359	BIFUNCTIONAL PURPLE ACID PHOSPHATASE 26 (PTHR22953:SF55)	Purple acid phosphatase 3 (Q6J5M8_SOLTU)
Solyc12g009680	4.83071	8.77493	1.04131	2.41816	6.58	2.54	2.53e-09	2.29e-08	12:2936088-2939044	ADIPONECTIN RECEPTOR PROTEIN (PTHR20855:SF52)	Adiponectin receptor protein 2 (B0W6M8_CULQU)
Solyc12g009420	6.02097	11.4299	3.99942	5.39697	8.99	2.87	2.47e-22	8.83e-21	12:2697530-2708617	PECTIN LYASE-LIKE SUPERFAMILY PROTEIN (PTHR31375:SF97)	Polygalacturonase (O81246_CUCME)
Solyc12g008960	2.21187	7.35581	0	1.63264	5.03	3.37	7.11e-08	5.13e-07	12:2265834-2269774	IQ DOMAIN-CONTAINING PROTEIN IQM5 (PTHR31250:SF27)	Calmodulin-binding protein (A2I5F3_BETVU)
Solyc12g008850	5.86582	6.93166	3.0868	8.39987	6.64	3.07	6.58e-25	2.86e-23	12:2183704-2198052	SPERMINE OXIDASE (PTHR10742:SF347)	Histone demethylase (C1ECE7_9CHLO)
Solyc12g008840	5.64721	10.2968	5.08657	6.78861	8.19	2.61	1.65e-19	4.57e-18	12:2183704-2198052	BETA-GALACTOSIDASE 12-RELATED (PTHR23421:SF63)	beta-galactosidase 4 (manually curated)
Solyc12g008660	3.65419	7.54469	3.64345	4.9297	5.51	2.77	1.93e-14	3.25e-13	12:2038194-2039412	ZINC FINGER CCCH DOMAIN-CONTAINING PROTEIN 2-RELATED (PTHR14493:SF74)	Zinc finger transcription factor 73 (manually curated)
Solyc12g008430	0.510376	4.48399	0.694201	3.54744	3.4	3.4	2.32e-06	1.29e-05	12:1860771-1866562	NADP-DEPENDENT MALIC ENZYME 1 (PTHR23406:SF54)	Malic enzyme (Q006Q0_TOBAC)
Solyc12g008380	1.57558	4.708	0.302964	4.44379	3.79	2.92	3.07e-07	2e-06	12:1810752-1811406	SUBFAMILY NOT NAMED (PTHR33265:SF8)	Avr9/Cf-9 rapidly elicited protein 146 (Q9FQZ6_TOBAC)
Solyc12g008320	8.06729	11.9247	3.3569	6.2769	9.55	2.72	2.02e-38	2.17e-36	12:1732690-1736090	SUGAR TRANSPORT PROTEIN 14 (PTHR23500:SF14)	Sugar transporter protein 18 (manually curated)
Solyc12g007240	0.673398	1.64058	0.302964	4.57456	2.98	2.69	0.000587	0.00201	12:1666418-1669119	PROTEIN SPEAR1-RELATED (PTHR33388:SF4)	Unknown Protein
Solyc12g007060	2.65065	5.14978	1.4507	4.40094	4.13	3.22	7.84e-06	3.96e-05	12:1498751-1499498	SUBFAMILY NOT NAMED (PTHR33132:SF29)	Unknown Protein
Solyc12g006960	4.22354	4.18799	0	8.0072	5.99	3.98	7.49e-11	8.24e-10	12:1385734-1392055	SULFATE TRANSPORTER 3.5-RELATED (PTHR11814:SF54)	Sulfate transporter (Q0WVG5_ARATH)
Solyc12g006680	7.7399	0.583648	4.81638	3.24971	6.75	-3.14	3.9e-07	2.5e-06	12:1143908-1145061	SUBFAMILY NOT NAMED (PTHR33605:SF2)	Early nodulin 93 protein (A3FGC9_9ROSI)
Solyc12g006360	5.61334	10.411	1.02338	4.41898	8.09	3.08	1.45e-13	2.2e-12	12:879168-887926	PROTEIN DETOXIFICATION 41 (PTHR11206:SF85)	Multidrug resistance protein mdtK (MDTK_ENTS8)
Solyc12g006260	0.299415	3.68696	0	2.44637	2.15	3.27	0.000105	0.000422	12:774624-775032		Glycine rich protein-interacting protein (Q4U602_TOBAC)
Solyc12g006140	5.43058	6.69965	3.94555	10.1426	7.95	2.88	1.01e-13	1.56e-12	12:693216-694582	CHLOROPHYLL A-B BINDING PROTEIN 2.1, CHLOROPLASTIC-RELATED (PTHR21649:SF59)	Cab-5 gene encoding chlorophyll a/b-binding protein (manually curated)
Solyc12g006100	5.69422	0.943748	4.54123	3.17519	4.9	-2.72	4.96e-08	3.7e-07	12:666208-670776		Serine/threonine-protein phosphatase 4 catalytic subunit (PP4C_KLULA)
Solyc12g005940	2.432	6.54764	0.302964	3.79838	5.04	3.26	1.73e-08	1.39e-07	12:563620-566130	SUBFAMILY NOT NAMED (PTHR10209:SF381)	1-aminocyclopropane-1-carboxylate oxidase (Q94F66_SOLTU)
Solyc12g005800	0	4.10817	0	1.31252	2.48	2.56	0.00261	0.00759	12:447841-449285		MYB transcription factor MYB73 (Q0PJH5_SOYBN)
Solyc12g005730	0.299415	5.03055	0	2.33064	2.89	4.03	1.14e-06	6.74e-06	12:387823-390117	C 1 PROVIRUS ANCESTRAL ENV POLYPROTEIN, PUTATIVE DUF604 -RELATED (PTHR10811:SF19)	Glycosyltransferase-like protein (D8QTD2_SELML)
Solyc12g005680	4.30906	3.32198	0.515667	9.27921	6.86	2.96	4.7e-18	1.15e-16	12:366518-371397	POTASSIUM TRANSPORTER 5 (PTHR30540:SF7)	Potassium transporter family protein (D7KXB7_ARALY)
Solyc12g005350	8.264	6.91221	7.93951	1.31252	7.39	-3.06	1.9e-19	5.25e-18	12:215985-218491	NAD P -BINDING ROSSMANN-FOLD SUPERFAMILY PROTEIN (PTHR10366:SF350)	Dihydroflavonol-4-reductase (B6TUD3_MAIZE)
Solyc12g005300	1.09417	5.08717	0	4.33272	3.76	2.93	6.08e-09	5.22e-08	12:184249-186621	CHLOROPHYLLASE-1 (PTHR33428:SF2)	Chlorophyllase 2 (C1JZ62_9ROSI)
Solyc12g005110	4.50149	6.50383	2.38386	6.52379	5.47	2.6	2.36e-22	8.46e-21	12:91345-95135	AT HOOK MOTIF-CONTAINING PROTEIN (PTHR34682:SF1)	Genomic DNA chromosome 5 P1 clone MBG8 (Q9FFT7_ARATH)
Solyc11g073120	1.59931	6.79219	0.694201	2.33064	4.42	4.13	5.47e-11	6.12e-10	11:56213650-56214885	TRANSCRIPTION FACTOR MYB48-RELATED (PTHR45675:SF7)	R2R3MYB transcription factor 58 (manually curated)
Solyc11g072870	0.583797	4.43229	1.04131	4.19596	3.12	3.17	3.6e-05	0.00016	11:56045346-56045807		S-adenosyl-L-methionine salicylic acid carboxyl methyltransferase (A7XZE9_9MAGN)
Solyc11g072470	1.96413	7.45447	0	2.44637	5.53	3.46	1.58e-08	1.27e-07	11:55651114-55653164	LOB DOMAIN-CONTAINING PROTEIN 1-RELATED (PTHR31301:SF14)	LOB domain protein 1 (D7KHW8_ARALY)
Solyc11g071650	5.67567	4.23242	0.515667	10.5408	8.22	3.82	2.67e-15	4.94e-14	11:55063057-55068627	SUBFAMILY NOT NAMED (PTHR30620:SF63)	Beta-D-glucosidase (Q7XAS3_GOSHI)
Solyc11g071640	10.2745	8.84538	11.8514	6.79009	10.79	-2.86	6.46e-38	6.77e-36	11:55056706-55061426	BETA-D-GLUCAN EXOHYDROLASE-LIKE PROTEIN-RELATED (PTHR30620:SF38)	Beta-D-glucosidase (O82074_TROMA)
Solyc11g071600	1.09417	7.64375	2.40539	3.76731	5.38	3.88	5.57e-17	1.22e-15	11:55016841-55023420	ABSCISIC-ALDEHYDE OXIDASE-RELATED (PTHR11908:SF98)	aldehyde oxidase 3 (manually curated)
Solyc11g071580	0	4.22546	0.302964	2.66739	2.6	2.77	0.000886	0.00289	11:55006925-55013150	ABSCISIC-ALDEHYDE OXIDASE-RELATED (PTHR11908:SF98)	aldehyde oxidase 5pseudogene (manually curated)
Solyc11g071290	0.510376	4.44022	0	1.31252	2.39	2.7	0.00161	0.00493	11:54819571-54836792	SUBFAMILY NOT NAMED (PTHR43880:SF19)	Alcohol dehydrogenase (Q43169_SOLTU)
Solyc11g071200	7.46017	1.47708	7.45966	6.26989	6.93	-3.06	8.8e-21	2.77e-19	11:54725463-54730284		Unknown Protein
Solyc11g070190	5.78974	6.09016	0	4.36301	5.14	2.53	1.12e-08	9.26e-08	11:54702279-54705599	CTAGE FAMILY PROTEIN-RELATED (PTHR36001:SF1)	Unknown Protein
Solyc11g069770	1.42718	3.49011	0.694201	9.40208	6.9	3.82	8.96e-07	5.37e-06	11:54398694-54403153	AGAMOUS-LIKE 91-RELATED (PTHR11945:SF185)	Transcription factor MADS-box (A4Q7P2_MEDTR)
Solyc11g069560	8.96321	6.37906	8.35107	1.07625	7.7	-3.7	5.61e-23	2.12e-21	11:54175373-54179690	GLYCOSYLTRANSFERASE FAMILY PROTEIN 2 (PTHR33604:SF2)	Glycosyltransferase family protein-like protein (Fragment) (B3G4Q4_ADIVA)
Solyc11g069470	11.9813	10.0383	12.639	8.67637	11.74	-2.77	1.77e-79	9.82e-77	11:54066076-54073056	HOMEOBOX-LEUCINE ZIPPER PROTEIN REVOLUTA (PTHR45950:SF2)	Class III homeodomain-leucine zipper (Q1WD30_GINBI)
Solyc11g068710	2.00517	4.49034	2.62507	5.35886	4.19	2.76	4.89e-05	0.000211	11:53338462-53339068		F-box family protein (B9MYU0_POPTR)
Solyc11g068630	2.1488	10.7803	1.72104	1.07625	8.33	4.17	1.75e-14	2.96e-13	11:53271686-53274416		Unknown Protein
Solyc11g068440	4.58046	7.885	1.85461	5.07656	5.85	2.92	3e-17	6.82e-16	11:53169988-53179370	GLUCAN ENDO-1,3-BETA-GLUCOSIDASE 14 (PTHR32227:SF236)	Glucan endo-1 3-beta-glucosidase 7 (B6T478_MAIZE)
Solyc11g067250	0	7.79552	7.51188	6.05718	6.76	3.52	1.6e-20	4.91e-19	11:52983707-52990434	POLY [ADP-RIBOSE] POLYMERASE 1 (PTHR10459:SF80)	Poly (B9SCR8_RICCO)
Solyc11g067110	3.91707	2.06073	3.98139	0	3.83	-2.87	1.01e-05	5e-05	11:52849651-52856384	DNA POLYMERASE EPSILON CATALYTIC SUBUNIT A (PTHR10670:SF0)	DNA polymerase (B9SSU6_RICCO)
Solyc11g066930	7.92129	7.55269	7.65482	0.722597	7.28	-2.89	2.87e-12	3.76e-11	11:52728115-52729075	SUBFAMILY NOT NAMED (PTHR31972:SF10)	AT5G28150-like protein (Fragment) (D6PS16_9BRAS)
Solyc11g066710	9.69921	9.47979	10.1046	2.44637	9.27	-2.77	2.27e-14	3.76e-13	11:52468518-52473960	PHOSPHOLIPID:DIACYLGLYCEROL ACYLTRANSFERASE 2-RELATED (PTHR11440:SF54)	Phospholipid diacylglycerol acyltransferase (B3LPN2_YEAS1)
Solyc11g066580	3.83723	9.18312	1.57763	1.49019	6.7	3.69	2.31e-11	2.69e-10	11:52337852-52340983	SUBFAMILY NOT NAMED (PTHR24298:SF177)	Cytochrome P450
Solyc11g066170	1.42718	1.16813	0	7.77134	5.4	3.42	1.31e-06	7.65e-06	11:51867526-51869791	TWO-COMPONENT RESPONSE REGULATOR ARR14 (PTHR43874:SF32)	Response regulator 8 (Q9AV93_MAIZE)
Solyc11g065940	4.02462	8.37107	0.679724	4.16227	6.13	3.2	5.09e-15	9.14e-14	11:51559729-51561448	ENTH/VHS FAMILY PROTEIN (PTHR12276:SF10)	Epsin 2-like protein (Fragment) (D9HX40_LAGLG)
Solyc11g065520	9.70377	4.58584	10.1221	5.31883	9.06	-4.05	7.97e-31	5.3e-29	11:50937293-50943407	SUBFAMILY NOT NAMED (PTHR35218:SF2)	Unknown Protein; contains Interpro domain(s) IPR005135 Endonuclease/exonuclease/phosphatase
Solyc11g065350	3.14519	8.27223	0	2.89915	6.03	3	2.75e-12	3.62e-11	11:50785239-50791629	SUBFAMILY NOT NAMED (PTHR19241:SF338)	ABC transporter G family member 15 (AB15G_ARATH)
Solyc11g065310	1.89349	4.52656	1.20987	5.11779	3.78	2.52	1.89e-06	1.07e-05	11:50702125-50703758		Unknown Protein
Solyc11g065070	6.07598	9.832	4.74084	7.15107	7.73	2.88	2.28e-67	8.48e-65	11:50369847-50374810	TA01441P (PTHR42738:SF4)	Hydroxymethylglutaryl-CoA lyase (B6U7B9_MAIZE)
Solyc11g063740	0.299415	0	0.302964	8.08313	6.45	4.33	1.34e-08	1.09e-07	11:49852595-49853770	ADENYLATE ISOPENTENYLTRANSFERASE 5, CHLOROPLASTIC-RELATED (PTHR11088:SF52)	tRNA dimethylallyltransferase (C9SNR7_VERA1)
Solyc11g063690	0	0.616319	0	7.33305	5.08	4.47	2.76e-09	2.48e-08	11:49738981-49740021	ADENYLATE ISOPENTENYLTRANSFERASE 5, CHLOROPLASTIC-RELATED (PTHR11088:SF52)	Adenylate isopentenyltransferase (B3XZI3_IPONI)
Solyc11g062420	13.1577	5.60187	11.0211	10.3037	12.23	-4.06	2.43e-29	1.46e-27	11:49461520-49461894	DEFENSIN-LIKE PROTEIN 226-RELATED (PTHR34450:SF1)	Unknown Protein
Solyc11g062400	6.21981	7.17924	2.17459	8.33172	6.85	2.59	1.38e-42	1.84e-40	11:49403239-49406538	SUBFAMILY NOT NAMED (PTHR45621:SF47)	ATP binding / serine-threonine kinase (C5DB71_VITVI)
Solyc11g061910	0.510376	0	0	7.51781	5.21	3.56	4.19e-06	2.23e-05	11:48606289-48606553	ADENYLATE ISOPENTENYLTRANSFERASE 5, CHLOROPLASTIC-RELATED (PTHR11088:SF52)	tRNA dimethylallyltransferase (C6HGS0_AJECH)
Solyc11g061900	0.583797	0.616319	0	7.70172	5.72	4.79	1.18e-09	1.12e-08	11:48603880-48605054	ADENYLATE ISOPENTENYLTRANSFERASE 5, CHLOROPLASTIC-RELATED (PTHR11088:SF52)	tRNA dimethylallyltransferase (C9SNR7_VERA1)
Solyc11g061890	1.50225	2.24911	1.20987	10.5234	8.07	5.6	2.51e-19	6.86e-18	11:48585980-48586508	ADENYLATE ISOPENTENYLTRANSFERASE 5, CHLOROPLASTIC-RELATED (PTHR11088:SF52)	Adenylate isopentenyltransferase (Q2MHM7_PEA)
Solyc11g061870	0.583797	0.616319	0	8.9473	6.75	4.57	1.72e-11	2.04e-10	11:48583133-48584307	ADENYLATE ISOPENTENYLTRANSFERASE 5, CHLOROPLASTIC-RELATED (PTHR11088:SF52)	tRNA dimethylallyltransferase (C9SNR7_VERA1)
Solyc11g061830	0	1.59292	0	10.2453	8.13	4.21	8.44e-07	5.08e-06	11:48550055-48551231	ADENYLATE ISOPENTENYLTRANSFERASE 5, CHLOROPLASTIC-RELATED (PTHR11088:SF52)	tRNA dimethylallyltransferase (C9SNR7_VERA1)
Solyc11g061810	1.42172	1.59292	0.515667	10.6309	8.75	4.66	6.66e-10	6.52e-09	11:48534127-48535248	ADENYLATE ISOPENTENYLTRANSFERASE 5, CHLOROPLASTIC-RELATED (PTHR11088:SF52)	tRNA dimethylallyltransferase (C6HGS0_AJECH)
Solyc11g056620	2.4247	5.67237	0	3.20696	3.8	2.71	2.92e-05	0.000132	11:47100868-47110071	SUBFAMILY NOT NAMED (PTHR33984:SF2)	NB-ARC domain containing protein expressed (Q109S4_ORYSJ)
Solyc11g050930	12.8673	8.22584	12.5848	4.1038	11.92	-5.29	2.74e-45	4.29e-43	11:16943967-17022806	CYTOSOLIC SULFOTRANSFERASE 1-RELATED (PTHR11783:SF81)	Sulfotransferase family protein (D7LQL2_ARALY)
Solyc11g050900	6.9281	2.06073	6.97286	0	6.15	-5.04	5.44e-19	1.45e-17	11:16695015-16696920	CYTOSOLIC SULFOTRANSFERASE 1-RELATED (PTHR11783:SF81)	Sulfotransferase family protein (D7LZW5_ARALY)
Solyc11g050870	1.12231	0.943748	0	7.62542	5.24	3.71	2.26e-08	1.78e-07	11:16543722-16545192		Unknown Protein
Solyc11g050860	0	0.943748	0	6.02055	3.84	3.65	6.98e-06	3.56e-05	11:16539123-16540652		Unknown Protein
Solyc11g045560	0.673398	0.616319	0	6.05525	3.66	3.21	1.71e-05	8.09e-05	11:30152133-30153266		Unknown Protein
Solyc11g045550	3.17565	1.16813	0.302964	5.9887	3.77	2.79	1.64e-05	7.81e-05	11:30183994-30188048		Unknown Protein
Solyc11g045540	1.2572	1.16813	1.37393	7.13822	4.75	3.61	1.1e-08	9.08e-08	11:30221588-30222788		Unknown Protein
Solyc11g045450	10.9267	7.43187	12.0318	6.13528	10.73	-4.16	6.68e-98	5.37e-95	11:30465357-30468114	B3 DOMAIN-CONTAINING PROTEIN REM16 (PTHR31391:SF45)	B3 domain-containing protein At1g49475 (Y1475_ARATH)
Solyc11g045320	8.67541	1.99319	8.36994	6.62918	7.96	-3.38	6.43e-25	2.81e-23	11:30889819-30931232	SIN3A, ISOFORM G (PTHR12346:SF0)	Paired amphipathic helix protein Sin3-like 4 (SNL4_ARATH)
Solyc11g045320	8.62983	2.6903	8.00002	7.50041	7.73	-2.5	7.32e-19	1.92e-17	11:30889819-30931232	SIN3A, ISOFORM G (PTHR12346:SF0)	Paired amphipathic helix protein Sin3-like 4 (SNL4_ARATH)
Solyc11g044910	1.60331	10.0438	2.11473	1.49019	7.66	2.63	0.000782	0.00259	11:32035953-32044212	BETA-D-XYLOSIDASE 1 (PTHR42721:SF8)	Beta-xylosidase 1 (D7MNR6_ARALY)
Solyc11g043110	10.5197	9.38139	10.8762	1.07625	9.78	-3.76	9.51e-26	4.43e-24	11:33578652-33581055	SUBFAMILY NOT NAMED (PTHR45650:SF11)	GDSL esterase/lipase At1g71250 (GDL28_ARATH)
Solyc11g042800	1.1775	6.35961	2.75506	3.10841	4.19	3.47	1.38e-09	1.3e-08	11:34281505-34282653		Late embryogenesis abundant protein (Fragment) (Q56ZD1_ARATH)
Solyc11g040330	6.22578	3.99126	7.26248	3.05029	6.23	-2.79	1.75e-18	4.45e-17	11:37865240-37873842	GLYCOSYL HYDROLASE FAMILY 10 PROTEIN (PTHR31490:SF3)	Endo-1 4-beta-xylanase (B6SW51_MAIZE)
Solyc11g040150	6.47781	7.62033	4.52748	9.40994	7.6	2.58	8.88e-42	1.12e-39	11:39798343-39803686	HEPARAN-ALPHA-GLUCOSAMINIDE N-ACETYLTRANSFERASE-LIKE PROTEIN DUF1624 (PTHR31061:SF1)	Heparan-alpha-glucosaminide N-acetyltransferase (D2QUR2_SPILD)
Solyc11g039560	7.85622	3.49905	7.2674	5.96387	7	-2.67	5.74e-29	3.37e-27	11:43640432-43640705		Unknown Protein
Solyc11g032060	12.0796	7.79731	9.76094	5.92545	10.85	-4.12	2.09e-53	4.72e-51	11:24485171-24487633	SUBFAMILY NOT NAMED (PTHR45650:SF8)	GDSL esterase/lipase At1g71691 (GDL29_ARATH)
Solyc11g027920	3.98254	0	4.78985	2.03243	3.7	-3.07	5.85e-06	3.02e-05	11:19511814-19514476	SUBFAMILY NOT NAMED (PTHR32429:SF11)	Ribulose bisphosphate carboxylase/oxygenase activase (B6T416_MAIZE)
Solyc11g020380	0.583797	2.20468	0	9.52824	7.54	3.54	3.71e-05	0.000164	11:11022646-11023816	ADENYLATE ISOPENTENYLTRANSFERASE 5, CHLOROPLASTIC-RELATED (PTHR11088:SF52)	tRNA dimethylallyltransferase (C6HGS0_AJECH)
Solyc11g019910	1.83042	9.09379	1.27467	3.96729	7.06	3.9	1.95e-13	2.91e-12	11:9754106-9754697	SUBFAMILY NOT NAMED (PTHR31080:SF15)	Pectinesterase (B9T3X5_RICCO)
Solyc11g019890	0.902179	1.47708	0	10.167	7.99	5.63	8.75e-19	2.28e-17	11:9714461-9715632	ADENYLATE ISOPENTENYLTRANSFERASE 5, CHLOROPLASTIC-RELATED (PTHR11088:SF52)	tRNA dimethylallyltransferase (C5FRC3_NANOT)
Solyc11g019860	1.2572	3.74632	0	11.0252	8.8	7.11	5.94e-38	6.25e-36	11:9696687-9699080	ADENYLATE ISOPENTENYLTRANSFERASE 5, CHLOROPLASTIC-RELATED (PTHR11088:SF52)	tRNA dimethylallyltransferase (C5FRC3_NANOT)
Solyc11g018710	2.21187	3.90532	0	3.96729	2.84	3.05	4.15e-06	2.21e-05	11:9242050-9242644	SUBFAMILY NOT NAMED (PTHR33696:SF1)	Unknown Protein
Solyc11g017240	3.42357	6.4229	1.20987	4.59078	4.48	3.45	3.93e-15	7.12e-14	11:8039270-8042521	CHORISMATE MUTASE 2 (PTHR21145:SF1)	chorismate mutase (manually curated)
Solyc11g013720	0.883213	0	0	6.24433	3.77	3.4	1.99e-05	9.33e-05	11:7026176-7026575	SUBFAMILY NOT NAMED (PTHR11467:SF62)	Unknown Protein
Solyc11g013630	0.902179	0	1.37393	6.57018	4.11	2.72	0.000264	0.000978	11:6859799-6981488	SUBFAMILY NOT NAMED (PTHR11467:SF62)	Unknown Protein; contains Interpro domain(s) IPR005818 Histone H1/H5
Solyc11g013580	1.96413	0.943748	0	5.91682	3.56	3.37	6.3e-06	3.23e-05	11:6773892-6774552	SUBFAMILY NOT NAMED (PTHR11467:SF62)	Unknown Protein; contains Interpro domain(s) IPR005818 Histone H1/H5
Solyc11g013340	2.54368	4.68932	1.72104	4.23804	3.44	2.63	5.07e-07	3.18e-06	11:6331212-6333514		Unknown Protein
Solyc11g013320	6.71471	0.901987	4.18537	2.58882	4.99	-3.14	6.17e-10	6.07e-09	11:6297039-6299900	RHOMBOID-LIKE PROTEIN 8 (PTHR22936:SF39)	Rhomboid family protein (D7KPC1_ARALY)
Solyc11g013130	2.30624	5.32142	1.04131	5.1883	3.97	3.63	7.51e-13	1.05e-11	11:5994044-5995960		Unknown Protein
Solyc11g012650	4.91285	8.92609	1.85461	4.9895	6.84	3.29	1.02e-13	1.57e-12	11:5424759-5426139	SUBFAMILY NOT NAMED (PTHR33184:SF2)	TPD1 (Q6TLJ2_ARATH)
Solyc11g012550	4.72666	7.756	1.20987	4.72011	5.64	3.22	5.43e-16	1.07e-14	11:5357115-5365863	F-BOX ASSOCIATED UBIQUITINATION EFFECTOR FAMILY PROTEIN-RELATED (PTHR31790:SF34)	F-box family protein (D7L4T6_ARALY)
Solyc11g012450	7.36579	8.49861	2.69308	11.0327	8.95	3.87	1.13e-37	1.16e-35	11:5285130-5287963	SUBFAMILY NOT NAMED (PTHR23500:SF386)	Inositol transporter 4 (manually curated)
Solyc11g011920	1.41256	6.69961	3.6434	6.57118	5.89	2.99	1.11e-09	1.06e-08	11:4848829-4855228	GLUTAMATE DECARBOXYLASE (PTHR43321:SF3)	Glutamate decarboxylase (Q8LKR4_TOBAC)
Solyc11g011440	4.04868	8.01588	1.62016	5.10069	6.03	2.8	3.87e-18	9.53e-17	11:4499425-4500724	EUKARYOTIC ASPARTYL PROTEASE FAMILY PROTEIN (PTHR13683:SF327)	Aspartic proteinase nepenthesin-1 (B6TS94_MAIZE)
Solyc11g011330	0.883213	6.32848	0.302964	2.07596	4.23	4.24	1.6e-09	1.49e-08	11:4375431-4377584	NADP-DEPENDENT ALCOHOL DEHYDROGENASE 6-RELATED (PTHR42683:SF7)	Cinnamyl alcohol dehydrogenase (D1FWZ8_SOYBN)
Solyc11g011040	5.09152	3.63376	5.73338	0.722597	4.83	-2.68	1.28e-07	8.87e-07	11:4089588-4094481	ADP-RIBOSYLATION FACTOR-LIKE PROTEIN 8B (PTHR45732:SF7)	ADP-ribosylation factor-like protein (Q8W4C8_ARATH)
Solyc11g010940	10.116	7.47068	9.67439	1.67877	9.04	-4.64	4.87e-42	6.22e-40	11:3987509-3989990	DOF ZINC FINGER PROTEIN DOF3.1 (PTHR31992:SF62)	Dof zinc finger protein 6 (A5HWF5_HORVD)
Solyc11g010930	4.42695	7.70587	1.79034	4.48292	5.56	3.01	8.08e-13	1.13e-11	11:3978933-3981061	RECEPTOR EXPRESSION-ENHANCING PROTEIN 6 (PTHR12300:SF22)	HVA22-like protein e (B6SRB1_MAIZE)
Solyc11g010670	0	2.70977	0.694201	3.17519	2.06	2.89	0.000551	0.00189	11:3714102-3714333		Unknown Protein
Solyc11g010650	5.77242	8.91644	3.73788	7.20942	7.14	2.89	1.04e-32	7.82e-31	11:3704408-3706662	NICOTINAMIDASE 1 (PTHR47297:SF2)	Unknown Protein; contains Interpro domain(s) IPR000868 Isochorismatase-like
Solyc11g010530	0	9.84549	0.302964	0	7.42	5.52	2.84e-15	5.23e-14	11:3583841-3585117	LATE EMBRYOGENESIS ABUNDANT PROTEIN M10-RELATED (PTHR37389:SF5)	Unknown Protein; contains Interpro domain(s) IPR010800 Glycine rich
Solyc11g010380	2.87078	7.11212	0.694201	5.5143	5.33	3.57	4.93e-13	7.01e-12	11:3451736-3457412	PROTEIN DETOXIFICATION 26-RELATED (PTHR11206:SF80)	Mate efflux family protein (D7MN36_ARALY)
Solyc11g010330	4.60304	8.97766	3.53167	6.72054	6.93	3.34	3.72e-26	1.79e-24	11:3405884-3407054	SUBFAMILY NOT NAMED (PTHR45676:SF3)	RING finger protein (C6EUD3_SOYBN)
Solyc11g010320	3.11686	7.06308	1.34428	3.55834	4.97	2.53	7.16e-08	5.16e-07	11:3393375-3401196	SUBFAMILY NOT NAMED (PTHR33868:SF3)	AT2G46550 protein (Fragment) (B9DHY8_ARATH)
Solyc11g008720	4.6398	6.96782	2.70588	6.4878	5.7	2.67	2.66e-15	4.92e-14	11:2894341-2901035	KLOTHO MAMMALIAN AGING-ASSOCIATED PROTEIN HOMOLOG (PTHR10353:SF36)	Beta-glucosidase G4 (A8TVR1_MEDTR)
Solyc11g008580	5.01942	5.96429	3.66111	7.13981	5.8	3.22	5.4e-11	6.04e-10	11:2764444-2775404	E3 UBIQUITIN-PROTEIN LIGASE ARI8-RELATED (PTHR11685:SF177)	Ariadne-like ubiquitin ligase (D3AZ84_POLPA)
Solyc11g008520	6.90134	3.52575	7.89561	2.50031	7.22	-3.28	1.15e-12	1.58e-11	11:2690601-2697528	ENDORIBONUCLEASE DICER HOMOLOG 2-RELATED (PTHR14950:SF19)	Dicer-like 2c (manually curated)
Solyc11g008030	2.60468	0	2.70128	0.722597	2.53	-2.54	0.00118	0.00374	11:2243065-2250910	SUBFAMILY NOT NAMED (PTHR11709:SF217)	Laccase-16 (LAC16_ARATH)
Solyc11g007880	6.54408	1.84574	8.64952	0	7.2	-5.99	1.39e-26	6.8e-25	11:2099023-2099323	CYCLIN-DEPENDENT PROTEIN KINASE INHIBITOR SMR2 (PTHR33142:SF13)	Self-pruning interacting protein 1 (Q9FR57_SOLLC)
Solyc11g007540	2.1871	8.44463	2.5217	3.88223	6.22	2.81	3.47e-10	3.52e-09	11:1793526-1795146	CYTOCHROME P450 77A4-RELATED (PTHR24298:SF47)	Cytochrome P450
Solyc11g007450	2.07967	1.47708	0	5.39264	3.4	2.6	0.000378	0.00135	11:1752373-1753432	SUBFAMILY NOT NAMED (PTHR11926:SF809)	UDP-glucuronosyltransferase 1-6 (UD16_HUMAN)
Solyc11g007240	3.66796	1.78034	0	7.99383	5.68	2.7	8.89e-07	5.34e-06	11:1640244-1644759	HISTIDINE-CONTAINING PHOSPHOTRANSFER PROTEIN 2-RELATED (PTHR28242:SF13)	Histidine phosphotransfer protein (B9IG70_POPTR)
Solyc11g007180	3.00556	5.17809	0	5.21052	3.93	3.74	1.19e-11	1.44e-10	11:1609861-1612824	SUBFAMILY NOT NAMED (PTHR46020:SF4)	GDSL esterase/lipase At5g03610 (GDL71_ARATH)
Solyc11g007100	9.31289	5.62121	8.64728	1.49019	8.19	-4.26	1.5e-24	6.38e-23	11:1550056-1565963	SUBFAMILY NOT NAMED (PTHR33601:SF4)	Unknown Protein
Solyc11g006840	2.19416	3.03464	0.694201	12.1756	9.63	3.45	4.76e-05	0.000206	11:1401112-1403945		Unknown Protein
Solyc11g006800	1.42172	2.33051	0.515667	10.7264	8.18	4.53	1.04e-10	1.13e-09	11:1383071-1383519		Unknown Protein
Solyc11g006570	5.92462	8.53194	4.80799	14.1606	12.13	4.91	3.33e-42	4.28e-40	11:1204279-1209386	INOSITOL OXYGENASE (PTHR12588:SF0)	Inositol oxygenase (B9XK04_9BACT)
Solyc11g006450	0.806283	0.943748	0	8.45565	6.78	3.44	6.09e-05	0.000258	11:1140774-1141442	RING-H2 FINGER PROTEIN ATL71-RELATED (PTHR46719:SF1)	Ring finger protein (O49869_HORVU)
Solyc11g006020	2.72561	4.64304	1.57763	5.36843	3.95	2.6	1.23e-07	8.52e-07	11:823064-824447	NAD P H-QUINONE OXIDOREDUCTASE SUBUNIT O, CHLOROPLASTIC (PTHR36728:SF2)	NAD(P)H-quinone oxidoreductase subunit O (NDHO_GLOVI)
Solyc11g005760	1.12231	6.85019	0.515667	2.58882	4.47	3.92	1.97e-10	2.06e-09	11:593379-596157	SUBFAMILY NOT NAMED (PTHR11183:SF45)	Glycogenin-like protein (Q5NA53_ORYSJ)
Solyc11g005740	6.50397	6.76642	3.69065	9.83918	7.71	2.88	2.13e-29	1.29e-27	11:584832-589027	SUBFAMILY NOT NAMED (PTHR33304:SF16)	PHD-finger family protein expressed (Q53MN0_ORYSJ)
Solyc11g005540	0	3.58229	0	1.67877	2.02	2.77	0.00123	0.00387	11:401859-402270	EGG CELL-SECRETED PROTEIN 1.2-RELATED (PTHR35293:SF1)	ECA1 protein (Q53JF8_ORYSJ)
Solyc10g086770	0.583797	5.11511	8.3192	8.85147	7.5	3.13	5.3e-14	8.44e-13	10:65492094-65492959	ATAXIN-3 (PTHR14159:SF0)	Ataxin 3 variant ref (Fragment) (D3VVG8_HUMAN)
Solyc10g086710	0	6.54471	0.997165	3.62755	4.71	5.06	7.23e-14	1.13e-12	10:65468567-65469242	PAR1 PROTEIN (PTHR33649:SF4)	PAR-1b protein (Q43588_TOBAC)
Solyc10g086570	4.47041	7.43009	3.58384	7.81731	6.37	3.03	2.36e-09	2.15e-08	10:65359646-65360356	SUBFAMILY NOT NAMED (PTHR36389:SF1)	Palmitoyltransferase PFA4 (B6TA04_MAIZE)
Solyc10g086390	0.883213	8.02238	1.5075	3.35959	5.59	4.41	4.15e-22	1.46e-20	10:65224638-65226573	NAD P -BINDING ROSSMANN-FOLD SUPERFAMILY PROTEIN (PTHR24320:SF81)	Short-chain dehydrogenase/reductase family protein (D7LJU7_ARALY)
Solyc10g086380	1.39008	4.46909	0.997165	2.84356	3.19	2.52	0.000362	0.0013	10:65222228-65223770	DELLA PROTEIN RGL1-RELATED (PTHR31636:SF47)	GAI-like protein 1 (Fragment) (A1YWN9_9ROSI)
Solyc10g086230	7.95546	0.616319	7.14832	1.49019	7	-5.74	3.34e-27	1.74e-25	10:65124019-65124262		Unknown Protein
Solyc10g086110	10.225	5.20307	10.781	6.63987	9.92	-4.34	2.99e-98	2.47e-95	10:65056310-65057224	SUBFAMILY NOT NAMED (PTHR33083:SF4)	Arabidopsis thaliana genomic DNA chromosome 5 P1 clone MOK16 (Q9LYW2_ARATH)
Solyc10g086100	1.39008	6.22533	2.10776	4.78174	6.11	2.75	3.5e-08	2.66e-07	10:65049348-65050364	SUBFAMILY NOT NAMED (PTHR33091:SF1)	Chymotrypsin inhibitor-2 (A8V445_HORSP)
Solyc10g086090	1.42137	2.85192	0	6.47849	4.64	3.68	2.31e-07	1.53e-06	10:65046062-65046671	SUBFAMILY NOT NAMED (PTHR33091:SF1)	Proteinase inhibitor I (Q53X28_SOLTU)
Solyc10g085880	5.06448	8.923	2.51805	4.0149	6.62	2.57	3.9e-12	5.01e-11	10:64917805-64918840	UDP-GLYCOSYLTRANSFERASE 73C1-RELATED (PTHR11926:SF248)	UDP-glucosyltransferase family 1 protein (C6KI43_CITSI)
Solyc10g085870	1.64243	6.54752	1.04131	3.62755	4.51	2.66	2.91e-05	0.000132	10:64914278-64915739	UDP-GLYCOSYLTRANSFERASE 73C1-RELATED (PTHR11926:SF248)	UDP-glucosyltransferase family 1 protein (C6KI43_CITSI)
Solyc10g085740	10.4971	7.93262	10.3554	2.32544	9.57	-4	3.33e-70	1.45e-67	10:64813815-64819514	SUBFAMILY NOT NAMED (PTHR45642:SF20)	GDSL esterase/lipase At5g03820 (GDL73_ARATH)
Solyc10g085540	11.7914	5.41614	11.2113	6.63202	11.3	-5.05	2.96e-34	2.46e-32	10:64665839-64668081	SUBFAMILY NOT NAMED (PTHR10795:SF463)	Subtilisin-like protease (Q9LWA3_SOLLC)
Solyc10g085510	9.56504	2.90243	7.41622	6.98369	8.63	-3.73	3.75e-30	2.39e-28	10:64657360-64663020	SUBFAMILY NOT NAMED (PTHR10795:SF463)	Subtilisin-like protease (Q9LWA3_SOLLC)
Solyc10g085500	2.50549	6.78701	0.997165	1.75155	4.49	2.7	5.87e-06	3.03e-05	10:64654039-64656150	SUBFAMILY NOT NAMED (PTHR24298:SF119)	Cytochrome P450
Solyc10g085360	1.42172	3.66053	0.997165	10.5222	8.01	4.39	2.49e-10	2.58e-09	10:64566249-64570674	SUBFAMILY NOT NAMED (PTHR31953:SF1)	Beta-fructofuranosidase insoluble isoenzyme 2 (B6U1H5_MAIZE)
Solyc10g085350	1.76129	4.4546	0.694201	3.17519	2.94	2.77	0.000117	0.000466	10:64563085-64564350	LS1-LIKE PROTEIN (PTHR11954:SF25)	Macrophage migration inhibitory factor family protein (D7LTX0_ARALY)
Solyc10g085090	0.299415	7.38785	0	0	4.96	3.72	5.74e-07	3.57e-06	10:64402434-64405787	LACCASE-10-RELATED (PTHR11709:SF147)	Laccase 1a (B9IG56_POPTR)
Solyc10g085010	0.883213	6.05878	0	1.75155	3.93	3.91	1.04e-06	6.16e-06	10:64351108-64352099	PAR1 PROTEIN (PTHR33649:SF4)	PAR-1c protein (Q43589_TOBAC)
Solyc10g084960	1.8413	6.84673	0	0	4.39	2.88	0.000127	0.000502	10:64311824-64313183	GLUTATHIONE S-TRANSFERASE U1-RELATED (PTHR11260:SF486)	Glutathione S-transferase-like protein (A8DUB0_SOLLC)
Solyc10g084370	4.71754	7.18869	0.925957	5.5747	5.68	2.83	1.67e-12	2.25e-11	10:63939573-63944407	PROTEIN REVEILLE 4-RELATED (PTHR12802:SF85)	MYB transcription factor (Fragment) (A1DR87_CATRO)
Solyc10g084290	6.80421	4.09644	7.64337	4.12133	6.61	-2.79	1.11e-22	4.06e-21	10:63903423-63908716	INTERACTOR OF CONSTITUTIVE ACTIVE ROPS 2, CHLOROPLASTIC-RELATED (PTHR34224:SF4)	Interactor of constitutive active ROPs 3 (ICR3_ARATH)
Solyc10g083690	3.88756	7.46533	0	2.84356	5.32	3.52	6.08e-11	6.75e-10	10:63465016-63466947	SUBFAMILY NOT NAMED (PTHR24298:SF119)	Cytochrome P450
Solyc10g083440	2.84856	8.71444	0	1.49019	6.3	3.91	5.36e-14	8.54e-13	10:63244367-63245711	SUBFAMILY NOT NAMED (PTHR11926:SF418)	UDP flavonoid 3-O-glucosyltransferase (Fragment) (B5AIT4_IPOTF)
Solyc10g083400	2.20919	6.59251	0.302964	1.75155	4.86	3.66	8.19e-08	5.85e-07	10:63221578-63223072	SUBFAMILY NOT NAMED (PTHR24296:SF12)	Cytochrome P450
Solyc10g083380	2.71357	7.94157	1.96727	3.97947	5.68	3.76	3.2e-13	4.64e-12	10:63209637-63211187		Unknown Protein; contains Interpro domain(s) IPR004827 Basic-leucine zipper (bZIP) transcription factor
Solyc10g083370	0.673398	3.04624	1.96637	3.70079	2.53	2.53	0.000535	0.00185	10:63206487-63209077		Unknown Protein
Solyc10g083290	0.299415	7.34296	0.302964	0	5.04	3.96	5.6e-08	4.13e-07	10:63110525-63115912	SUBFAMILY NOT NAMED (PTHR31953:SF1)	invertase 6 (manually curated)
Solyc10g081570	5.16204	8.18225	4.91898	7.94889	6.96	2.76	4.93e-20	1.45e-18	10:62608812-62612912		Marmande (manually curated)
Solyc10g081320	8.05421	6.07819	7.69354	0.722597	7.31	-3.67	2.73e-15	5.04e-14	10:62422523-62425235	MYB TRANSCRIPTION FACTOR-RELATED (PTHR45614:SF13)	R2R3MYB transcription factor 69 (manually curated)
Solyc10g080880	3.32372	0.943748	3.91856	0	3.45	-3.14	1.16e-05	5.65e-05	10:62061133-62063920	SUBFAMILY NOT NAMED (PTHR31752:SF38)	SlPIN7 (manually curated)
Solyc10g080670	0.510376	6.64903	0	0.722597	4.67	3.42	2.22e-06	1.24e-05	10:61888904-61890638	F20H23.8 PROTEIN-RELATED (PTHR33646:SF2)	Unknown Protein
Solyc10g080430	5.45137	4.03258	6.75562	2.80977	5.98	-2.52	1.25e-13	1.9e-12	10:61704381-61706706	ANTHRANILATE PHOSPHORIBOSYLTRANSFERASE-LIKE PROTEIN-RELATED (PTHR45707:SF11)	Phosphoribosylanthranilate transferase (Fragment) (Q43085_PEA)
Solyc10g080340	5.81943	0.616319	6.083	0	5.46	-5.38	1.68e-16	3.49e-15	10:61618449-61621887	PROTEIN DETOXIFICATION 20-RELATED (PTHR11206:SF102)	Mate efflux family protein (D7KIF9_ARALY)
Solyc10g080030	5.67006	9.9174	2.20063	8.20723	7.98	4.32	1.13e-42	1.51e-40	10:61442428-61445411	SUBFAMILY NOT NAMED (PTHR11945:SF253)	MADS box transcription factor (Q6RF31_POPTO)
Solyc10g079770	5.95386	8.51599	5.12221	7.8825	7.23	2.93	4.43e-13	6.31e-12	10:61271336-61274007	LIPASE 4-RELATED (PTHR14226:SF10)	Patatin-like phospholipase domain-containing protein c (B6K1H8_SCHJY)
Solyc10g079700	2.49	5.21391	0	3.83702	3.55	3.23	1.04e-08	8.67e-08	10:61203865-61205624	TWO-COMPONENT RESPONSE REGULATOR ARR8-RELATED (PTHR43874:SF26)	Response regulator 6 (Q9FRY9_MAIZE)
Solyc10g079690	3.15888	7.70441	1.72104	3.67881	5.59	2.7	3.14e-12	4.09e-11	10:61186148-61187224		Unknown Protein
Solyc10g079600	3.0404	6.37576	1.20987	4.44253	4.56	2.74	3.18e-09	2.84e-08	10:61102862-61104474	TWO-COMPONENT RESPONSE REGULATOR ARR8-RELATED (PTHR43874:SF26)	Response regulator 6 (Q9FRY9_MAIZE)
Solyc10g079270	1.20159	0.943748	0	5.54673	3.7	3.17	5.54e-05	0.000237	10:60830833-60833505	ALPHA CARBONIC ANHYDRASE 2-RELATED (PTHR18952:SF184)	Carbonic anhydrase family protein (D7MFG3_ARALY)
Solyc10g079170	7.42489	7.12856	8.62209	1.31252	7.57	-3.01	1.49e-15	2.81e-14	10:60769619-60772529	SUBFAMILY NOT NAMED (PTHR27000:SF38)	Receptor like kinase, RLK
Solyc10g079150	1.57558	3.65143	0	1.67877	2.07	2.6	0.00158	0.00485	10:60755857-60757741	NUCLEAR TRANSCRIPTION FACTOR Y SUBUNIT ALPHA (PTHR12632:SF6)	Nuclear transcription factor Y subunit A-1 (B6TAR1_MAIZE)
Solyc10g078780	4.59146	7.96415	0.302964	0	5.7	2.8	1.46e-05	7e-05	10:60488096-60489151	SUBFAMILY NOT NAMED (PTHR33493:SF4)	Seed maturation protein LEA 4 (Q9FNW7_GLYTO)
Solyc10g078740	12.9153	9.69516	13.4834	9.34921	12.42	-3.26	3.83e-75	1.95e-72	10:60467420-60472036	ENOYL-[ACYL-CARRIER-PROTEIN] REDUCTASE [NADH] FABI (PTHR43159:SF2)	Enoyl reductase (P93062_BRANA)
Solyc10g078670	1.91769	8.83952	0	0	6.31	4.64	2.29e-12	3.04e-11	10:60401829-60408528	TRANSCRIPTION FACTOR TGA10 (PTHR45693:SF13)	BZIP transcription factor (Q93XM5_ARATH)
Solyc10g078590	4.85485	8.31009	2.264	5.33259	6.22	2.82	3.67e-17	8.23e-16	10:60365184-60366653	F20H23.8 PROTEIN-RELATED (PTHR33646:SF2)	Unknown Protein
Solyc10g078550	8.45205	10.5322	7.23961	11.6268	9.95	3.4	5.49e-41	6.68e-39	10:60340529-60344274	GLUTAMATE DEHYDROGENASE 1, MITOCHONDRIAL (PTHR11606:SF13)	glutamate dehydrogenase (manually curated)
Solyc10g078470	7.98051	4.70567	9.21117	6.69616	8.1	-2.67	2.61e-42	3.36e-40	10:60285900-60288225	TRYPTOPHAN/TYROSINE PERMEASE (PTHR47715:SF1)	Tyrosine-specific transport protein (D7DFI8_CHLTL)
Solyc10g078220	0	6.91933	0	0	4.79	4.08	5.26e-07	3.29e-06	10:60073942-60081883	CYTOCHROME P450 98A3-RELATED (PTHR24298:SF0)	Cytochrome P450
Solyc10g077130	6.40819	9.80692	4.39178	7.93103	7.92	3.2	1.08e-27	5.77e-26	10:60003110-60003728	CALMODULIN-BINDING PROTEIN 25 (PTHR33179:SF9)	Atcambp25-binding protein OF (D7LGI4_ARALY)
Solyc10g076780	2.72388	6.46641	0	2.6843	4.45	2.66	1.89e-06	1.07e-05	10:59740725-59741973	ALPHA 1,4-GLYCOSYLTRANSFERASE FAMILY PROTEIN (PTHR46781:SF3)	Alpha-1 4-galactosyltransferase (Q0R0H6_MOUSE)
Solyc10g076680	1.09417	5.68351	0	0	3.31	3.08	9.52e-05	0.000387	10:59629735-59630002	2-OXOGLUTARATE-DEPENDENT DIOXYGENASE ANS-RELATED (PTHR10209:SF134)	1-aminocyclopropane-1-carboxylate oxidase (Q069K4_9SOLA)
Solyc10g076660	5.48128	11.2808	1.72104	3.64949	8.8	3.32	1.85e-25	8.44e-24	10:59609010-59612347	2-OXOGLUTARATE-DEPENDENT DIOXYGENASE ANS-RELATED (PTHR10209:SF134)	Anthocyanidin synthase (Q2QCX4_GOSHI)
Solyc10g076650	0.673398	6.69186	0.515667	0.956174	4.3	2.63	1.97e-05	9.21e-05	10:59604115-59607125	CARDIOMYOPATHY-ASSOCIATED PROTEIN (PTHR33870:SF4)	Ulp1 protease family C-terminal catalytic domain containing protein expressed (Q2QY95_ORYSJ)
Solyc10g076410	3.07135	1.33902	5.49856	0	3.67	-2.58	0.000178	0.000682	10:59389472-59390084	ABSCISIC ACID RECEPTOR PYL4 (PTHR31213:SF3)	Abscisic acid receptor PYL4 (PYL4_ARATH)
Solyc10g076400	7.95468	3.2325	4.71751	1.07625	6.7	-3.77	2.12e-14	3.53e-13	10:59365838-59368183	PROTEIN TRICHOME BIREFRINGENCE-LIKE 34 (PTHR32285:SF11)	Os03g0291800 protein (Fragment) (Q0DSS4_ORYSJ)
Solyc10g076370	2.88744	6.21175	0	3.1444	4.33	2.69	2.16e-06	1.21e-05	10:59336265-59337483	DEHYDRATION-RESPONSIVE ELEMENT-BINDING PROTEIN 2A-RELATED (PTHR31241:SF2)	Ethylene-responsive transcription factor 13 (ERF99_ARATH)
Solyc10g075070	6.53389	14.198	3.46822	4.92787	11.66	3.33	3.61e-34	2.97e-32	10:58784881-58811243	NON-SPECIFIC LIPID-TRANSFER PROTEIN 1-RELATED (PTHR33076:SF41)	Non-specific lipid-transfer protein (A7UGG9_SOLTU)
Solyc10g074890	4.24474	8.12564	3.20866	7.0397	6.6	3.61	2.85e-16	5.78e-15	10:58590289-58597608	SUBFAMILY NOT NAMED (PTHR45974:SF2)	Receptor like kinase, RLK
Solyc10g074490	9.62644	6.09437	9.67715	7.21043	9.1	-2.91	2.31e-81	1.41e-78	10:58038640-58044463	GROWTH REGULATOR PROTEIN-RELATED (PTHR31818:SF0)	Os03g0169000 protein (Fragment) (Q0DUS7_ORYSJ)
Solyc10g074450	4.69592	2.06584	6.2677	0	5.06	-3.76	5.28e-10	5.23e-09	10:57769489-57990733		Unknown Protein
Solyc10g074390	3.96795	1.19997	6.24723	2.03243	4.6	-2.81	4.11e-06	2.19e-05	10:57731317-57733097	BASIC ENDOCHITINASE B (PTHR22595:SF79)	Endochitinase (Chitinase) (Q43184_SOLTU)
Solyc10g073350	5.87422	0	2.63622	0	4.75	-4.43	3.07e-09	2.74e-08	10:57452289-57687064		Histone-lysine N-methyltransferase H3 lysine-9 specific SUVH1 (B6U899_MAIZE)
Solyc10g068340	6.63777	0	3.5246	0.722597	5.95	-5.2	2.77e-15	5.1e-14	10:65512096-65512876	F-BOX ASSOCIATED UBIQUITINATION EFFECTOR FAMILY PROTEIN-RELATED (PTHR31790:SF34)	F-box family protein (B9HCS6_POPTR)
Solyc10g055820	2.09702	6.03709	0.925957	3.38066	4.42	2.84	2.17e-06	1.21e-05	10:57435940-57437097	BASIC ENDOCHITINASE B (PTHR22595:SF79)	Chitinase (B9VRK7_CAPAN)
Solyc10g055760	0	1.19997	2.10776	4.93668	3.51	2.59	0.000909	0.00296	10:57396732-57397744	NAC DOMAIN CONTAINING PROTEIN 36 (PTHR31989:SF2)	NAC domain protein NAC6 (manually curated)
Solyc10g055550	6.40135	1.47708	7.2944	6.12954	6.47	-2.63	4.25e-16	8.45e-15	10:56913557-56916257	CCAAT/ENHANCER-BINDING PROTEIN GAMMA (PTHR23334:SF20)	BZIP family transcription factor (Fragment) (D7LU06_ARALY)
Solyc10g055420	9.50456	6.17338	11.561	6.88092	10.16	-3.64	2.02e-76	1.06e-73	10:56748128-56750669		Unknown Protein
Solyc10g055250	12.054	8.06105	12.6896	9.96505	11.88	-2.95	1.48e-16	3.1e-15	10:56516211-56517063	COLD SHOCK DOMAIN-CONTAINING PROTEIN 3-RELATED (PTHR46565:SF2)	Cold shock protein-1 (Q8LPA7_WHEAT)
Solyc10g055160	1.41256	1.33902	0	8.34877	5.86	3.9	2.16e-12	2.88e-11	10:56427712-56428986	MEDIATOR OF RNA POLYMERASE II TRANSCRIPTION SUBUNIT 20 (PTHR12465:SF0)	Unknown Protein; contains Interpro domain(s) IPR013921 Mediator complex, subunit Med20
Solyc10g055150	0	0.616319	0	6.46167	4.24	4.26	3.06e-07	1.99e-06	10:56414414-56415157	MEDIATOR OF RNA POLYMERASE II TRANSCRIPTION SUBUNIT 20 (PTHR12465:SF0)	Unknown Protein; contains Interpro domain(s) IPR013921 Mediator complex, subunit Med20
Solyc10g055070	1.29073	2.6903	0.997165	8.35437	5.91	4.2	3.64e-12	4.69e-11	10:56314376-56361522	MEDIATOR OF RNA POLYMERASE II TRANSCRIPTION SUBUNIT 20 (PTHR12465:SF0)	Unknown Protein; contains Interpro domain(s) IPR013921 Mediator complex, subunit Med20
Solyc10g055020	1.12231	0	0	7.48292	5.01	3.31	9.09e-06	4.53e-05	10:56235237-56236583	MEDIATOR OF RNA POLYMERASE II TRANSCRIPTION SUBUNIT 20 (PTHR12465:SF0)	Unknown Protein; contains Interpro domain(s) IPR013921 Mediator complex, subunit Med20
Solyc10g055010	0	0	0	6.12448	3.69	3.23	0.000123	0.00049	10:56230788-56231735	MEDIATOR OF RNA POLYMERASE II TRANSCRIPTION SUBUNIT 20 (PTHR12465:SF0)	Unknown Protein; contains Interpro domain(s) IPR013921 Mediator complex, subunit Med20
Solyc10g054980	1.79571	1.47708	0.679724	8.47654	5.98	3.99	5.17e-14	8.25e-13	10:56192268-56195655	MEDIATOR OF RNA POLYMERASE II TRANSCRIPTION SUBUNIT 20 (PTHR12465:SF0)	Unknown Protein; contains Interpro domain(s) IPR013921 Mediator complex, subunit Med20
Solyc10g054950	1.93756	2.44213	0.515667	9.86109	7.48	4.85	2.97e-20	8.85e-19	10:56160497-56161863	MEDIATOR OF RNA POLYMERASE II TRANSCRIPTION SUBUNIT 20 (PTHR12465:SF0)	Unknown Protein; contains Interpro domain(s) IPR013921 Mediator complex, subunit Med20
Solyc10g054900	2.55927	14.5145	3.99509	3.41658	11.94	6.29	1.26e-76	6.75e-74	10:56056939-56057874	PROLINE-RICH PROTEIN 2-RELATED (PTHR23201:SF16)	Proline-rich protein (Q9M6T7_NICGL)
Solyc10g054790	10.4244	14.3747	4.6381	8.90182	12.08	2.96	5.6e-48	9.61e-46	10:55949893-55957374	SUBFAMILY NOT NAMED (PTHR47002:SF2)	Aquaporin (Q40266_MESCR)
Solyc10g052880	4.78731	8.62607	2.01261	5.67546	6.53	3.12	1.14e-18	2.94e-17	10:54090762-54092199		LRR receptor-like serine/threonine-protein kinase, RLP
Solyc10g052650	2.09702	5.55925	0	5.14158	4.11	3.82	7.6e-12	9.46e-11	10:53210275-53212145	SUBFAMILY NOT NAMED (PTHR36062:SF1)	Unknown Protein
Solyc10g052500	6.56413	7.10502	3.82454	11.0057	8.73	3.16	5.38e-50	9.89e-48	10:52838650-52841260	ISOFLAVONE REDUCTASE HOMOLOG P3-RELATED (PTHR43349:SF4)	Phenylcoumaran benzylic ether reductase 3 (B9HRL7_POPTR)
Solyc10g051380	5.26833	7.74552	4.4173	9.84079	8.01	3.49	1.47e-19	4.09e-18	10:52040563-52041466	GLYCINE-RICH RNA-BINDING PROTEIN 7-RELATED (PTHR15241:SF28)	Glycine-rich RNA-binding protein (B2YKT9_TOBAC)
Solyc10g051370	8.18369	11.5198	2.01261	10.0545	9.78	4	1.27e-35	1.14e-33	10:52023055-52023766		LRR receptor-like serine/threonine-protein kinase, RLP
Solyc10g051120	0.510376	3.95189	1.04131	6.31005	4.18	4.16	3.12e-09	2.78e-08	10:51533741-51536499	MITOCHONDRIAL PYRUVATE CARRIER (PTHR14154:SF3)	Brain protein 44-like protein (B6TQE5_MAIZE)
Solyc10g051020	3.56121	9.29527	0	1.07625	6.84	3.61	1.82e-11	2.15e-10	10:51374324-51379554	CYTOCHROME P450-RELATED (PTHR24282:SF57)	Cytochrome P450
Solyc10g050900	3.59482	1.5274	2.49149	10.8716	8.33	2.91	7.44e-09	6.31e-08	10:51174214-51232644	2FE-2S FERREDOXIN-LIKE SUPERFAMILY PROTEIN-RELATED (PTHR11945:SF277)	MADS-box transcription factor-like protein (Q9M2M4_ARATH)
Solyc10g050580	3.40734	1.33902	0	7.22071	4.91	3.05	3.65e-08	2.77e-07	10:50031728-50285277		Protein binding protein (D7M3B0_ARALY)
Solyc10g050420	10.5566	4.99028	10.4185	3.42853	9.61	-5.76	2.2e-99	1.92e-96	10:49462785-49695822	SUBFAMILY NOT NAMED (PTHR31442:SF13)	Response regulator 8 (Q9AV93_MAIZE)
Solyc10g050140	0	0.616319	0	7.12876	4.86	4.25	3.79e-08	2.87e-07	10:48012862-48014172		Unknown Protein
Solyc10g049510	3.46937	2.29096	2.29649	10.4745	8.01	3.33	1.9e-13	2.84e-12	10:46056354-46099266	MEDIATOR OF RNA POLYMERASE II TRANSCRIPTION SUBUNIT 20 (PTHR12465:SF0)	Unknown Protein; contains Interpro domain(s) IPR013921 Mediator complex, subunit Med20
Solyc10g049370	9.48928	2.98731	6.80798	6.38053	8.43	-3.25	1.56e-14	2.67e-13	10:45491903-45494842	PECTINESTERASE/PECTINESTERASE INHIBITOR 32-RELATED (PTHR31707:SF10)	Pectinesterase (B9HAG5_POPTR)
Solyc10g048140	0.673398	0.901987	0.515667	4.65887	2.8	2.63	0.00154	0.00474	10:44380222-44381331		Unknown Protein; contains Interpro domain(s) IPR003604 Zinc finger, U1-type
Solyc10g048070	5.33438	2.67131	5.31242	2.44637	5.2	-2.77	4.12e-09	3.63e-08	10:43926703-43928030	SUBFAMILY NOT NAMED (PTHR31317:SF3)	Unknown Protein; contains Interpro domain(s) IPR010410 Protein of unknown function DUF1005
Solyc10g047720	11.5768	4.39525	8.60155	6.16209	9.97	-4.24	4.44e-30	2.82e-28	10:42005527-42006055	SUBFAMILY NOT NAMED (PTHR36264:SF2)	Unknown Protein
Solyc10g047570	10.9676	2.85435	8.03554	5.82733	10	-3.76	1.15e-08	9.45e-08	10:41415026-41417426	GLYCOSIDE HYDROLASE FAMILY 28 PROTEIN-RELATED (PTHR31375:SF10)	Polygalacturonase (B6UB39_MAIZE)
Solyc10g047500	8.16213	4.13569	8.38082	1.07625	7.42	-4.79	9.48e-32	6.65e-30	10:40987088-40988818	SUBFAMILY NOT NAMED (PTHR20961:SF66)	Unknown Protein
Solyc10g047240	9.60471	2.91416	11.4978	1.67877	9.9	-6.82	2.08e-53	4.72e-51	10:40220533-40222953	ANNEXIN D8 (PTHR10502:SF113)	annexin 9 (manually curated)
Solyc10g019250	1.12231	1.59292	0	9.45262	6.91	3.8	6.62e-07	4.07e-06	10:12720342-12732087		Unknown Protein
Solyc10g019230	7.22783	2.23426	7.05582	0.722597	6.38	-5	1.97e-23	7.64e-22	10:12668685-12670419	CYTOSOLIC SULFOTRANSFERASE 1-RELATED (PTHR11783:SF81)	Sulfotransferase family protein (D7KQF7_ARALY)
Solyc10g019220	8.41288	3.85733	7.54102	1.8536	7.25	-4.17	1.02e-26	5.09e-25	10:12591208-12591526	CYTOSOLIC SULFOTRANSFERASE 12-RELATED (PTHR11783:SF160)	Sulfotransferase family protein (D7KQF7_ARALY)
Solyc10g019210	8.35495	4.35432	8.12326	1.07625	7.44	-4.71	1.2e-29	7.4e-28	10:12590627-12591128	CYTOSOLIC SULFOTRANSFERASE 1-RELATED (PTHR11783:SF81)	Sulfotransferase family protein (D7LZW5_ARALY)
Solyc10g019200	3.63721	0	2.58046	0	2.62	-2.77	0.000799	0.00264	10:12335884-12336563	CYTOSOLIC SULFOTRANSFERASE 1-RELATED (PTHR11783:SF81)	Sulfotransferase family protein (D7LZW5_ARALY)
Solyc10g018150	1.09417	0	5.38888	0	3.41	-2.78	0.000711	0.00238	10:6790043-6791910	CYTOCHROME P450, FAMILY 712, SUBFAMILY A, POLYPEPTIDE 1 (PTHR24298:SF204)	Cytochrome P450
Solyc10g018110	0	0.616319	0.302964	5.35769	2.99	3.17	5.97e-05	0.000253	10:6702701-6703256	2FE-2S FERREDOXIN-LIKE SUPERFAMILY PROTEIN-RELATED (PTHR11945:SF277)	MADS box transcription factor (Q2NNC3_ELAGV)
Solyc10g018000	1.10104	1.6927	0	8.04731	5.6	3.07	0.000307	0.00112	10:6401863-6408561	HOMEOBOX-LEUCINE ZIPPER PROTEIN HDG10-RELATED (PTHR45654:SF9)	Homeodomain-containing transcription factor FWA (B5BPG1_ARALY)
Solyc10g017980	0.510376	10.8887	0.302964	0.722597	9.36	4.63	3.99e-08	3.01e-07	10:6273804-6273996		Chitinase (B8QVJ5_ZEAMP)
Solyc10g017960	0.902179	4.73938	0.302964	1.07625	3	2.9	0.000542	0.00187	10:6200767-6203419	F-BOX PROTEIN PP2-A13 (PTHR31960:SF3)	F-box protein PP2-B1 (PP2B1_ARATH)
Solyc10g011960	9.91709	8.07352	9.65903	3.96729	8.99	-3.24	7.29e-44	1.04e-41	10:4259306-4262548		Unknown Protein
Solyc10g011910	2.26333	4.7145	2.2037	6.62579	5.04	2.93	5.34e-06	2.78e-05	10:4187404-4189346	WRKY TRANSCRIPTION FACTOR 22 (PTHR32096:SF35)	WRKY transcription factor 25 (manually curated)
Solyc10g011880	1.92859	3.06658	0.515667	4.87564	3.12	2.68	3.39e-06	1.84e-05	10:4148437-4155175	RING-H2 FINGER PROTEIN ATL67-RELATED (PTHR46592:SF2)	RING finger protein (C6EUD3_SOYBN)
Solyc10g011780	2.05513	5.21803	1.55698	4.0149	3.59	2.63	3.91e-07	2.5e-06	10:4020215-4020416	NUCLEIC ACID-BINDING, OB-FOLD-LIKE PROTEIN (PTHR21668:SF8)	Eukaryotic translation initiation factor 1A (Q7Y1V2_ORYSJ)
Solyc10g010650	7.14329	5.14713	9.04876	1.49019	7.48	-3.55	1.01e-20	3.15e-19	10:3733028-3905587	GH3 DOMAIN-CONTAINING PROTEIN (PTHR31901:SF5)	Indole-3-acetic acid-amido synthetase GH3.8 (B6U4E2_MAIZE)
Solyc10g009610	9.69531	6.03338	10.8271	2.21901	9.58	-4.67	1.11e-36	1.08e-34	10:3733028-3905587	GH3 DOMAIN-CONTAINING PROTEIN (PTHR31901:SF5)	GH3 family protein (B9GQG9_POPTR)
Solyc10g009600	12.1075	10.8506	13.3178	8.75856	12.21	-2.52	8.13e-59	2.2e-56	10:3733028-3905587	GH3 DOMAIN-CONTAINING PROTEIN (PTHR31901:SF5)	GH3 family protein (B9GQG9_POPTR)
Solyc10g009340	0.583797	4.9948	0	3.69633	3.09	4.54	1.37e-10	1.46e-09	10:3410163-3410535		Calmodulin (Q39890_SOYBN)
Solyc10g009240	1.57558	5.78527	0	0	3.47	2.53	0.000681	0.00229	10:3233895-3236001	3-KETOACYL-COA SYNTHASE 1-RELATED (PTHR31561:SF61)	Fatty acid elongase 3-ketoacyl-CoA synthase (Q6DUV6_BRANA)
Solyc10g009190	2.71938	6.68184	0.302964	3.35959	4.54	2.82	4.95e-09	4.31e-08	10:3186981-3187359	SUBFAMILY NOT NAMED (PTHR34789:SF1)	Cold shock protein-1 (B6SP63_MAIZE)
Solyc10g008790	2.04076	5.25308	2.29804	5.77643	4.4	2.79	8.03e-12	9.95e-11	10:2859727-2865735	IQ-DOMAIN 9 (PTHR32295:SF9)	Calmodulin binding protein (B6TIB2_MAIZE)
Solyc10g008730	4.55792	7.20971	1.04131	7.41591	6.03	4.07	1.26e-33	1e-31	10:2802326-2803208	SUBFAMILY NOT NAMED (PTHR33834:SF2)	Unknown Protein
Solyc10g007600	6.18704	10.017	2.82724	5.78206	7.93	2.67	1.6e-14	2.73e-13	10:1896938-1901455	PEROXISOMAL S -2-HYDROXY-ACID OXIDASE GLO5 (PTHR10578:SF103)	glycolate oxidase (manually curated)
Solyc10g007420	6.66873	0.943748	5.15802	4.58061	5.89	-3.28	1.82e-13	2.73e-12	10:1785947-1788700	TPR REPEAT-CONTAINING THIOREDOXIN TTL1-RELATED (PTHR46050:SF3)	Tetratricopeptide repeat protein 2-like (Q5ZDK5_ORYSJ)
Solyc10g007230	7.34679	4.00859	8.10655	5.51561	7.22	-2.72	2.79e-20	8.34e-19	10:1650246-1653367	TPR REPEAT-CONTAINING THIOREDOXIN TTL1-RELATED (PTHR46050:SF3)	Tetratricopeptide repeat protein 2-like (Q5ZDK5_ORYSJ)
Solyc10g007160	9.7387	4.69137	10.0457	8.12847	9.16	-2.91	1.38e-26	6.76e-25	10:1613185-1616539		Unknown Protein
Solyc10g007110	1.91769	5.82852	0.694201	5.69303	4.41	4.75	1.14e-19	3.25e-18	10:1508115-1511280	AMINOTRANSFERASE TAT2-RELATED (PTHR45744:SF6)	Tyrosine aminotransferase (Q8GUE9_SOLSC)
Solyc10g006880	0	5.4608	0	0	3.15	2.54	0.000981	0.00317	10:1305619-1308510		NAC domain protein (manually curated)
Solyc10g005680	6.12856	4.97898	4.57336	12.4929	10.07	3.1	6.4e-16	1.25e-14	10:549376-555012	WRKY TRANSCRIPTION FACTOR 1-RELATED (PTHR31221:SF104)	WRKY transcription factor 15 (manually curated)
Solyc10g005440	4.803	3.61829	0.694201	8.64964	6.41	3.16	9.94e-08	7.02e-07	10:319576-323262	SUBFAMILY NOT NAMED (PTHR27002:SF346)	Serine/threonine-protein kinase receptor (B6U2B7_MAIZE)
Solyc10g005430	11.4719	5.70207	12.0271	10.2496	11.54	-3.2	1.11e-16	2.37e-15	10:314608-315709	FLAVOPROTEIN-LIKE PROTEIN YCP4-RELATED (PTHR30546:SF0)	Flavoprotein wrbA (B6U724_MAIZE)
Solyc10g005330	8.03745	11.0288	4.33577	8.20149	9.12	2.65	7.68e-26	3.6e-24	10:239506-245447	HOMEOBOX-LEUCINE ZIPPER PROTEIN MERISTEM L1-RELATED (PTHR45654:SF8)	Homeobox-leucine zipper protein ATHB-14 (ATB14_ARATH)
Solyc10g005250	9.17317	4.58584	10.0432	5.27813	8.94	-4.34	4.31e-71	1.99e-68	10:198977-201985	AT HOOK MOTIF-CONTAINING PROTEIN (PTHR34682:SF1)	Genomic DNA chromosome 5 P1 clone MXC20 (Q9FLX2_ARATH)
Solyc10g005200	4.65942	6.34531	2.9105	7.58306	6	2.61	6.61e-25	2.88e-23	10:162296-165395	F21O3.9 PROTEIN-RELATED (PTHR21461:SF12)	Novel protein (B8JM89_DANRE)
Solyc10g005160	2.9053	2.27635	0.679724	7.01233	4.96	2.6	2.15e-06	1.2e-05	10:133857-134931	PURINE PERMEASE 4-RELATED (PTHR31376:SF3)	Purine permease (B6TET5_MAIZE)
Solyc10g005150	6.07313	1.47708	3.86469	2.6843	4.91	-2.73	7.45e-08	5.36e-07	10:131492-132641	PURINE PERMEASE 4-RELATED (PTHR31376:SF3)	Purine permease (B6TET5_MAIZE)
Solyc10g005100	3.38749	8.32124	2.79756	6.16713	6.92	2.91	6.77e-06	3.46e-05	10:91527-94188	PLASMA MEMBRANE-ASSOCIATED CATION-BINDING PROTEIN 1-RELATED (PTHR38522:SF2)	Salt stress root protein RS1 (SRS1_ORYSJ)
Solyc10g005040	0	7.41598	0.302964	0	4.89	4.64	4.53e-10	4.52e-09	10:47926-49272	SUBFAMILY NOT NAMED (PTHR31415:SF9)	Harpin-induced protein-like (Fragment) (D2CFH8_COFAR)
Solyc10g005000	0.902179	6.30853	1.04131	3.1444	4.63	3.06	1.7e-05	8.07e-05	10:4133-5923	SUBFAMILY NOT NAMED (PTHR32295:SF0)	Os03g0648300 protein (Fragment) (Q0DPZ6_ORYSJ)
Solyc09g098510	5.7754	12.5295	6.41084	7.81456	10.38	3.13	1.18e-06	6.92e-06	9:72303464-72308489		Unknown Protein; contains Interpro domain(s) IPR006706 Extensin-like region
Solyc09g098160	4.35937	6.78543	1.43033	8.54304	6.62	3.44	2.49e-36	2.35e-34	9:72041698-72043758	PIRIN (PTHR13903:SF8)	pirin (manually curated)
Solyc09g098120	2.89852	10.4819	2.70588	0.956174	8.04	3.78	9.68e-13	1.34e-11	9:72024448-72025916	OIL BODY-ASSOCIATED PROTEIN 1A-RELATED (PTHR31360:SF0)	DUF1264 domain protein (B8NLT6_ASPFN)
Solyc09g097810	0.510376	1.92897	3.76229	8.25947	5.89	3.54	8.37e-10	8.07e-09	9:71806311-71807307		SAR8.2 protein (Q947G5_CAPAN)
Solyc09g097760	0.299415	7.78316	0.302964	0	5.68	4.42	4.72e-09	4.13e-08	9:71785739-71786694		Glycine rich protein (Q94CG1_TOBAC)
Solyc09g092710	1.92859	8.34282	0	5.53702	7.37	5.11	3.22e-12	4.19e-11	9:71663591-71671893	FUNGUS-INDUCED PROTEIN (PTHR37389:SF3)	Glycine rich protein (Q9FXS8_TOBAC)
Solyc09g092640	1.09417	6.93486	0	0	4.43	3.71	2.44e-07	1.61e-06	9:71615095-71641504	CYTOCHROME P450 71B11-RELATED (PTHR24298:SF86)	Cytochrome P450
Solyc09g092590	0	8.60349	0.302964	0	6.29	5.03	8.14e-12	1.01e-10	9:71615095-71641504	CYTOCHROME P450 71B11-RELATED (PTHR24298:SF86)	Cytochrome P450
Solyc09g092500	3.18545	7.78563	0	3.10491	5.65	2.97	1.53e-08	1.24e-07	9:71569319-71570732	UDP-GLYCOSYLTRANSFERASE 75B1-RELATED (PTHR11926:SF683)	UDP-glucosyltransferase family 1 protein (C6KI44_CITSI)
Solyc09g092490	1.56194	4.20577	0.302964	3.89001	3	2.64	0.000146	0.00057	9:71563380-71564985	UDP-GLYCOSYLTRANSFERASE 75B1-RELATED (PTHR11926:SF683)	UDP-glucosyltransferase family 1 protein (C6KI44_CITSI)
Solyc09g092480	0.918455	5.39398	3.1658	5.9864	4.47	4.03	5.43e-14	8.63e-13	9:71561181-71562588	UDP-GLYCOSYLTRANSFERASE 75B1-RELATED (PTHR11926:SF683)	UDP-glucosyltransferase family 1 protein (C6KI44_CITSI)
Solyc09g092270	1.39008	1.47708	0.515667	7.63265	5.26	2.89	4.08e-05	0.000179	9:71405412-71409286	PROTEIN ECERIFERUM 26-RELATED (PTHR31642:SF22)	Hydroxycinnamoyl-CoA shikimate/quinate hydroxycinnamoyl transferase (D1GJ93_COFAR)
Solyc09g091880	9.22192	5.25799	9.56967	5.20655	8.73	-3.88	9.28e-71	4.17e-68	9:71094078-71098747	PROTEIN PHR1-LIKE 2-RELATED (PTHR31499:SF6)	Myb family transcription factor (D7L484_ARALY)
Solyc09g091870	1.12231	2.89517	1.04131	9.39822	6.87	4.07	9.44e-08	6.69e-07	9:71084843-71088172	SUBFAMILY NOT NAMED (PTHR43539:SF12)	Monooxygenase (B5GNT3_STRCL)
Solyc09g091720	0	1.5274	0	6.87122	5.61	4.79	6.71e-10	6.56e-09	9:70951076-70953261	SUBFAMILY NOT NAMED (PTHR43539:SF12)	Monooxygenase (B5GNT3_STRCL)
Solyc09g091640	10.2226	9.00073	10.3079	2.97867	9.89	-3.8	1.41e-35	1.26e-33	9:70871574-70873129		Unknown Protein
Solyc09g091510	1.41256	7.40066	1.27467	3.82706	5.81	3.86	2.74e-08	2.12e-07	9:70775196-70777348	CHALCONE SYNTHASE (PTHR11877:SF14)	chalcone synthase 1 (manually curated)
Solyc09g091360	0.902179	3.33832	0	8.96715	6.5	3.74	5.94e-06	3.06e-05	9:70642986-70643424	SUBFAMILY NOT NAMED (PTHR31232:SF8)	Genomic DNA chromosome 3 BAC clone F14O13 (Q9LIQ2_ARATH)
Solyc09g091320	8.31591	3.89175	6.29273	3.83702	7.42	-2.89	2.36e-08	1.85e-07	9:70593594-70594029	PLANT SELF-INCOMPATIBILITY PROTEIN S1 FAMILY-RELATED (PTHR31232:SF18)	Self-incompatibility protein-like protein (Q9LSN9_ARATH)
Solyc09g091290	6.19364	7.4296	5.17442	12.2371	10.18	3.54	2.99e-25	1.34e-23	9:70580106-70591352	PLANT SELF-INCOMPATIBILITY PROTEIN S1 FAMILY-RELATED (PTHR31232:SF18)	Self-incompatibility protein (Fragment) (C7FE84_PLACA)
Solyc09g091000	1.09417	9.55085	0.302964	2.0225	7.12	6.39	4.34e-26	2.07e-24	9:70360337-70361437	SUBFAMILY NOT NAMED (PTHR31213:SF50)	Major allergen Mal d 1 (Q84LA7_MALDO)
Solyc09g090990	0	6.01445	0.694201	0.722597	3.58	3.68	1.05e-05	5.17e-05	9:70355641-70357036	SUBFAMILY NOT NAMED (PTHR31213:SF50)	Major allergen Mal d 1 (Q43550_MALDO)
Solyc09g090980	2.87078	9.82178	0.515667	0.722597	7.51	3.81	2.41e-10	2.49e-09	9:70350132-70352154	SUBFAMILY NOT NAMED (PTHR31213:SF50)	Major allergen Mal d 1 (Q84LA7_MALDO)
Solyc09g090970	0	11.6399	0	2.03243	9.17	7.9	5.06e-32	3.6e-30	9:70346084-70347506	SUBFAMILY NOT NAMED (PTHR31213:SF50)	Major allergen Mal d 1 (Q84LA7_MALDO)
Solyc09g090880	3.13164	4.27525	3.5004	14.4615	12.05	5.31	3.04e-52	6.5e-50	9:70257448-70306535		Unknown Protein
Solyc09g090800	0	10.164	0	0.722597	7.65	6.32	1.72e-20	5.27e-19	9:70215130-70216756	AWPM-19-LIKE FAMILY PROTEIN (PTHR33294:SF5)	Plasma membrane associated protein (B6SJ93_MAIZE)
Solyc09g090570	4.86114	6.49963	1.96727	8.39443	6.43	3.4	1.61e-19	4.46e-18	9:70060480-70066160	PROTEIN PROTON GRADIENT REGULATION 5, CHLOROPLASTIC (PTHR35709:SF1)	Proton gradient regulation 5 (B0F831_CUCSA)
Solyc09g090130	4.4805	4.50527	2.88725	8.53966	6.33	2.78	5.45e-14	8.64e-13	9:69675471-69677571	TRANSCRIPTION FACTOR MYB14 (PTHR10641:SF695)	R2R3MYB transcription factor 15 (manually curated)
Solyc09g090090	9.44438	6.90542	10.1716	6.23172	9.03	-2.74	4.2e-36	3.89e-34	9:69640033-69641979	SUBFAMILY NOT NAMED (PTHR24349:SF244)	Calcium-dependent protein kinase 2 (B4FZS4_MAIZE)
Solyc09g090070	8.4397	10.7074	4.28214	9.42411	9.02	3.23	9.99e-81	5.87e-78	9:69623200-69627176	INORGANIC PHOSPHATE TRANSPORTER PHO84 (PTHR24064:SF325)	phosphate transporter 1 (manually curated)
Solyc09g090000	11.9326	4.48223	8.79996	2.89915	10.42	-6.27	9.98e-68	3.81e-65	9:69579340-69581604	GERMIN-LIKE PROTEIN 2-RELATED (PTHR31238:SF95)	Germin-like protein 12 (C6T5E1_SOYBN)
Solyc09g089960	8.81211	10.266	3.33107	12.4417	10.89	3.5	1.42e-14	2.44e-13	9:69567799-69571277		Unknown Protein
Solyc09g089960	4.78679	7.56975	0	10.1026	8.3	4.13	6.58e-10	6.45e-09	9:69567799-69571277		Unknown Protein
Solyc09g089900	10.0182	3.49519	7.66785	8.58629	9.19	-2.8	9.13e-18	2.18e-16	9:69515054-69515258		Unknown Protein
Solyc09g089740	0.299415	7.67322	0.694201	2.07596	5.65	4.74	1.28e-11	1.54e-10	9:69455418-69457223	1-AMINOCYCLOPROPANE-1-CARBOXYLATE OXIDASE HOMOLOG 1-RELATED (PTHR10209:SF413)	1-aminocyclopropane-1-carboxylate oxidase-like protein (Q9LTH8_ARATH)
Solyc09g089680	1.39008	4.53625	0.302964	2.07596	2.69	2.54	0.000435	0.00153	9:69440017-69442837	SUBFAMILY NOT NAMED (PTHR10209:SF123)	1-aminocyclopropane-1-carboxylate oxidase-like protein (Q9LTH7_ARATH)
Solyc09g089500	4.0396	7.13804	0	4.01113	5.02	3.48	8.57e-14	1.33e-12	9:69211164-69212219	SUBFAMILY NOT NAMED (PTHR33091:SF1)	Proteinase inhibitor I (Q3S492_SOLTU)
Solyc09g089490	4.61299	8.95995	1.72104	6.95588	6.96	4.34	1.78e-28	1.01e-26	9:69207346-69208204	SUBFAMILY NOT NAMED (PTHR33091:SF1)	Proteinase inhibitor I (Q3S492_SOLTU)
Solyc09g083310	9.94375	8.44239	10.1674	5.24988	9.44	-2.95	7.22e-66	2.65e-63	9:68983918-68989429	SMALL NUCLEAR RIBONUCLEOPROTEIN SM D3 (PTHR23338:SF17)	Zinc finger family protein (D7LC67_ARALY)
Solyc09g083300	7.01796	1.47708	7.3185	6.52204	6.79	-2.51	7.31e-09	6.2e-08	9:68975644-68982050		Zinc finger family protein (D7LC67_ARALY)
Solyc09g083150	8.95461	7.79981	7.50502	14.6575	12.21	2.52	1.29e-08	1.05e-07	9:68820453-68824723	NAD P H-QUINONE OXIDOREDUCTASE SUBUNIT N, CHLOROPLASTIC (PTHR35515:SF1)	NAD(P)H-quinone oxidoreductase subunit N (D4ZT43_SPIPL)
Solyc09g083020	2.52822	5.02574	1.72104	5.07627	4.04	2.63	6.51e-08	4.74e-07	9:68704792-68705266		Myrosinase-binding protein-like protein (Q9M5W9_ARATH)
Solyc09g082920	0.510376	4.54011	0.679724	2.03243	2.48	3.16	4.75e-05	0.000206	9:68612683-68613070		Unknown Protein
Solyc09g082850	11.9266	15.9704	6.56836	10.3485	13.76	3.03	2.29e-22	8.23e-21	9:68523275-68532358		Unknown Protein
Solyc09g082850	14.0322	17.1304	5.31357	9.96116	14.74	4.03	6.41e-68	2.48e-65	9:68523275-68532358		Unknown Protein
Solyc09g082840	12.2663	15.7344	4.50761	6.83789	13.31	2.61	1.59e-25	7.33e-24	9:68517148-68517562		Unknown Protein
Solyc09g082830	11.6303	8.63209	12.3069	7.14264	11.3	-3.69	2.05e-52	4.41e-50	9:68490920-68498602	PROTEIN ARGONAUTE 10 (PTHR22891:SF45)	Argonaute 10a (manually curated)
Solyc09g082480	2.09702	4.87823	0.997165	7.89473	5.58	4.84	1.83e-27	9.62e-26	9:68192089-68192574	SUBFAMILY NOT NAMED (PTHR36366:SF1)	Protein RDM1 (RDM1_ARATH)
Solyc09g082460	7.32493	11.2373	3.08661	5.56881	8.86	3.34	2.66e-15	4.92e-14	9:68174126-68178867	HOMOCYSTEINE S-METHYLTRANSFERASE 2 (PTHR46015:SF3)	Homocysteine s-methyltransferase (B9HUS6_POPTR)
Solyc09g082340	6.03829	14.4626	4.86021	2.80977	11.93	3.69	6.28e-20	1.82e-18	9:68092435-68100969	SUBFAMILY NOT NAMED (PTHR31189:SF13)	vicilin (manually curated)
Solyc09g082240	1.57558	5.10752	0.679724	1.63264	3.19	3.08	7.95e-05	0.000328	9:68048623-68050650	ACYL-COA N-ACYLTRANSFERASES NAT SUPERFAMILY PROTEIN (PTHR46067:SF5)	Ribosomal-protein-alanine N-acetyltransferase (D3FS71_BACPE)
Solyc09g082100	1.2572	9.23424	1.37654	2.07596	6.95	4.68	2.83e-14	4.65e-13	9:67948389-67949971	LATE EMBRYOGENESIS ABUNDANT PROTEIN 31-RELATED (PTHR31174:SF7)	Seed maturation protein (Q2Q4X9_MEDTR)
Solyc09g075890	4.19642	9.52679	1.37393	6.09574	7.29	4.52	9.31e-36	8.41e-34	9:67529582-67532130	SUBFAMILY NOT NAMED (PTHR12725:SF81)	Pyrimidine 5&apos-nucleotidase (B4WF69_9CAUL)
Solyc09g075880	12.7772	6.45253	13.0985	11.9143	13.01	-3.61	7.93e-20	2.29e-18	9:67522829-67523308		Unknown Protein
Solyc09g075820	2.53735	9.29343	0	3.24069	6.8	4.68	3.71e-24	1.53e-22	9:67433421-67439302	SUGAR TRANSPORT PROTEIN 13 (PTHR23500:SF70)	Sugar transporter protein 2 (manually curated)
Solyc09g075690	0.583797	4.26821	2.35972	5.14519	3.6	3.71	1.99e-10	2.07e-09	9:67322748-67323738	SUBFAMILY NOT NAMED (PTHR23024:SF193)	Gibberellin receptor GID1L2 (B6T2M3_MAIZE)
Solyc09g075600	1.24662	5.81648	0	2.07596	3.6	2.82	5.04e-05	0.000217	9:67278346-67285857	SUBFAMILY NOT NAMED (PTHR35985:SF1)	Unknown Protein
Solyc09g075420	11.1283	8.7344	11.4443	7.27389	10.55	-2.82	6.6e-45	1e-42	9:67127406-67128628	ETHYLENE-RESPONSIVE TRANSCRIPTION FACTOR 13-RELATED (PTHR31190:SF92)	ethylene response factor 2b (manually curated)
Solyc09g075400	6.22286	3.07085	7.00653	1.94298	6.15	-3.32	1.49e-18	3.79e-17	9:67111968-67114872		Unknown Protein
Solyc09g075360	10.3514	5.49116	8.86369	6.2109	9.11	-3.18	1.79e-21	5.97e-20	9:67086864-67090300	ENDOGLUCANASE 17 (PTHR22298:SF55)	endo-1,4-beta-glucanase precursor (manually curated)
Solyc09g075210	10.6627	12.3306	8.47606	13.4416	11.83	3.04	1.25e-26	6.2e-25	9:66984150-66985691	LATE EMBRYOGENESIS ABUNDANT 3 LEA3 FAMILY PROTEIN (PTHR33509:SF17)	Late embryogenesis abundant protein 5 (Q1HGG0_9ROSI)
Solyc09g075140	5.91791	10.124	4.25988	6.40483	7.95	2.51	2.28e-31	1.57e-29	9:66937584-66942302	ALPHA/BETA-HYDROLASES SUPERFAMILY PROTEIN (PTHR11614:SF88)	Lipase-like protein (Q9M3D1_ARATH)
Solyc09g074820	2.95051	3.8326	1.37393	8.08018	5.73	3.35	4.23e-17	9.46e-16	9:66646886-66651162	SUBFAMILY NOT NAMED (PTHR30540:SF25)	Potassium transporter (Q1T6Z4_PHRAU)
Solyc09g074670	5.72182	7.3774	5.21079	8.31956	6.77	2.69	1.12e-23	4.43e-22	9:66491680-66502565	CW-TYPE ZINC FINGER (PTHR46524:SF4)	CW-type Zinc Finger family protein expressed (Q10LI9_ORYSJ)
Solyc09g074630	4.4462	7.04663	2.59308	6.66923	5.81	2.52	2.86e-09	2.56e-08	9:66451651-66454184	BTB/POZ DOMAIN-CONTAINING PROTEIN SETH6 (PTHR32370:SF30)	Phototropic-responsive NPH3 family protein (D7KCA4_ARALY)
Solyc09g074550	3.54267	7.45503	0	0.722597	5.11	2.61	1.11e-05	5.45e-05	9:66371602-66373132	SUBFAMILY NOT NAMED (PTHR11615:SF223)	UPF0497 membrane protein 6 (U4976_VITVI)
Solyc09g074480	6.7992	2.24101	7.52022	6.19804	6.75	-2.64	2.15e-10	2.24e-09	9:66268887-66302192		Unknown Protein
Solyc09g066310	1.59015	1.47708	0	8.14496	5.73	3.26	2.52e-08	1.97e-07	9:64747653-64750090	SUBFAMILY NOT NAMED (PTHR10209:SF124)	Flavonol synthase/flavanone 3-hydroxylase (B6SHP9_MAIZE)
Solyc09g066010	7.19835	4.55262	6.87555	3.09824	6.13	-2.62	2.96e-14	4.85e-13	9:64285092-64287144	WRKY TRANSCRIPTION FACTOR 21-RELATED (PTHR31282:SF6)	WRKY transcription factor 24 (manually curated)
Solyc09g065850	3.48172	7.8833	1.79034	7.08467	6.2	4.13	5.62e-32	3.99e-30	9:64111989-64117032	AUXIN-RESPONSIVE PROTEIN IAA10-RELATED (PTHR31734:SF8)	auxin-regulated IAA3 (manually curated)
Solyc09g065740	6.6916	0	6.02432	1.49019	5.4	-4.52	2.64e-14	4.34e-13	9:64021932-64025409	SUBFAMILY NOT NAMED (PTHR43029:SF6)	Ammonium transporter (B9GS88_POPTR)
Solyc09g065470	2.42024	10.4989	0.813296	1.67877	7.95	3.94	4.35e-17	9.69e-16	9:63571745-63577034	SUBFAMILY NOT NAMED (PTHR31189:SF13)	Vicilin (Fragment) (B4X640_PISVE)
Solyc09g065390	1.1775	4.10817	0	3.24069	2.86	2.73	0.000211	0.000795	9:63506908-63507463	OXIDOREDUCTASE SUBUNIT, PUTATIVE DUF581 -RELATED (PTHR46443:SF3)	Expressed protein 3&apos-partial (Fragment) (Q75H88_ORYSJ)
Solyc09g065260	14.9103	10.4702	15.2547	11.7498	14.36	-3.64	7.7e-86	5.22e-83	9:63318452-63320020	SUBFAMILY NOT NAMED (PTHR33021:SF154)	Blue copper protein (B6U7P6_MAIZE)
Solyc09g065250	8.06616	8.48043	3.69065	12.4534	10.33	3.01	5.36e-15	9.59e-14	9:63314133-63316304	SUBFAMILY NOT NAMED (PTHR33021:SF154)	Blue copper protein (B6TCC4_MAIZE)
Solyc09g065100	4.0907	7.69823	0	1.31252	5.52	2.58	4.2e-07	2.68e-06	9:62949354-62957119	TRANSCRIPTION FACTOR TT8 (PTHR46266:SF2)	Transcription factor (Q9M4A8_MAIZE)
Solyc09g065100	5.806	10.4567	0.813296	5.09225	8.2	2.85	5.44e-15	9.71e-14	9:62949354-62957119	TRANSCRIPTION FACTOR TT8 (PTHR46266:SF2)	Transcription factor (Q9M4A8_MAIZE)
Solyc09g064330	1.59931	4.03258	0	5.95487	3.86	4.49	8.18e-16	1.58e-14	9:61497521-61509910	SUBFAMILY NOT NAMED (PTHR33271:SF3)	Enzyme of the cupin superfamily (B6T5M3_MAIZE)
Solyc09g063060	3.32035	8.40548	2.08797	2.03243	5.99	2.99	5.54e-10	5.47e-09	9:61052922-61056227	GDSL ESTERASE/LIPASE LTL1 (PTHR45648:SF20)	GDSL esterase/lipase At4g28780 (GDL67_ARATH)
Solyc09g061950	9.95359	3.90394	7.87932	5.21174	9.29	-4.46	1.28e-28	7.32e-27	9:60784375-60784897	SUBFAMILY NOT NAMED (PTHR11945:SF371)	MADS box transcription factor-like protein (Q9FLH5_ARATH)
Solyc09g061840	8.26624	10.4812	5.4378	11.0573	9.66	3.25	3.64e-43	4.98e-41	9:60455941-60461751	3-KETOACYL-COA THIOLASE 5, PEROXISOMAL (PTHR43853:SF4)	3-ketoacyl CoA thiolase 1 (C8YNG6_PETHY)
Solyc09g061530	4.20263	0	4.80813	2.51849	4.1	-2.79	2.99e-05	0.000135	9:59506220-59656991		Unknown Protein
Solyc09g056360	6.77779	9.63158	6.00039	8.86266	8.26	2.55	3.71e-16	7.44e-15	9:48843827-48845934	SUBFAMILY NOT NAMED (PTHR23130:SF143)	Membrane protein (B6ST21_MAIZE)
Solyc09g056010	0.583797	4.93779	7.77709	8.60326	7.17	2.95	9.75e-17	2.08e-15	9:46649715-46664335		Unknown Protein
Solyc09g055660	1.59015	4.59705	0	3.43498	2.88	3.3	4.18e-06	2.23e-05	9:43521461-43524208	SUBFAMILY NOT NAMED (PTHR22881:SF17)	Bromodomain protein (B9IGX7_POPTR)
Solyc09g055650	9.0944	7.75241	5.91283	0	7.58	-2.82	4.07e-08	3.07e-07	9:43007198-43008675	MYB DOMAIN PROTEIN 100 (PTHR45614:SF31)	R2R3MYB transcription factor 100 (manually curated)
Solyc09g055500	10.932	6.77313	10.8025	3.51263	10.35	-5.29	7e-61	2.07e-58	9:41274847-41275846	CYTOSOLIC SULFOTRANSFERASE 1-RELATED (PTHR11783:SF81)	Sulfotransferase family protein (D7LZW5_ARALY)
Solyc09g031950	5.84239	0.616319	5.2629	1.31252	4.45	-3.39	1.08e-08	8.95e-08	9:27070784-27077730	PROTEIN FLIGHTLESS-1 HOMOLOG (PTHR11977:SF55)	Villin (Q9LVC6_ARATH)
Solyc09g018460	0	5.66912	0	2.44637	3.5	3.84	1.73e-08	1.38e-07	9:14933728-14935231	SUBFAMILY NOT NAMED (PTHR31636:SF42)	GRAS5 (manually curated)
Solyc09g018150	9.48393	4.52606	9.14607	7.88643	9.2	-3.25	6.65e-36	6.03e-34	9:13307343-13310455	TRANSCRIPTION FACTOR BHLH95 (PTHR46772:SF1)	Transcription factor bHLH95 (BH095_ARATH)
Solyc09g015770	1.79571	3.53483	2.73773	7.25017	5.05	2.6	1.81e-09	1.67e-08	9:10987957-10989890	WRKY TRANSCRIPTION FACTOR 38-RELATED (PTHR31282:SF17)	WRKY transcription factor 81 (manually curated)
Solyc09g014700	0	1.16813	0	6.53974	4.17	4.05	1.7e-08	1.37e-07	9:6708362-6711119	SUBFAMILY NOT NAMED (PTHR31301:SF65)	LOB domain family protein (D7L292_ARALY)
Solyc09g014690	0.583797	0	0	6.58007	4.15	3.19	8.25e-05	0.000339	9:6701263-6704029	SUBFAMILY NOT NAMED (PTHR31301:SF65)	LOB domain family protein (D7L292_ARALY)
Solyc09g014650	7.61267	1.59292	8.04591	5.85176	7.32	-3.32	5.05e-17	1.11e-15	9:6426020-6437536		Unknown Protein
Solyc09g014350	3.37024	8.96277	0.302964	2.26869	6.57	3.74	7.26e-15	1.28e-13	9:5900239-5903588	ANCIENT UBIQUITOUS PROTEIN 1 (PTHR15486:SF0)	Glycerol-3-phosphate acyltransferase 6 (D7LKT2_ARALY)
Solyc09g014310	2.53735	8.76482	1.90074	5.95476	6.6	4.54	6.26e-17	1.37e-15	9:5821686-5823749	SUBFAMILY NOT NAMED (PTHR31694:SF4)	Desiccation-related protein PCC13-62 (B4G1G1_MAIZE)
Solyc09g014220	8.85345	10.6311	6.20827	12.0427	10.32	3.28	3.21e-34	2.66e-32	9:5712187-5715921	PROTEIN NRT1/ PTR FAMILY 8.1-RELATED (PTHR11654:SF76)	Peptide transporter (O48542_HORVU)
Solyc09g011860	5.23981	8.78116	1.71758	5.55575	6.77	2.89	2.07e-21	6.87e-20	9:5131896-5135504	O-FUCOSYLTRANSFERASE FAMILY PROTEIN (PTHR31741:SF4)	Os03g0169000 protein (Fragment) (Q0DUS7_ORYSJ)
Solyc09g011700	0	2.70977	0	3.65934	2.19	2.97	0.000528	0.00183	9:4974444-4974846	COPPER TRANSPORTER 1-RELATED (PTHR12483:SF24)	Copper transporter (B9HC67_POPTR)
Solyc09g011590	3.62557	9.04335	1.96727	2.66739	6.7	3.21	1.48e-11	1.77e-10	9:4866181-4867736	GLUTATHIONE S-TRANSFERASE U1-RELATED (PTHR11260:SF486)	Glutathione S-transferase-like protein (A8DUB0_SOLLC)
Solyc09g011520	0	7.01862	0	0	4.71	3.32	2.68e-06	1.48e-05	9:4826831-4827949	GLUTATHIONE S-TRANSFERASE U1-RELATED (PTHR11260:SF486)	Glutathione S-transferase-like protein (A8DUB0_SOLLC)
Solyc09g011510	1.42172	9.01344	0.694201	2.03243	6.62	4.15	9.92e-14	1.53e-12	9:4820454-4821500	GLUTATHIONE S-TRANSFERASE U1-RELATED (PTHR11260:SF486)	Glutathione S-transferase-like protein (A8DUB0_SOLLC)
Solyc09g011490	1.24662	5.01025	0	4.52855	3.65	3.45	7.51e-08	5.39e-07	9:4809979-4811002	GLUTATHIONE S-TRANSFERASE U1-RELATED (PTHR11260:SF486)	Glutathione S-transferase-like protein (A8DUB0_SOLLC)
Solyc09g011290	10.0235	13.5311	2.61547	6.18494	11.21	2.52	8.13e-27	4.12e-25	9:4619541-4620108	BNM1 LIKE PROTEIN-RELATED (PTHR31890:SF8)	Invertase inhibitor homolog (O49603_ARATH)
Solyc09g011100	8.13678	1.85848	6.47255	2.0225	7.12	-4.26	3.96e-22	1.39e-20	9:4428077-4428527	PLANT SELF-INCOMPATIBILITY PROTEIN S1 FAMILY-RELATED (PTHR31232:SF18)	Self-incompatibility protein (Fragment) (C7FE99_9MAGN)
Solyc09g010970	9.78065	7.21222	10.149	6.64205	9.23	-2.64	6.72e-54	1.58e-51	9:4321589-4325596	BETA CARBONIC ANHYDRASE 5, CHLOROPLASTIC (PTHR11002:SF12)	Carbonic anhydrase (B9S9I2_RICCO)
Solyc09g010780	7.9199	8.6282	4.73695	10.7575	9.06	2.71	1.65e-19	4.57e-18	9:4070838-4073437	SUBFAMILY NOT NAMED (PTHR13832:SF382)	Protein phosphatase 2C containing protein (B6T998_MAIZE)
Solyc09g010430	2.76474	4.28874	3.03262	7.67983	5.45	2.94	3.02e-14	4.94e-13	9:3799399-3799663	SUBFAMILY NOT NAMED (PTHR38527:SF2)	Unknown Protein
Solyc09g009830	8.34112	12.1141	4.01036	5.15098	9.68	2.89	2.62e-17	5.98e-16	9:3325453-3330192	ALPHA CARBONIC ANHYDRASE 1, CHLOROPLASTIC (PTHR18952:SF143)	Carbonic anhydrase (Carbonate dehydratase) (C1DTU5_SULAA)
Solyc09g009620	8.27936	3.40012	9.57966	1.63264	8	-5.1	3.67e-39	4.08e-37	9:3035234-3036748	PROTEIN LITTLE ZIPPER 3 (PTHR33601:SF17)	Unknown Protein
Solyc09g009590	4.13241	8.33232	1.62016	4.92088	6.17	3.05	7.75e-26	3.63e-24	9:3014323-3014779	ZINC FINGER A20 AND AN1 DOMAIN-CONTAINING STRESS-ASSOCIATED PROTEIN 3 (PTHR10634:SF68)	Zinc finger A20 and AN1 domain-containing stress-associated protein 4 (SAP4_ARATH)
Solyc09g009520	1.57558	5.37073	1.5075	2.98601	3.58	2.74	3.33e-06	1.81e-05	9:2924884-2939724	ALPHA/BETA-HYDROLASES SUPERFAMILY PROTEIN (PTHR45763:SF9)	Hydrolase alpha/beta fold family protein (D7LIQ3_ARALY)
Solyc09g009490	0	5.6122	1.85461	0	3.25	2.84	0.000248	0.000923	9:2912186-2914306	SUBFAMILY NOT NAMED (PTHR22952:SF381)	Bzip transcription factor (Q00M78_SOYBN)
Solyc09g009420	1.56194	4.15511	1.20987	4.1821	3.24	2.64	0.000117	0.000467	9:2856788-2857253	PROTEIN BIC1 (PTHR34207:SF2)	Unknown Protein
Solyc09g009110	1.94023	0.616319	0.679724	9.77234	7.38	3.85	4.15e-09	3.65e-08	9:2449482-2451293	GIBBERELLIN 20 OXIDASE 1-RELATED (PTHR10209:SF140)	Gibberellin 20-oxidase (Q9M4A0_SOLDU)
Solyc09g008980	1.2572	7.47499	0	0	4.99	4.12	5.02e-09	4.37e-08	9:2348995-2351852	LD21074P (PTHR12626:SF0)	Unknown Protein
Solyc09g008960	0	7.23616	0.997165	4.92088	5.09	5.49	8.54e-24	3.42e-22	9:2341460-2343036	HALOACID DEHALOGENASE-LIKE HYDROLASE HAD SUPERFAMILY PROTEIN-RELATED (PTHR12210:SF64)	Homology to unknown gene (Q01A04_OSTTA)
Solyc09g008950	4.94847	7.96549	0.694201	1.67877	5.67	2.93	8.03e-06	4.05e-05	9:2337919-2340062	HALOACID DEHALOGENASE-LIKE HYDROLASE HAD SUPERFAMILY PROTEIN-RELATED (PTHR12210:SF64)	Homology to unknown gene (Q01A04_OSTTA)
Solyc09g008810	2.22335	4.72391	0	1.79589	2.88	2.69	0.000333	0.00121	9:2224846-2227824	HOMEOBOX-LEUCINE ZIPPER PROTEIN ATHB-22-RELATED (PTHR24326:SF287)	Homeobox-leucine zipper-like protein (Q3HRT1_PICGL)
Solyc09g008690	9.53165	8.20977	10.5828	3.37587	9.2	-2.97	9.12e-35	7.75e-33	9:2132921-2147645	SUBFAMILY NOT NAMED (PTHR45642:SF20)	GDSL esterase/lipase At3g53100 (GDL59_ARATH)
Solyc09g008420	3.55998	1.16813	0	8.34749	5.93	2.58	9.15e-08	6.49e-07	9:1871902-1876682	SUBFAMILY NOT NAMED (PTHR18952:SF131)	Carbonic anhydrase (Carbonate dehydratase) (C1DTU5_SULAA)
Solyc09g008250	1.36769	1.33902	0	6.13523	3.76	3.36	2.06e-05	9.61e-05	9:1718595-1720352	TRANSCRIPTION FACTOR MYB36 (PTHR10641:SF687)	blind-like1 (manually curated)
Solyc09g008200	4.80912	9.99552	4.12396	7.53084	7.92	3.58	4.1e-20	1.21e-18	9:1652979-1655416	HEAVY METAL-ASSOCIATED ISOPRENYLATED PLANT PROTEIN 5-RELATED (PTHR46413:SF1)	Heavy metal-associated domain containing protein expressed (Q10RN8_ORYSJ)
Solyc09g008080	2.26333	6.05458	1.57763	3.72666	4.18	2.58	1.92e-05	9.04e-05	9:1552111-1555112		Unknown Protein; contains Interpro domain(s) IPR019955 Ubiquitin supergroup
Solyc09g007880	2.47883	5.7941	1.20987	4.58061	4.07	3.07	5.85e-08	4.3e-07	9:1413042-1444239	SUBFAMILY NOT NAMED (PTHR33727:SF8)	Unknown Protein
Solyc09g007770	0.510376	2.88066	1.20987	4.85339	3.08	3	1.62e-06	9.29e-06	9:1300966-1302708	SUBFAMILY NOT NAMED (PTHR45687:SF2)	plasma membrane intrinsic protein 2.1 (manually curated)
Solyc09g007760	3.38279	6.64538	1.34428	6.1856	5.25	3.43	4.43e-17	9.86e-16	9:1295367-1298246	SUBFAMILY NOT NAMED (PTHR45687:SF2)	plasma membrane intrinsic protein 2.10 (manually curated)
Solyc09g007520	0	5.43593	0.302964	1.35337	3.31	3.76	5.96e-06	3.07e-05	9:1092949-1099568	PEROXIDASE 21 (PTHR31235:SF11)	Peroxidase (C1KA92_POPTR)
Solyc09g007480	9.74229	5.94799	10.1274	4.22741	9.16	-4.39	1.4e-42	1.86e-40	9:1040651-1042715		Unknown Protein
Solyc09g007360	7.74657	4.04577	7.66542	4.02705	7.17	-3.63	1.78e-32	1.31e-30	9:953341-958333	INTERACTOR OF CONSTITUTIVE ACTIVE ROPS 2, CHLOROPLASTIC-RELATED (PTHR34224:SF4)	Interactor of constitutive active ROPs 3 (ICR3_ARATH)
Solyc09g007260	8.55253	6.52005	8.90795	5.1883	8.04	-2.57	2.73e-36	2.56e-34	9:856551-859961	AP2-LIKE ETHYLENE-RESPONSIVE TRANSCRIPTION FACTOR SMZ-RELATED (PTHR32467:SF46)	AP2-like ethylene-responsive transcription factor At1g79700 (AP2L3_ARATH)
Solyc09g005970	0.806283	6.1971	1.27467	2.87214	3.98	3.79	2.24e-07	1.49e-06	9:665865-668082	ABC TRANSPORTER G FAMILY MEMBER 2-RELATED (PTHR19241:SF428)	ABC transporter G family member 2 (AB2G_ARATH)
Solyc09g005860	1.09417	4.56151	0	4.55644	3.71	3.11	8.68e-08	6.17e-07	9:602116-604953	SUBFAMILY NOT NAMED (PTHR24186:SF4)	Ankyrin repeat family protein (Q9LVG7_ARATH)
Solyc09g005840	0	3.78414	0	4.17158	2.92	3.88	5.21e-07	3.27e-06	9:585409-587320	EXOCYST SUBUNIT EXO70 FAMILY PROTEIN-RELATED (PTHR12542:SF38)	Exocyst complex protein EXO70 (EXO70_ASHGO)
Solyc09g005380	5.23639	4.27525	6.56836	0	5.38	-2.81	4.17e-07	2.66e-06	9:290415-293499	SUBFAMILY NOT NAMED (PTHR11654:SF125)	Peptide transporter (O48542_HORVU)
Solyc08g083520	9.52477	5.41614	7.95926	4.65562	8.24	-3.18	2.34e-21	7.76e-20	8:62901528-62939949	CYTOCHROME P450 - LIKE PROTEIN-RELATED (PTHR24298:SF114)	Flavonoid 3&apos;,5&apos;-hydroxylase (C75A2_SOLME)
Solyc08g083500	14.044	10.4493	13.0815	4.40894	12.69	-4.47	1.34e-24	5.71e-23	8:62941486-62943997	CYTOCHROME P450 - LIKE PROTEIN-RELATED (PTHR24298:SF114)	cytochrome P450
Solyc08g083330	8.5656	11.9455	8.56541	10.1647	10.17	2.55	1e-26	5.03e-25	8:65820083-65825290	PHOSPHATIDYLCHOLINE TRANSFER PROTEIN (PTHR19308:SF31)	Membrane related protein (Q6ZXK5_ORYSJ)
Solyc08g083270	9.12971	5.22653	9.56874	7.63458	8.92	-2.72	4.09e-28	2.25e-26	8:65775640-65778215	GLUTAREDOXIN DOMAIN-CONTAINING CYSTEINE-RICH PROTEIN CG12206-RELATED (PTHR45669:SF14)	Glutaredoxin family protein (D7LYR1_ARALY)
Solyc08g083210	4.64377	8.73674	3.20468	5.25107	6.91	3.14	3.31e-09	2.94e-08	8:65745731-65747828	ENDOGLUCANASE 1 (PTHR22298:SF32)	endo-1,4-beta-glucanase (cel5) (manually curated)
Solyc08g082440	8.51542	12.0691	7.76442	9.97877	10.19	2.5	2.65e-40	3.09e-38	8:65248521-65252863	SUBFAMILY NOT NAMED (PTHR43725:SF15)	UDP-glucose 4-epimerase (Q6XZA0_SOLTU)
Solyc08g081940	7.77787	5.17802	8.16919	5.35828	7.42	-2.52	2.35e-28	1.31e-26	8:64851280-64855205	SUBFAMILY NOT NAMED (PTHR27008:SF15)	Receptor like kinase, RLK
Solyc08g081810	3.17312	4.78247	3.27728	8.19145	5.95	2.92	2.66e-19	7.27e-18	8:64750641-64754862	SUBFAMILY NOT NAMED (PTHR32468:SF39)	Cation/H(+) antiporter 18 (CHX18_ARATH)
Solyc08g081620	6.01639	12.8305	1.57763	2.07596	10.34	2.64	1.25e-07	8.66e-07	8:64611927-64615480	ENDOGLUCANASE 18-RELATED (PTHR22298:SF22)	LEU13054 endo-1,4-beta-glucanase precursor (manually curated)
Solyc08g081550	1.09417	7.34086	0.997165	3.37434	5.13	4.34	3.52e-11	4.02e-10	8:64571927-64574577	1-AMINOCYCLOPROPANE-1-CARBOXYLATE SYNTHASE 6 (PTHR43795:SF6)	1-aminocyclopropane-1-carboxylate synthase (Q96579_SOLLC)
Solyc08g081220	6.10659	10.6069	1.62016	4.2563	8.21	2.89	1.74e-26	8.49e-25	8:64279727-64282330	CYTOCHROME P450 86A7 (PTHR24296:SF35)	Cytochrome P450
Solyc08g081020	12.0274	5.7283	8.50406	7.84552	10.75	-3.35	9.89e-20	2.81e-18	8:64155219-64157859	PROTEIN, PUTATIVE DUF239 -RELATED (PTHR31589:SF2)	Carboxyl-terminal proteinase (B6SL47_MAIZE)
Solyc08g080900	5.48194	9.11709	4.87416	7.75964	7.43	3.07	9.11e-18	2.17e-16	8:64066711-64070723	GLUTATHIONE S-TRANSFERASE T1-RELATED (PTHR44750:SF1)	Glutathione S-transferase (B2MVQ2_PANGI)
Solyc08g080860	1.59931	8.41554	1.37393	4.44765	6.03	4.89	1.31e-30	8.56e-29	8:64042255-64044051	SUBFAMILY NOT NAMED (PTHR34193:SF1)	Unknown Protein
Solyc08g080650	0	7.53647	0	2.03243	5.06	5.91	2.28e-16	4.7e-15	8:63884422-63885163	OSMOTIN-LIKE PROTEIN OSM34 (PTHR31048:SF47)	PATHOGENESIS RELATED PROTEIN P23 (manually curated)
Solyc08g080640	3.36074	10.635	0.694201	0.956174	8.09	5.33	2.32e-18	5.81e-17	8:63880193-63882852	OSMOTIN-LIKE PROTEIN OSM34 (PTHR31048:SF47)	NP24 protein precursor (manually curated)
Solyc08g080630	3.62124	10.5172	0.302964	1.94479	8.01	4.92	2.62e-10	2.69e-09	8:63880193-63882852	SUBFAMILY NOT NAMED (PTHR33091:SF1)	Chymotrypsin inhibitor-2 (A8V413_HORSP)
Solyc08g080400	7.86626	5.66482	8.46319	4.78485	7.66	-2.56	1.48e-21	4.99e-20	8:63684337-63686377	SCARECROW-LIKE PROTEIN 28 (PTHR31636:SF16)	GRAS family transcription factor (Fragment) (B1Q3B1_BRACM)
Solyc08g080190	3.94893	7.75278	1.5075	6.60558	6.02	3.57	1.95e-23	7.6e-22	8:63512187-63517202	GLUCOSE-METHANOL-CHOLINE GMC OXIDOREDUCTASE FAMILY PROTEIN (PTHR45968:SF3)	Choline dehydrogenase (A8NUQ9_COPC7)
Solyc08g080090	3.38279	6.65935	1.96727	4.21405	4.94	2.5	7.2e-08	5.19e-07	8:63413437-63416066	PROTEIN STAY-GREEN 1, CHLOROPLASTIC-RELATED (PTHR31750:SF4)	ob1393-stay-green 1 (manually curated)
Solyc08g079770	5.57473	0	5.96164	0	4.73	-4.88	2.09e-11	2.45e-10	8:63252068-63254206	GUARD CELL S-TYPE ANION CHANNEL SLAC1 (PTHR31269:SF11)	C4-dicarboxylate transporter/malic acid transport family protein (D7KND2_ARALY)
Solyc08g079600	1.68484	4.87649	0.515667	3.02104	3.12	2.77	9.9e-06	4.9e-05	8:63099216-63100636	SUBFAMILY NOT NAMED (PTHR33270:SF7)	Os02g0448600 protein (Fragment) (Q0E1G8_ORYSJ)
Solyc08g079480	4.57951	8.96457	3.68736	6.98887	7	3.61	2.11e-26	1.02e-24	8:62998439-62999467	ANKYRIN REPEAT/KH DOMAIN PROTEIN DUF1442 (PTHR33593:SF2)	Unknown Protein; contains Interpro domain(s) IPR009902 Protein of unknown function DUF1442
Solyc08g079370	13.6465	10.5104	13.2365	6.52512	12.73	-4.39	1.14e-53	2.63e-51	8:62901528-62939949	CYTOCHROME P450 - LIKE PROTEIN-RELATED (PTHR24298:SF114)	cytochrome P450
Solyc08g079330	10.9014	7.62997	8.83664	5.36843	9.71	-3.25	7.21e-38	7.54e-36	8:62901528-62939949	CYTOCHROME P450 - LIKE PROTEIN-RELATED (PTHR24298:SF114)	cytochrome P450
Solyc08g079310	10.5824	7.55633	10.5539	3.92174	9.62	-4.15	6.43e-64	2.18e-61	8:62901528-62939949	CYTOCHROME P450 - LIKE PROTEIN-RELATED (PTHR24298:SF114)	Cytochrome P450
Solyc08g079100	0	2.15796	0.515667	3.42308	2.16	2.76	0.000868	0.00284	8:62742782-62745941	SUBFAMILY NOT NAMED (PTHR31675:SF4)	CRABS CLAW (Fragment) (Q5EMM8_GOSHI)
Solyc08g079030	2.05513	6.3254	1.55698	4.21405	4.51	2.57	2.66e-08	2.07e-07	8:62678875-62683011	SUBFAMILY NOT NAMED (PTHR33167:SF14)	Unknown Protein; contains Interpro domain(s) IPR008581 Protein of unknown function DUF863, plant
Solyc08g078510	5.69495	9.91464	6.13251	8.77193	8.34	3.06	2.63e-13	3.86e-12	8:62288947-62290978	GEM-LIKE PROTEIN 5 (PTHR31969:SF3)	GRAM-containing/ABA-responsive protein (Fragment) (C6FBP1_PSEMZ)
Solyc08g078200	4.39357	0.583648	4.90371	0.956174	3.78	-2.84	5.3e-05	0.000227	8:62034561-62040266	SUBFAMILY NOT NAMED (PTHR42861:SF11)	H-ATPase (Q8L6I3_ORYSJ)
Solyc08g078160	12.4609	12.5616	12.3359	4.07008	11.85	-3.16	2.72e-22	9.7e-21	8:61984523-61985374	GLYCINE-RICH PROTEIN-RELATED (PTHR33203:SF7)	Oleosin (Q2TM28_COFCA)
Solyc08g077940	3.98094	7.08591	2.56851	6.35199	5.65	2.71	1.33e-18	3.41e-17	8:61830459-61833573	SET TRITHORAX/POLYCOMB DOMAIN CONTAINING (PTHR45660:SF11)	Histone-lysine N-methyltransferase-like protein (Q6ZJS5_ORYSJ)
Solyc08g077670	6.95865	3.6483	7.32936	0	6.09	-4.07	6.38e-14	1e-12	8:61579341-61580944	SNF2 DOMAIN-CONTAINING PROTEIN CLASSY 3-RELATED (PTHR45821:SF5)	DNA repair and recombination protein RAD54 (C9SRD1_VERA1)
Solyc08g077640	5.2468	1.16813	6.08804	0	5.03	-4.48	5.34e-13	7.56e-12	8:61577121-61578216		Unknown Protein
Solyc08g077600	6.79452	4.30114	7.01079	0	6	-3.69	7e-12	8.76e-11	8:61541666-61574151	SNF2 DOMAIN-CONTAINING PROTEIN CLASSY 3-RELATED (PTHR45821:SF5)	DNA repair and recombination protein RAD54 (B0WI46_CULQU)
Solyc08g077590	5.12751	0.583648	5.48747	0	4.66	-4.63	9.2e-12	1.13e-10	8:61541666-61574151	SNF2 DOMAIN-CONTAINING PROTEIN CLASSY 3-RELATED (PTHR45821:SF5)	DNA repair and recombination protein RAD54 (B0WI46_CULQU)
Solyc08g077580	5.18439	2.07011	5.91047	1.49019	4.81	-2.9	7.21e-09	6.13e-08	8:61541666-61574151	SNF2 DOMAIN-CONTAINING PROTEIN CLASSY 3-RELATED (PTHR45821:SF5)	Chromodomain-helicase-DNA-binding protein 3 (CHD3_DROME)
Solyc08g077530	0.299415	5.67195	1.72104	4.51885	4.2	2.9	1.17e-10	1.26e-09	8:61518260-61521653	BETA-AMYLASE 3, CHLOROPLASTIC (PTHR31352:SF1)	Beta-amylase (Q5F305_SOYBN)
Solyc08g077510	6.53594	9.43837	4.66406	7.51996	7.57	2.85	2.87e-34	2.39e-32	8:61499381-61504129	POLY U -SPECIFIC ENDORIBONUCLEASE HOMOLOG (PTHR12439:SF11)	Poly(U)-specific endoribonuclease-A (ENDUA_XENLA)
Solyc08g077210	4.31839	6.98951	4.90106	7.2019	6.04	2.73	1.72e-13	2.59e-12	8:61108578-61113571	SUBFAMILY NOT NAMED (PTHR45666:SF21)	inositol-1,4,5-triphosphate-5-phosphatase 1 (manually curated)
Solyc08g076970	1.80111	8.26138	0	0.722597	6.28	3.36	3.73e-07	2.39e-06	8:60911860-60914829	ACETYLORNITHINE DEACETYLASE (PTHR43808:SF3)	Acetylornithine deacetylase or succinyl-diaminopimelate desuccinylase (D4MFM7_9ENTE)
Solyc08g076880	2.97443	7.7799	1.57763	3.34159	5.87	2.75	1.04e-06	6.2e-06	8:60811176-60812199		Unknown Protein
Solyc08g076730	5.85512	9.03307	4.66402	9.00692	7.77	3.29	1.6e-19	4.46e-18	8:60681866-60683297	SUBFAMILY NOT NAMED (PTHR26312:SF53)	TPR domain protein (B6U810_MAIZE)
Solyc08g076370	5.56859	8.97376	2.13043	5.73689	7	2.67	1.15e-16	2.43e-15	8:60347926-60352903	HOMEOBOX-LEUCINE ZIPPER PROTEIN HDG4-RELATED (PTHR45654:SF11)	Homeobox-leucine zipper protein ATHB-9 (ATBH9_ARATH)
Solyc08g076360	6.80704	9.66052	4.95476	9.05482	8.23	2.84	3.79e-26	1.82e-24	8:60331310-60335540	TOCOPHEROL O-METHYLTRANSFERASE, CHLOROPLASTIC (PTHR43591:SF5)	gamma-tocopherol methyltransferase (manually curated)
Solyc08g076080	3.83659	7.48789	0.694201	2.6843	5.19	2.69	6.54e-08	4.76e-07	8:60127903-60132098	XYLOGLUCAN ENDOTRANSGLUCOSYLASE/HYDROLASE PROTEIN 29-RELATED (PTHR31062:SF16)	Xyloglucan endotransglucosylase/hydrolase 14 (C0IRH3_ACTDE)
Solyc08g075800	2.64037	6.97854	1.62016	5.51561	5.29	2.94	2.1e-16	4.33e-15	8:59905733-59907480	ACYL-ACTIVATING ENZYME 1, PEROXISOMAL-RELATED (PTHR43859:SF4)	Acyl-CoA synthetase/AMP-acid ligase II (Q2W3Z0_MAGSA)
Solyc08g075490	3.94893	7.07651	0.813296	2.44637	5.34	2.55	1.45e-05	6.94e-05	8:59643897-59646517	CAROTENOID CLEAVAGE DIOXYGENASE 4, CHLOROPLASTIC-RELATED (PTHR10543:SF46)	Carotenoid cleavage dioxygenase 4B
Solyc08g074970	10.5442	5.97205	10.2357	2.67222	9.62	-4.37	5.88e-23	2.21e-21	8:59103562-59105008	GLYCOSYLTRANSFERASE (PTHR46686:SF3)	Glycosyl transferase group 1 (A9B8A9_HERA2)
Solyc08g074920	0	0.616319	0	7.04276	4.69	4.44	2.99e-09	2.67e-08	8:59059246-59060741	ASPARTIC PROTEINASE CDR1-RELATED (PTHR13683:SF524)	Aspartic proteinase nepenthesin I (A9ZMF9_NEPAL)
Solyc08g074710	8.94548	4.76591	7.60039	1.8536	7.68	-3.72	7.83e-17	1.69e-15	8:58857457-58860375	SNF2 DOMAIN-CONTAINING PROTEIN CLASSY 3-RELATED (PTHR45821:SF5)	Unknown Protein
Solyc08g074710	6.90379	3.65852	6.31082	1.07625	5.85	-3.16	5.52e-09	4.78e-08	8:58857457-58860375	SNF2 DOMAIN-CONTAINING PROTEIN CLASSY 3-RELATED (PTHR45821:SF5)	Unknown Protein
Solyc08g074660	5.2933	8.6141	3.31636	7.14458	6.74	3.35	2.76e-51	5.58e-49	8:58818517-58819708	F-BOX/KELCH-REPEAT PROTEIN SKIP25 (PTHR47590:SF1)	F-box/kelch-repeat protein At3g27150 (FBK70_ARATH)
Solyc08g074320	8.74423	1.33902	9.50109	7.46045	8.13	-3.43	5.28e-25	2.31e-23	8:58454630-58457395		UPA21 (C8YZB3_CAPAN)
Solyc08g069110	2.66027	6.00963	0.679724	4.50111	4.28	2.84	6.31e-06	3.24e-05	8:58175827-58177992	DTDP-D-GLUCOSE 4,6-DEHYDRATASE (PTHR43000:SF7)	Dtdp-glucose 4 6-dehydratase (B8C5W5_THAPS)
Solyc08g068710	2.1488	4.85546	0.302964	1.07625	2.82	2.57	0.000858	0.00281	8:57841830-57842535	GH14572P (PTHR10545:SF29)	N-acetyltransferase (B6SUK9_MAIZE)
Solyc08g068230	3.77204	6.96674	3.90178	7.52757	6.14	2.94	3.07e-21	1.01e-19	8:57332132-57337366	SUBFAMILY NOT NAMED (PTHR45613:SF60)	Pentatricopeptide repeat-containing protein (D7M4J8_ARALY)
Solyc08g068150	4.68106	14.446	3.19065	6.13184	12.06	6.43	3.18e-65	1.13e-62	8:57237873-57240717	BURP DOMAIN PROTEIN RD22 (PTHR31236:SF2)	BURP domain-containing protein (B2ZPK7_SOLLC)
Solyc08g067510	2.65843	5.12707	0.694201	4.2563	4.16	2.75	2.71e-05	0.000124	8:56518885-56519254	BIFUNCTIONAL INHIBITOR/LIPID-TRANSFER PROTEIN/SEED STORAGE 2S ALBUMIN SUPERFAMILY PROTEIN-RELATED (PTHR33076:SF24)	Non-specific lipid-transfer protein (Q93YX9_DAVIN)
Solyc08g067340	1.93756	2.88286	0	3.99433	2.77	2.78	0.000545	0.00188	8:56393455-56395758	WRKY TRANSCRIPTION FACTOR 40-RELATED (PTHR31429:SF3)	WRKY transcription factor 46 (manually curated)
Solyc08g067170	4.41498	0	6.49825	0	4.76	-4.47	1.47e-09	1.37e-08	8:56134652-56135585		U-box domain-containing protein 11 (PUB11_ARATH)
Solyc08g066800	2.49	7.77922	1.25518	3.69633	5.64	2.82	2.6e-10	2.67e-09	8:55656585-55666507	PHOSPHOLIPASE D ALPHA 1-RELATED (PTHR18896:SF115)	phospholipase D (manually curated)
Solyc08g066500	8.58052	5.17752	9.58903	2.42962	8.37	-4.76	5.9e-36	5.41e-34	8:55206368-55212867	HOMEOBOX-LEUCINE ZIPPER PROTEIN ATHB-8 (PTHR45950:SF6)	Class III homeodomain-leucine zipper (Q1WD30_GINBI)
Solyc08g066490	5.4764	1.19997	4.83997	0	4.51	-4.16	5.46e-10	5.4e-09	8:55174010-55178505	SUBFAMILY NOT NAMED (PTHR27000:SF87)	Receptor like kinase, RLK
Solyc08g066430	2.32355	4.09614	1.89506	7.58201	5.32	3.86	1.09e-13	1.67e-12	8:55067897-55068413	SUBFAMILY NOT NAMED (PTHR33789:SF5)	Lachrymatory factor synthase (B6TW34_MAIZE)
Solyc08g065950	4.37936	7.48701	4.82993	9.20035	7.54	3.5	6.86e-18	1.66e-16	8:54295410-54296911		Unknown Protein
Solyc08g065940	4.88738	7.19125	5.05951	10.0505	8.35	3.74	2.61e-16	5.33e-15	8:54295410-54296911		Zinc finger CCCH domain-containing protein 20 (C3H20_ARATH)
Solyc08g065940	4.24743	5.92211	3.16325	9.2395	7.34	4.01	3.28e-20	9.76e-19	8:54295410-54296911		Zinc finger CCCH domain-containing protein 20 (C3H20_ARATH)
Solyc08g065740	9.00364	4.75245	9.48594	7.32556	9.12	-3.27	2.98e-33	2.3e-31	8:54025253-54028737	VACUOLAR-PROCESSING ENZYME ALPHA-ISOZYME-RELATED (PTHR12000:SF22)	Vacuolar processing enzyme (Q9SMD0_SOLLC)
Solyc08g065380	0.299415	5.02192	0.302964	0.722597	3.31	2.7	0.000928	0.00302	8:53302669-53306196	MYB-LIKE PROTEIN J-RELATED (PTHR12374:SF28)	Myb transcription factor (B1Q4U5_9ROSI)
Solyc08g065210	7.70603	5.38576	7.25271	2.03243	6.89	-3.44	3.5e-20	1.04e-18	8:53049120-53049672	SUBFAMILY NOT NAMED (PTHR37265:SF1)	Unknown Protein
Solyc08g062940	7.63589	4.46998	6.81652	3.44749	6.76	-3.02	2.07e-19	5.69e-18	8:52373494-52375614	SUBFAMILY NOT NAMED (PTHR32295:SF86)	Calmodulin binding protein (B6T951_MAIZE)
Solyc08g062870	9.51468	6.41376	11.3018	1.31252	10.04	-5.87	2.06e-62	6.56e-60	8:52252729-52286182		Unknown Protein
Solyc08g062870	3.17565	1.6927	9.25514	0	7.08	-3.76	3.55e-10	3.59e-09	8:52252729-52286182		Unknown Protein
Solyc08g062040	4.4314	1.84574	4.85014	0.722597	4.33	-3.33	1.33e-08	1.09e-07	8:50350765-50353936		Unknown Protein
Solyc08g061970	12.44	8.21906	12.5873	8.77852	11.73	-3.42	4.69e-31	3.17e-29	8:50190803-50195709	THERMOSPERMINE SYNTHASE ACAULIS5 (PTHR43317:SF1)	putative spermine synthase (manually curated)
Solyc08g061700	0	0.616319	0	6.82679	4.41	4.16	7.88e-08	5.65e-07	8:49422012-49422324	ADENYLATE ISOPENTENYLTRANSFERASE 5, CHLOROPLASTIC-RELATED (PTHR11088:SF52)	Adenylate isopentenyltransferase (Q1W5W2_LOTJA)
Solyc08g061490	3.95509	9.72909	0.302964	7.79417	7.73	5.56	2.61e-30	1.69e-28	8:48816842-48818026	SUBFAMILY NOT NAMED (PTHR33172:SF6)	MTD1 (Q9LLM3_MEDTR)
Solyc08g061390	5.30506	1.92267	6.13823	0	5.35	-4.46	5.81e-14	9.2e-13	8:48658803-48660661	SNF2 DOMAIN-CONTAINING PROTEIN CLASSY 3-RELATED (PTHR45821:SF5)	Mutant required to maintain repression 1 (A8I437_MAIZE)
Solyc08g061120	6.59733	2.17656	7.94794	6.00764	6.95	-2.92	1.56e-17	3.65e-16	8:46689188-46726752		Unknown Protein
Solyc08g060900	0.883213	0.901987	0	7.19044	4.75	4	1.02e-09	9.67e-09	8:45739331-45739862		Unknown Protein
Solyc08g060870	2.60468	0.943748	0	8.16609	5.71	2.72	6.17e-08	4.52e-07	8:45703774-45704290		Unknown Protein
Solyc08g059770	1.80111	0.583648	0.997165	7.82788	5.33	2.82	8.68e-06	4.34e-05	8:45368822-45369284		Unknown Protein; contains Interpro domain(s) IPR007087 Zinc finger, C2H2-type
Solyc08g041670	8.93368	3.01872	8.87839	3.29635	7.99	-5.14	6.83e-59	1.86e-56	8:26401456-26404078		F-box family protein (D7KQH0_ARALY)
Solyc08g028980	2.74186	2.37907	0	7.72696	5.51	3.2	8.03e-10	7.77e-09	8:38979337-38979742	SUBFAMILY NOT NAMED (PTHR36264:SF2)	Unknown Protein
Solyc08g028840	5.5506	1.19997	3.62244	1.49019	4.25	-2.79	2.03e-06	1.14e-05	8:39308741-39310507		Unknown Protein
Solyc08g028780	1.24662	4.10418	1.20987	3.8159	3.27	2.71	7.08e-05	0.000295	8:40027112-40028132	SUBFAMILY NOT NAMED (PTHR31972:SF3)	AT5G28150-like protein (Fragment) (D6PS16_9BRAS)
Solyc08g016770	10.2187	5.616	10.5602	2.84356	10.08	-6.06	4.96e-92	3.52e-89	8:9300362-9303294	SERINE DECARBOXYLASE (PTHR46101:SF2)	Decarboxylase family protein (A7GHE9_CLOBL)
Solyc08g016660	7.03723	5.16406	7.51533	0	6.76	-4.02	6.07e-17	1.33e-15	8:8370076-8372432	GIBBERELLIN 2-BETA-DIOXYGENASE 1-RELATED (PTHR10209:SF171)	Gibberellin 2-oxidase 5 (A4URE9_TOBAC)
Solyc08g016210	0.299415	2.71501	0.997165	4.63163	3.02	2.96	5.84e-06	3.02e-05	8:7097638-7102398	SUBFAMILY NOT NAMED (PTHR27004:SF47)	LRR receptor-like serine/threonine-protein kinase, RLP
Solyc08g016120	1.41256	0	0	6.7673	4.86	2.63	0.000372	0.00133	8:6876135-6876681	EMB|CAB66412.1-RELATED (PTHR36710:SF1)	Unknown Protein; contains Interpro domain(s) IPR006501 Pectinesterase inhibitor
Solyc08g016100	1.09417	0	0	7.90529	6.25	3.52	1.42e-06	8.2e-06	8:6806661-6807207	EMB|CAB66412.1-RELATED (PTHR36710:SF1)	Unknown Protein; contains Interpro domain(s) IPR006501 Pectinesterase inhibitor
Solyc08g014270	6.68402	2.24101	7.12203	6.27223	6.61	-2.57	1.45e-16	3.02e-15	8:4028396-4033555		Ulp1 protease family C-terminal catalytic domain containing protein (Q60D46_SOLDE)
Solyc08g014230	0.510376	2.89569	0.694201	3.57743	2.12	2.99	0.00027	0.000997	8:3946508-3953953	2-ISOPROPYLMALATE SYNTHASE 1, CHLOROPLASTIC-RELATED (PTHR10277:SF9)	2-isopropylmalate synthase (B2D157_BRAOL)
Solyc08g013670	7.06137	8.87177	5.15418	11.029	9.1	2.71	2.52e-10	2.6e-09	8:3146902-3148093	PHOTOSYSTEM I REACTION CENTER SUBUNIT N, CHLOROPLASTIC (PTHR36814:SF1)	Photosystem I reaction center subunit (D2K7Z2_TOBAC)
Solyc08g008420	2.10058	2.59918	1.43033	8.63725	6.39	3.55	1.48e-11	1.77e-10	8:2839016-2841001	MITOCHONDRIAL PYRUVATE CARRIER (PTHR14154:SF3)	Brain protein 44-like protein (B6SX80_MAIZE)
Solyc08g008100	2.87078	6.10773	2.51805	6.86559	5.63	2.57	2.01e-09	1.84e-08	8:2580111-2583524	1-AMINOCYCLOPROPANE-1-CARBOXYLATE SYNTHASE 6 (PTHR43795:SF6)	1-aminocyclopropane-1-carboxylate synthase 6 (manually curated)
Solyc08g007400	5.84468	9.49999	6.09221	8.04502	7.88	2.8	2.14e-12	2.86e-11	8:1972191-1978033	AUTOPHAGY-RELATED PROTEIN 8E-RELATED (PTHR10969:SF39)	Autophagy-related protein 8 (C1EJ88_9CHLO)
Solyc08g007270	0.583797	3.16591	0	3.28608	2.2	2.81	0.000353	0.00127	8:1840155-1842425	HOMEOBOX-LEUCINE ZIPPER PROTEIN ATHB-4-RELATED (PTHR45714:SF4)	Homeobox-leucine zipper protein (Q40780_PIMBR)
Solyc08g006910	4.16588	1.29051	4.45122	1.35337	4.1	-2.67	4.94e-06	2.59e-05	8:1487864-1491860	SUBFAMILY NOT NAMED (PTHR44376:SF7)	WD-40 repeat family protein (D7LF16_ARALY)
Solyc08g006800	0.299415	5.97461	0.515667	1.07625	3.7	4.08	2.15e-07	1.44e-06	8:1352123-1353633	SUBFAMILY NOT NAMED (PTHR33919:SF1)	Unknown Protein
Solyc08g006790	11.59	8.01365	10.8107	8.3603	10.63	-2.61	1.61e-17	3.76e-16	8:1346645-1348052	EARLY NODULIN-LIKE PROTEIN 1-RELATED (PTHR33021:SF8)	Early nodulin-55-1 (Fragment) (NO551_SOYBN)
Solyc08g006770	1.20159	5.70059	0	1.67877	3.77	2.72	6.26e-05	0.000264	8:1336525-1338769	SUBFAMILY NOT NAMED (PTHR10209:SF405)	Anthocyanidin synthase (Fragment) (P93120_DIACA)
Solyc08g006380	1.09417	4.43236	0	2.89915	2.71	3.17	5.79e-06	3e-05	8:1003370-1004726	UDP-GLYCOSYLTRANSFERASE 74C1-RELATED (PTHR11926:SF795)	UDP-glucosyltransferase family 1 protein (C6KI44_CITSI)
Solyc08g006330	3.2582	7.81208	2.32744	2.98896	5.62	2.85	2.08e-05	9.69e-05	8:990396-992206	UDP-GLYCOSYLTRANSFERASE 74C1-RELATED (PTHR11926:SF795)	UDP-xylose phenolic glycosyltransferase (manually curated)
Solyc08g006320	6.02849	9.38526	5.07662	8.81708	8	2.86	3.12e-11	3.58e-10	8:985012-986480	WRKY TRANSCRIPTION FACTOR 17-RELATED (PTHR31282:SF15)	WRKY transcription factor 11 (manually curated)
Solyc08g006190	3.92155	1.51831	4.31062	1.35337	4.02	-2.78	4.68e-06	2.47e-05	8:894406-898122	B3 DOMAIN-CONTAINING PROTEIN REM-LIKE 1-RELATED (PTHR31674:SF5)	B3 domain-containing protein Os03g0212300 (Y3123_ORYSJ)
Solyc08g005950	1.1775	6.49422	0.302964	1.07625	4.09	2.64	0.000715	0.00239	8:719427-722220	SUBFAMILY NOT NAMED (PTHR35129:SF1)	G protein gamma subunit 2 (D0VE83_ORYSI)
Solyc08g005830	7.67706	10.2997	4.33526	9.56638	8.77	3.18	1.4e-12	1.91e-11	8:629417-643145	ASPARTIC PROTEINASE CDR1-RELATED (PTHR13683:SF524)	Aspartic proteinase nepenthesin I (A9ZMF9_NEPAL)
Solyc07g066570	5.58986	9.49484	1.48039	5.82195	7.25	3.31	1.22e-40	1.44e-38	7:67964311-67965159	F3O9.30-RELATED (PTHR33177:SF6)	&gtF3O9.30 (Q9SA48_ARATH)
Solyc07g066350	8.40954	5.10786	8.55612	5.05711	7.72	-2.74	3.88e-16	7.77e-15	7:67822098-67823515	SUBFAMILY NOT NAMED (PTHR31722:SF0)	Unknown Protein
Solyc07g066330	1.2572	4.30559	0	2.87214	2.55	3.15	2.98e-05	0.000135	7:67795892-67800800	NAC NO APICAL MERISTEM DOMAIN TRANSCRIPTIONAL REGULATOR SUPERFAMILY PROTEIN-RELATED (PTHR31744:SF5)	NAC domain protein IPR003441 (B9HH13_POPTR)
Solyc07g066180	4.03776	1.92267	4.2144	1.07625	3.99	-2.56	6.15e-06	3.16e-05	7:67661357-67663825	P-LOOP CONTAINING NUCLEOSIDE TRIPHOSPHATE HYDROLASES SUPERFAMILY PROTEIN (PTHR32472:SF12)	ATP/GTP-binding protein (A8L7D9_FRASN)
Solyc07g065900	2.00517	4.84979	2.08797	6.77343	4.83	3.43	4.65e-13	6.61e-12	7:67492597-67495291	FRUCTOSE-BISPHOSPHATE ALDOLASE (PTHR11627:SF20)	Fructose-bisphosphate aldolase (A9PEE1_POPTR)
Solyc07g065570	10.828	6.92482	11.2506	6.34421	10.11	-3.64	2.54e-42	3.28e-40	7:67281962-67288077	NUCLEAR TRANSCRIPTION FACTOR Y SUBUNIT B-6-RELATED (PTHR11064:SF20)	Nuclear transcription factor Y subunit B-6 (B6UH02_MAIZE)
Solyc07g065440	3.24413	2.24101	4.28693	0	3.75	-2.6	7.39e-05	0.000307	7:67193668-67196254	MEIOTIC RECOMBINATION PROTEIN SPO11-1-RELATED (PTHR10848:SF3)	Meiotic recombination protein SPO11 (B6TWI5_MAIZE)
Solyc07g065250	6.43967	10.2107	2.75506	7.40067	8.18	3.32	3.01e-38	3.2e-36	7:67086476-67088939	SERINE/THREONINE-PROTEIN KINASE WNK11-RELATED (PTHR13902:SF44)	Serine/threonine protein kinase (D0NNA3_PHYIN)
Solyc07g065160	1.29073	5.03711	0.302964	3.79838	3.66	3.14	1.19e-05	5.8e-05	7:67044618-67047344	SUBFAMILY NOT NAMED (PTHR13903:SF5)	Pirin (D7RJ70_CARPA)
Solyc07g064820	2.00517	5.06277	1.43033	5.5363	4.2	2.54	3.1e-07	2.02e-06	7:66805772-66807245	MITOGEN-ACTIVATED PROTEIN KINASE KINASE KINASE 15-RELATED (PTHR24361:SF449)	Protein serine/threonine kinase (D3BP85_POLPA)
Solyc07g064600	4.90704	12.6667	3.33997	3.54744	10.13	2.84	6.99e-10	6.82e-09	7:66667151-66674081	RIBONUCLEASE UK114 (PTHR11803:SF39)	Endoribonuclease L-PSP family protein (D7LAZ0_ARALY)
Solyc07g064410	0	1.92267	0	3.73887	1.91	2.81	0.000941	0.00306	7:66584104-66585103		Ubiquitin-conjugating enzyme-like protein (A4HBP2_LEIBR)
Solyc07g064390	0.902179	0.943748	0.302964	7.06801	4.6	3.16	1.66e-06	9.46e-06	7:66575196-66576039	SUBFAMILY NOT NAMED (PTHR12320:SF14)	Phosphatase PTC7 homolog (C1BT38_9MAXI)
Solyc07g064220	4.13637	7.64082	0.302964	2.33064	5.35	4.08	2.24e-12	2.97e-11	7:66451137-66452769	2S SEED STORAGE PROTEIN 1-RELATED (PTHR35496:SF2)	2S albumin seed storage protein (Fragment) (Q7Y1C2_JUGNI)
Solyc07g064200	0.883213	4.64304	0.302964	1.63264	2.7	2.82	7.55e-05	0.000313	7:66445969-66448471	COBRA-LIKE PROTEIN 10-RELATED (PTHR31052:SF2)	COBRA-like protein (Q655F2_ORYSJ)
Solyc07g063910	0	3.67605	0	2.79074	3.11	3.5	3.86e-05	0.00017	7:66249283-66249981	SUBFAMILY NOT NAMED (PTHR35318:SF2)	Unknown Protein
Solyc07g063880	4.09913	8.63531	2.75506	5.40232	6.49	2.95	1.11e-26	5.54e-25	7:66229049-66236303	BETA-GLUCOSIDASE 41-RELATED (PTHR10353:SF46)	Beta-glucosidase (D3YJ59_VITVI)
Solyc07g063840	0.902179	2.81479	0	5.56094	3.36	4.07	1.86e-08	1.48e-07	7:66179566-66180037	DNA-BINDING STOREKEEPER PROTEIN TRANSCRIPTIONAL REGULATOR-LIKE PROTEIN-RELATED (PTHR31662:SF1)	Unknown Protein
Solyc07g063830	4.4369	8.8162	0	4.48631	6.6	3.49	4.64e-24	1.89e-22	7:66161203-66164985	TRANSCRIPTION FACTOR BHLH123 (PTHR16223:SF46)	BHLH transcription factor-like protein (Q5ZAK6_ORYSJ)
Solyc07g063720	3.20276	0	5.53892	0.722597	4.6	-4.1	3.79e-09	3.35e-08	7:66104862-66111961	SUBFAMILY NOT NAMED (PTHR27002:SF214)	Serine/threonine kinase receptor (Q7DMS5_BRANA)
Solyc07g063670	5.50594	1.84574	6.85816	1.67877	5.53	-4.16	2.05e-16	4.23e-15	7:66079356-66080666	PROTEIN SPOROCYTELESS (PTHR33388:SF2)	Unknown Protein
Solyc07g063410	3.47628	8.11494	2.9779	3.43498	5.76	2.96	8.92e-16	1.72e-14	7:65883838-65885416		NAC domain protein IPR003441 (B9HZY3_POPTR)
Solyc07g063210	0.299415	6.9086	0	0	4.42	4.23	5.16e-08	3.83e-07	7:65741504-65743455	EXPANSIN-A12 (PTHR31867:SF35)	Expansin S2 (Q39626_CUCSA)
Solyc07g062960	0.902179	3.28226	0.515667	4.11913	2.65	3.19	2.5e-05	0.000115	7:65592062-65592731		Unknown Protein
Solyc07g062880	5.08672	8.13506	2.38386	7.88683	6.78	3.58	5.21e-31	3.5e-29	7:65513217-65517784	SUBFAMILY NOT NAMED (PTHR13848:SF13)	Yippee zinc-binding-like protein (C1FDK9_9CHLO)
Solyc07g062810	8.40354	4.39875	8.9853	4.09065	8.08	-4.31	3.12e-68	1.22e-65	7:65468925-65472654	SUBFAMILY NOT NAMED (PTHR42743:SF8)	Branched-chain amino acid aminotransferase-like (Q5NAM3_ORYSJ)
Solyc07g062720	10.5199	7.01415	11.0361	7.19837	10.01	-3	1.22e-19	3.45e-18	7:65406596-65412541	SUBFAMILY NOT NAMED (PTHR22937:SF48)	RING-finger protein-like (Q5QLR6_ORYSJ)
Solyc07g062360	11.1757	4.63898	7.1498	4.05469	9.41	-4	1.61e-21	5.38e-20	7:65116403-65117496		Unknown Protein
Solyc07g062360	6.53953	2.27635	4.95018	0.956174	5.33	-3.57	1.32e-09	1.24e-08	7:65116403-65117496		Unknown Protein
Solyc07g062220	0.673398	3.56795	0	3.44749	2.45	2.53	0.00147	0.00454	7:65012380-65017123	PROTEIN TRICHOME BIREFRINGENCE-LIKE 41 (PTHR32285:SF58)	Os06g0207500 protein (Fragment) (Q0DDQ9_ORYSJ)
Solyc07g061730	4.87019	6.50533	3.13018	11.2351	8.87	4.1	6.66e-37	6.52e-35	7:64693607-64695085	GIBBERELLIN 2-BETA-DIOXYGENASE 1-RELATED (PTHR10209:SF171)	gibberellin 2-oxidase 5 (manually curated)
Solyc07g056500	2.10186	7.60583	0.515667	1.63264	5.13	4.31	3.01e-12	3.94e-11	7:64305065-64306543	NA	glutathione S-transferase T5 (manually curated)
Solyc07g056490	5.07074	8.75476	5.04669	7.52757	7.07	2.81	4.78e-16	9.46e-15	7:64300734-64302388	GLUTATHIONE S-TRANSFERASE U19-RELATED (PTHR11260:SF493)	Glutathione transferase (O49821_CARPA)
Solyc07g056330	9.48595	5.40004	8.2977	5.92647	8.31	-3	1.55e-40	1.83e-38	7:64203620-64213958	RIBOSE-PHOSPHATE PYROPHOSPHOKINASE 4 (PTHR10210:SF34)	Ribose-phosphate pyrophosphokinase 4 (D7LJE3_ARALY)
Solyc07g056320	6.27551	9.81518	0.302964	5.43774	7.67	3.22	1.73e-16	3.59e-15	7:64167012-64170660	GLYCEROL-3-PHOSPHATE ACYLTRANSFERASE 1 (PTHR15486:SF44)	ER glycerol-phosphate acyltransferase (B9T753_RICCO)
Solyc07g056300	7.08729	3.58604	7.4531	3.2573	6.39	-3.35	1.76e-23	6.86e-22	7:64146905-64151595	AT-HOOK MOTIF NUCLEAR-LOCALIZED PROTEIN 16 (PTHR31100:SF17)	AT-hook DNA-binding protein (Fragment) (A1DR81_CATRO)
Solyc07g056290	10.0194	4.49263	10.4581	4.80723	9.33	-4.27	2.64e-22	9.41e-21	7:64146905-64151595	GLYCOSIDE HYDROLASE FAMILY 28 PROTEIN-RELATED (PTHR31375:SF10)	Polygalacturonase (Q2M4X6_LILLO)
Solyc07g056000	4.98578	7.36611	4.16699	7.93786	6.71	2.58	1.24e-06	7.26e-06	7:63901548-63902824	XYLOGLUCAN ENDOTRANSGLUCOSYLASE/HYDROLASE PROTEIN 14-RELATED (PTHR31062:SF15)	Xyloglucan endotransglucosylase/hydrolase 7 (C0IRG6_ACTDE)
Solyc07g055990	2.42024	5.08804	0.302964	3.55834	3.27	3.27	1.54e-07	1.05e-06	7:63891569-63893537	XYLOGLUCAN ENDOTRANSGLUCOSYLASE/HYDROLASE PROTEIN 14-RELATED (PTHR31062:SF15)	Xyloglucan endotransglucosylase/hydrolase 7 (C0IRG6_ACTDE)
Solyc07g055800	0	2.76046	0.302964	4.1638	2.37	3.69	7.29e-06	3.7e-05	7:63724679-63727587	SUBFAMILY NOT NAMED (PTHR32285:SF149)	Os06g0207500 protein (Fragment) (Q0DDQ9_ORYSJ)
Solyc07g055790	11.0993	14.11	5.98346	12.2546	12.14	3.98	1.9e-95	1.45e-92	7:63721277-63723541	SUBFAMILY NOT NAMED (PTHR32285:SF149)	Os06g0207500 protein (Fragment) (Q0DDQ9_ORYSJ)
Solyc07g055490	0.510376	2.48539	1.55698	5.35785	3.35	2.58	7.13e-06	3.63e-05	7:63504318-63506645	CYTOCHROME P450-RELATED (PTHR24282:SF57)	Cytochrome P450
Solyc07g054920	12.8447	10.9361	14.0268	5.87857	12.89	-4.54	7.09e-82	4.42e-79	7:63071763-63091357	SUBFAMILY NOT NAMED (PTHR10209:SF405)	2-oxoglutarate-iron(II)-dependent oxygenase (D8T1V3_SELML)
Solyc07g054860	1.42137	9.96668	2.9295	5.90836	7.97	4.76	3.88e-10	3.91e-09	7:63043531-63045046	SUBFAMILY NOT NAMED (PTHR11999:SF142)	Aromatic amino acid decarboxylase (D4NUX2_CIMRA)
Solyc07g054740	8.35047	5.06708	8.99442	2.09412	8.04	-4.11	1.52e-42	2e-40	7:62962412-62967802	VESICLE-ASSOCIATED PROTEIN 4-2-RELATED (PTHR10809:SF46)	Membrane associated protein-like protein (Q8LAZ8_ARATH)
Solyc07g054470	1.82063	6.02316	1.95439	2.09412	3.93	2.79	3.54e-06	1.91e-05	7:62790245-62790452	SUBFAMILY NOT NAMED (PTHR33320:SF2)	Unknown Protein
Solyc07g054280	0.583797	4.36215	0.302964	5.12745	3.59	4.71	9.03e-11	9.83e-10	7:62627192-62628707	SUBFAMILY NOT NAMED (PTHR11999:SF142)	Aromatic amino acid decarboxylase (D4NUX2_CIMRA)
Solyc07g054260	0	5.81607	0	0	3.38	2.73	0.00139	0.00434	7:62598705-62599041		Unknown Protein
Solyc07g053900	1.20159	2.89569	0	4.36933	2.66	3.07	7.56e-06	3.83e-05	7:62304721-62306075	SUBFAMILY NOT NAMED (PTHR31579:SF2)	Plant-specific domain TIGR01615 family protein (B6UDN7_MAIZE)
Solyc07g053890	0.673398	1.90683	0	4.39247	2.44	2.66	0.000363	0.0013	7:62297649-62302235	SUBFAMILY NOT NAMED (PTHR31650:SF7)	O-acyltransferase WSD1 (WSD1_ARATH)
Solyc07g053880	7.59423	10.5943	5.10938	10.4965	9.36	3.35	5.77e-29	3.38e-27	7:62289344-62290880	EARLY NODULIN-LIKE PROTEIN 3-RELATED (PTHR33021:SF45)	Early nodulin-55-1 (Fragment) (NO551_SOYBN)
Solyc07g053750	8.83838	8.8297	8.90819	2.26869	8.51	-2.67	3.65e-09	3.24e-08	7:62181175-62182429	ZINC FINGER CCCH DOMAIN-CONTAINING PROTEIN 2-RELATED (PTHR14493:SF74)	Zinc finger transcription factor 50 (manually curated)
Solyc07g053740	5.25804	8.81454	5.83143	8.16205	7.37	2.69	1.55e-20	4.78e-19	7:62167918-62168596	ETHYLENE-RESPONSIVE TRANSCRIPTION FACTOR 10-RELATED (PTHR31677:SF17)	Ethylene-responsive transcription factor 4 (B6THY5_MAIZE)
Solyc07g053550	3.17312	8.7661	1.5921	4.9655	6.4	3.75	2.81e-19	7.64e-18	7:61974257-61974704	MONOTHIOL GLUTAREDOXIN-S13 (PTHR10168:SF111)	Glutaredoxin (B9HGW6_POPTR)
Solyc07g053420	0.299415	5.92307	0.515667	0	3.98	2.69	0.000424	0.0015	7:61864794-61865629	E3 UBIQUITIN-PROTEIN LIGASE ATL41-RELATED (PTHR14155:SF456)	Ring H2 finger protein (D9ZHD8_HYPPE)
Solyc07g053360	1.81139	10.168	1.71026	2.50031	7.81	2.77	0.00126	0.00398	7:61820878-61822618	LATE EMBRYOGENESIS ABUNDANT DOMAIN-CONTAINING PROTEIN / LEA DOMAIN-CONTAINING PROTEIN (PTHR47877:SF1)	Seed biotin-containing protein SBP65 (SBP65_PEA)
Solyc07g053300	9.59022	5.29033	8.08492	0	8.44	-5.51	2.74e-30	1.76e-28	7:61770859-61772971	ATP-BINDING CASSETTE, SUB-FAMILY G WHITE , MEMBER 2B (PTHR19241:SF485)	ABC transporter G family member 10 (AB10G_ARATH)
Solyc07g053030	2.64292	7.87242	0	1.49019	6.11	3.02	1.16e-05	5.65e-05	7:61473082-61475635	SUBFAMILY NOT NAMED (PTHR31901:SF37)	Indole-3-acetic acid-amido synthetase GH3.8 (B6U4E2_MAIZE)
Solyc07g052610	0.299415	4.0051	0.694201	5.1214	3.29	4.27	1.89e-09	1.73e-08	7:61077120-61078641	PROTEIN CNPPD1 (PTHR15615:SF0)	Cyclin (D8UD80_VOLCA)
Solyc07g052480	3.29644	11.784	1.71758	5.13083	9.39	4.98	3.26e-38	3.45e-36	7:60962571-60973492	NA	isocitrate lyase LEU18678 (manually curated)
Solyc07g052300	3.34684	5.14776	3.47098	8.77842	6.6	3.5	1.54e-21	5.16e-20	7:60796577-60800765	MYB FAMILY TRANSCRIPTION FACTOR-RELATED (PTHR10641:SF475)	R2R3MYB transcription factor 101 (manually curated)
Solyc07g052230	2.96321	7.96087	0.679724	3.46164	5.68	2.88	6.65e-12	8.32e-11	7:60723149-60726170	SUBFAMILY NOT NAMED (PTHR11709:SF106)	Laccase-22 (LAC22_ORYSJ)
Solyc07g051870	0.673398	4.58493	0	0.722597	2.89	2.54	0.00161	0.00494	7:60402132-60403122	MITOGEN-ACTIVATED PROTEIN KINASE KINASE KINASE 17-RELATED (PTHR24361:SF380)	Protein serine/threonine kinase (D3BP85_POLPA)
Solyc07g051840	0.883213	6.90219	1.20987	1.07625	4.56	2.75	6.97e-07	4.26e-06	7:60362032-60365327	SUBFAMILY NOT NAMED (PTHR31429:SF21)	WRKY transcription factor 17 (manually curated)
Solyc07g049690	5.65548	8.34615	4.72377	7.8676	7.1	2.53	5.26e-13	7.47e-12	7:60046219-60052939	INACTIVE LINOLENATE HYDROPEROXIDE LYASE-RELATED (PTHR24286:SF49)	hydroperoxide lyase (manually curated)
Solyc07g049440	3.66104	8.62103	0.679724	2.58882	6.24	3.83	1.99e-11	2.35e-10	7:59709555-59712899	SUBFAMILY NOT NAMED (PTHR45642:SF2)	GDSL esterase/lipase At2g04570 (GDL34_ARATH)
Solyc07g049120	10.6809	5.77683	12.1465	9.74825	10.9	-2.81	3.61e-13	5.21e-12	7:59344080-59360265	PLATZ TRANSCRIPTION FACTOR FAMILY PROTEIN (PTHR31065:SF9)	Zinc ion binding protein (D7KGI2_ARALY)
Solyc07g047840	4.518	5.27207	1.37393	6.98714	5.38	2.85	1.59e-10	1.69e-09	7:59076255-59078664	CHAPERONE (PTHR37760:SF1)	Unknown Protein
Solyc07g047630	0.883213	1.47708	0.302964	10.8385	8.41	5.53	3.02e-25	1.35e-23	7:58872498-58872957		Unknown Protein
Solyc07g045140	9.9898	8.58049	8.67342	3.23036	8.92	-2.88	2.59e-35	2.26e-33	7:58245727-58249915	EXPRESSED PROTEIN (PTHR31133:SF2)	Uncharacterized membrane protein At3g27390 (Y3739_ARATH)
Solyc07g044980	5.72722	8.76834	6.5576	9.00101	7.75	2.69	1.53e-31	1.06e-29	7:58023184-58028756	REGULATORY PROTEIN NPR3-RELATED (PTHR46475:SF2)	NIM1-like protein 2 (manually curated)
Solyc07g044970	0.299415	7.81084	0.515667	8.50618	8.09	6.77	1.94e-24	8.17e-23	7:58021291-58021933	SUBFAMILY NOT NAMED (PTHR37807:SF1)	ATP-binding protein (P-loop) (Q81HR9_BACCR)
Solyc07g044820	9.74547	4.68528	9.62723	1.75155	8.84	-5.37	2.93e-57	7.46e-55	7:57869661-57870549	HEXOSYLTRANSFERASE (PTHR11214:SF3)	Beta-1 3-galactosyltransferase pvg3 (B6JXP2_SCHJY)
Solyc07g043700	6.55671	2.98321	3.81002	0.722597	5.02	-2.88	1.35e-06	7.87e-06	7:57667193-57668483	SUBFAMILY NOT NAMED (PTHR31623:SF6)	Acyltransferase (Fragment) (C1JZ68_SOLLC)
Solyc07g043250	1.59931	5.6815	0	0	3.34	2.67	0.000418	0.00148	7:56909877-56910360	VQ MOTIF-CONTAINING PROTEIN 22 (PTHR33179:SF7)	Unknown Protein; contains Interpro domain(s) IPR008889 VQ
Solyc07g043210	6.69928	1.5274	7.70707	7.14557	6.88	-2.55	5.55e-12	7.01e-11	7:56818574-56823906	SUBFAMILY NOT NAMED (PTHR33411:SF5)	Unknown Protein
Solyc07g043080	0.510376	1.16813	0	9.09412	6.58	5.27	4.7e-19	1.26e-17	7:56609723-56610098		Unknown Protein
Solyc07g043030	0.918455	1.16813	0.694201	6.83418	4.54	3.18	4.77e-06	2.51e-05	7:56556423-56603029	SUBFAMILY NOT NAMED (PTHR11926:SF832)	Glucosyltransferase (Q8RU72_TOBAC)
Solyc07g042850	3.7242	0.943748	3.74428	0	3.04	-2.79	0.000114	0.000456	7:56393144-56398821		Unknown Protein
Solyc07g042670	6.80397	0	4.65707	5.64927	6.53	-3.13	9.32e-08	6.61e-07	7:56211681-56212089		Unknown Protein
Solyc07g042550	5.66271	11.4734	3.24386	6.13533	9.07	3.57	1.16e-45	1.84e-43	7:55976888-55982494	SUCROSE SYNTHASE 1-RELATED (PTHR45839:SF3)	sucrose synthase (manually curated)
Solyc07g042520	0	2.8087	2.22718	4.88495	3.13	2.52	2.92e-05	0.000132	7:55816656-55820439	SUCROSE SYNTHASE 1-RELATED (PTHR45839:SF3)	Sucrose synthase 4 (Q7Y078_SOLTU)
Solyc07g042230	0.673398	7.19566	0	2.21901	4.8	2.78	0.00122	0.00385	7:55291927-55292431	DEHYDRATION-RESPONSIVE ELEMENT-BINDING PROTEIN 3-RELATED (PTHR31985:SF77)	Ethylene-responsive transcription factor 7 (ERF83_ARATH)
Solyc07g042220	5.8831	6.39502	1.18587	11.6507	9.4	4.55	2.65e-30	1.71e-28	7:55284710-55289222	BETA-GALACTOSIDASE 15-RELATED (PTHR23421:SF88)	Beta-galactosidase (B9RR68_RICCO)
Solyc07g041850	6.19971	1.16813	5.00882	4.75572	5.81	-2.71	1.79e-09	1.66e-08	7:54232809-54239394	HOMEOBOX-LEUCINE ZIPPER PROTEIN HDG2-RELATED (PTHR45654:SF4)	Homeodomain-containing transcription factor FWA (B5BPZ2_ARALP)
Solyc07g041230	4.3049	8.5959	0.997165	3.93348	6.35	3.07	2.51e-17	5.76e-16	7:52135702-52140105	PROTEIN BREVIS RADIX-LIKE 4 (PTHR46058:SF5)	Protein Brevis radix-like 4 (BRXL4_ARATH)
Solyc07g041180	7.80318	6.05489	8.86525	3.85368	7.87	-2.84	8.73e-20	2.51e-18	7:51972073-51975606	PROTEIN PLASTID MOVEMENT IMPAIRED 1-RELATED 1-RELATED (PTHR33414:SF1)	Unknown Protein; contains Interpro domain(s) IPR002482 Peptidoglycan-binding Lysin subgroup
Solyc07g040990	6.2703	9.73526	6.28075	9.56175	8.47	3.31	3.49e-27	1.8e-25	7:51485185-51488619	SUBFAMILY NOT NAMED (PTHR13832:SF516)	Protein phosphatase 2C (A5A6P8_WHEAT)
Solyc07g039430	5.15613	5.71151	0	4.06208	4.6	2.78	3.8e-06	2.04e-05	7:47451265-47469218		Unknown Protein
Solyc07g032380	2.50663	6.2226	1.75367	7.6395	5.96	3.59	1.03e-11	1.26e-10	7:38289699-38293832	SUBFAMILY NOT NAMED (PTHR45613:SF96)	Pentatricopeptide repeat-containing protein (D7M4J8_ARALY)
Solyc07g026930	0.883213	6.72664	0	0.722597	4.54	3.93	1e-07	7.06e-07	7:32618636-32623272	MAJOR FACILITATOR SUPERFAMILY DOMAIN-CONTAINING PROTEIN 10 (PTHR23504:SF31)	Tetracycline transporter (D7L897_ARALY)
Solyc07g021750	6.82466	10.4774	5.38722	10.0181	8.96	3.81	4.14e-53	9.22e-51	7:21306322-21307303	CYTIDINE DEAMINASE (PTHR11644:SF2)	Cytidine deaminase (Q9XEX5_ARATH)
Solyc07g021630	1.20159	6.62156	0.302964	3.38066	4.82	4.48	1.07e-11	1.3e-10	7:20382870-20389446	BRANCHED-CHAIN-AMINO-ACID AMINOTRANSFERASE 1, MITOCHONDRIAL-RELATED (PTHR42825:SF5)	SlBCAT2 (manually curated)
Solyc07g021370	5.3574	1.5274	4.58269	2.07596	4.11	-2.64	1.59e-06	9.14e-06	7:17502090-17505435		Unknown Protein
Solyc07g021320	1.59015	3.33327	0	3.89001	2.48	2.77	0.000335	0.00121	7:16867218-16868582		Unknown Protein
Solyc07g019640	2.76207	0	3.95812	2.03243	3.38	-2.64	0.000157	0.00061	7:12619513-12621286	SUBFAMILY NOT NAMED (PTHR31973:SF88)	cDNA clone J013074B07 full insert sequence (B7ECA1_ORYSJ)
Solyc07g019550	0	2.9796	0	5.0288	2.94	4.33	3.48e-08	2.65e-07	7:12083411-12087199	TWO-COMPONENT RESPONSE REGULATOR ARR13-RELATED (PTHR43874:SF19)	Response regulator 11 (Q0WRT0_ARATH)
Solyc07g018290	2.50549	6.58237	0.302964	5.6989	5.04	4	3.48e-13	5.03e-12	7:10023971-10028265	AP2-LIKE ETHYLENE-RESPONSIVE TRANSCRIPTION FACTOR AIL5-RELATED (PTHR32467:SF72)	AP2-like ethylene-responsive transcription factor At1g16060 (AP2L1_ARATH)
Solyc07g018080	2.52822	4.76461	0	5.32915	4.02	3.46	1.43e-10	1.53e-09	7:9095571-9096350		Unknown Protein; contains Interpro domain(s) IPR005821 Ion transport
Solyc07g017950	10.9034	6.18131	11.9726	2.66588	10.49	-6.06	1.1e-73	5.4e-71	7:8636352-8638751	SUBFAMILY NOT NAMED (PTHR31262:SF7)	Ribulose bisphosphate carboxylase small chain (C6T529_SOYBN)
Solyc07g017880	0	8.91593	0	0	6.91	4.91	3.1e-11	3.56e-10	7:8260968-8263025	PEROXIDASE 16-RELATED (PTHR31517:SF10)	Peroxidase (D4NYQ9_9ROSI)
Solyc07g014670	2.07967	8.07447	0.515667	1.49019	5.75	3.87	3.83e-12	4.93e-11	7:5054128-5056662	CYTOCHROME P450, FAMILY 81, SUBFAMILY K, POLYPEPTIDE 1-RELATED (PTHR24298:SF214)	Cytochrome P450
Solyc07g009050	0	0	0.302964	7.09187	4.63	3.17	2.05e-05	9.58e-05	7:4021149-4021740	DEFENSIN-LIKE PROTEIN 19 (PTHR33147:SF4)	Unknown Protein
Solyc07g009040	1.2572	0	0	6.34721	4.37	2.59	0.000556	0.00191	7:4018549-4019239	DEFENSIN-LIKE PROTEIN 19 (PTHR33147:SF4)	Unknown Protein; contains Interpro domain(s) IPR008176 Gamma thionin
Solyc07g009020	1.20159	0	0	7.39282	5.12	3.07	1.26e-05	6.14e-05	7:4011185-4011656	DEFENSIN-LIKE PROTEIN 19 (PTHR33147:SF4)	Unknown Protein
Solyc07g008930	3.17312	6.8954	0	2.6843	4.55	4.29	5.94e-13	8.38e-12	7:3935837-3936437	SUBFAMILY NOT NAMED (PTHR33052:SF2)	Unknown Protein
Solyc07g008920	3.47366	7.39959	0.515667	1.8536	5.11	2.87	1.55e-07	1.06e-06	7:3917139-3925087	OXYSTEROL-BINDING PROTEIN-RELATED PROTEIN 5 (PTHR10972:SF102)	Oxysterol-binding protein (Q2HUM2_MEDTR)
Solyc07g008360	0.883213	2.8087	0.515667	4.17158	2.48	3.37	4.18e-06	2.23e-05	7:3141410-3145201	SUBFAMILY NOT NAMED (PTHR24096:SF149)	p-coumarate CoA-ligase 2 (D5LNB5_SORAU)
Solyc07g008210	4.10246	6.83668	2.47408	6.93931	5.83	3.16	8.87e-18	2.12e-16	7:2947745-2951040	SUBFAMILY NOT NAMED (PTHR26312:SF73)	TPR domain protein (B6U810_MAIZE)
Solyc07g008140	0	4.27536	0	2.80977	2.58	3.69	1.37e-05	6.59e-05	7:2848063-2849548	SUBFAMILY NOT NAMED (PTHR33021:SF163)	Blue copper protein (Fragment) (O82576_MAIZE)
Solyc07g008110	2.15119	5.66478	0.694201	3.8616	4.52	2.62	0.000131	0.000519	7:2831137-2832794	SUBFAMILY NOT NAMED (PTHR33021:SF163)	Blue copper protein (Fragment) (O82576_MAIZE)
Solyc07g007990	0	2.15733	0.302964	8.57257	6.13	3.57	3.03e-05	0.000137	7:2685698-2689886		UDP-glucuronic acid/UDP-N-acetylgalactosamine transporter (C1BM09_OSMMO)
Solyc07g007800	1.41256	7.72071	1.04131	0.722597	5.3	2.64	9.31e-06	4.63e-05	7:2454356-2457432	ADIPONECTIN RECEPTOR PROTEIN (PTHR20855:SF52)	Adiponectin receptor (Q16FL3_AEDAE)
Solyc07g007760	1.70846	8.52083	3.14059	7.63748	7.37	4.56	1.22e-19	3.45e-18	7:2394466-2396320	DEFENSIN-LIKE PROTEIN 3-RELATED (PTHR33147:SF5)	Defensin protein (B1N681_SOLPI)
Solyc07g007740	10.4074	5.78014	9.3927	0.722597	9.7	-6.03	3.51e-41	4.32e-39	7:2383189-2383538	DEFENSIN-LIKE PROTEIN 1-RELATED (PTHR33147:SF15)	Defensin-like protein (DEF_TOBAC)
Solyc07g007710	4.95297	9.53163	5.11054	5.83997	7.35	2.67	4.95e-22	1.72e-20	7:2362298-2363266	DEFENSIN-LIKE PROTEIN 1-RELATED (PTHR33147:SF15)	Defensin protein (B1N684_SOLPI)
Solyc07g007530	11.8485	5.98884	9.12994	6.72958	10.91	-3.01	4.22e-06	2.25e-05	7:2209572-2210247		Unknown Protein
Solyc07g007400	2.76207	7.28955	1.95439	6.03515	5.76	4.14	2.51e-14	4.14e-13	7:2130545-2139774		Leucine-rich repeat-like protein (Q6K620_ORYSJ)
Solyc07g007160	4.03776	6.69689	3.08661	7.01781	5.7	2.9	2.34e-13	3.45e-12	7:1919122-1921221	SUBFAMILY NOT NAMED (PTHR22765:SF95)	RING-H2 finger protein (Q8LJR8_SOYBN)
Solyc07g006900	8.81468	2.24101	4.53676	2.09412	7.84	-4.32	5.01e-22	1.74e-20	7:1755019-1757837	AUXIN EFFLUX CARRIER COMPONENT 2 (PTHR31752:SF4)	SlPIN2 (manually curated)
Solyc07g006740	9.06811	3.49905	4.95055	3.42853	7.58	-3.95	3.02e-32	2.18e-30	7:1574893-1582778	SUBFAMILY NOT NAMED (PTHR11206:SF196)	Multidrug resistance protein mdtK (MDTK_ENT38)
Solyc07g006710	0.299415	4.9638	0.302964	3.38066	3.53	4.24	2.64e-08	2.05e-07	7:1564613-1565162	CAP CYSTEINE-RICH SECRETORY PROTEINS, ANTIGEN 5, AND PATHOGENESIS-RELATED 1 PROTEIN SUPERFAMILY PROTEIN (PTHR10334:SF319)	Pathogenesis-related protein PR-1 (B6UG61_MAIZE)
Solyc07g006460	9.21237	3.41305	8.31126	6.73264	8.6	-3.26	2.09e-14	3.48e-13	7:1254133-1255591	SUBFAMILY NOT NAMED (PTHR13683:SF579)	Aspartic proteinase nepenthesin I (A9ZMF9_NEPAL)
Solyc07g006410	0.883213	6.5016	0	0	4.01	3.82	8.58e-07	5.16e-06	7:1229953-1230913	SUBFAMILY NOT NAMED (PTHR33133:SF4)	Unknown Protein
Solyc07g006360	5.14973	6.94808	4.0337	8.43734	6.71	2.7	1.29e-27	6.86e-26	7:1188946-1190386	RING-H2 FINGER PROTEIN ATL13-RELATED (PTHR45768:SF1)	RING finger protein (C6EUD3_SOYBN)
Solyc07g006310	3.46403	5.6392	0.694201	4.96751	4.44	2.72	8.56e-06	4.29e-05	7:1125479-1126825	TRANSCRIPTION FACTOR IBH1-LIKE 1 (PTHR33124:SF5)	Transcription factor (D7MBW4_ARALY)
Solyc07g006020	3.49007	5.52249	1.5075	9.12008	6.78	4.46	3.11e-43	4.27e-41	7:862864-880889	HEPTAHELICAL TRANSMEMBRANE PROTEIN 2-RELATED (PTHR20855:SF100)	Adiponectin receptor (Q16FL3_AEDAE)
Solyc07g005980	2.6738	2.76759	1.37393	6.9063	4.87	2.89	2.7e-08	2.09e-07	7:820323-821549	SUBFAMILY NOT NAMED (PTHR31150:SF9)	Unknown Protein; contains Interpro domain(s) IPR001841 Zinc finger, RING-type
Solyc07g005780	4.86442	0	5.11538	0.956174	4.74	-4.46	1.45e-10	1.54e-09	7:633833-638477	EUKARYOTIC TRANSLATION INITIATION FACTOR ISOFORM 4G-1-RELATED (PTHR23253:SF48)	Eukaryotic translation initiation factor 4 gamma 3 (A2AMI2_MOUSE)
Solyc07g005480	4.34829	5.72546	0	5.02951	4.54	2.74	1.8e-10	1.9e-09	7:382718-397495	ACTIN BINDING PROTEIN-RELATED (PTHR45733:SF1)	Formin 2B (C7BGM9_PHYPA)
Solyc07g005350	2.84856	0	2.38386	0	2.24	-2.77	0.000622	0.00212	7:276731-277511		Unknown Protein
Solyc07g005100	2.84856	7.55446	1.96637	4.62101	5.61	3.49	2.66e-13	3.89e-12	7:123940-126335	CHITINASE-LIKE PROTEIN-RELATED (PTHR11177:SF219)	Chitinase-like protein (O81861_ARATH)
Solyc07g005010	9.76459	8.22511	10.1975	4.67226	9.5	-3.42	3.4e-61	1.03e-58	7:41576-45693	LEUCINE-RICH REPEAT RECEPTOR-LIKE PROTEIN KINASE (PTHR27000:SF305)	Receptor like kinase, RLK
Solyc06g084340	2.55927	6.85464	0	1.31252	4.73	2.64	5.4e-06	2.81e-05	6:49491739-49493152		Unknown Protein; contains Interpro domain(s) IPR006121 Heavy metal transport/detoxification protein
Solyc06g084170	1.1775	6.97914	0.997165	4.26758	4.78	5.17	3.97e-17	8.88e-16	6:49380467-49382135		Unknown Protein
Solyc06g084130	2.60043	7.11655	3.14292	2.41816	4.95	2.5	0.000102	0.000412	6:49353107-49354440	BAX INHIBITOR-1 FAMILY PROTEIN (PTHR23291:SF31)	Transmembrane BAX inhibitor motif-containing protein 4 (B6TZF1_MAIZE)
Solyc06g083610	0.510376	1.47708	0.997165	8.43666	6.27	4.84	1.46e-13	2.21e-12	6:48964802-48966276		Unknown Protein
Solyc06g083440	4.66987	6.58271	2.13043	7.08137	6	2.81	1.55e-10	1.65e-09	6:48844258-48846744	CYTOCHROME B5 (PTHR19359:SF14)	Cytochrome b5 reductase (Q54XV1_DICDI)
Solyc06g083400	3.2952	5.55471	2.29649	12.4782	10.04	4.24	9.97e-21	3.12e-19	6:48806185-48808342	XYLOGLUCAN ENDOTRANSGLUCOSYLASE/HYDROLASE PROTEIN 2-RELATED (PTHR31062:SF43)	Xyloglucan endotransglucosylase/hydrolase 2 (Q2MK81_9ROSA)
Solyc06g083290	1.09417	4.40009	0.302964	3.55834	2.77	3.74	1.62e-08	1.31e-07	6:48763179-48763386		Ninja-family protein 2 (NNJA2_WHEAT)
Solyc06g083130	7.11991	10.4184	5.02308	9.81757	9.01	3.87	3.07e-24	1.28e-22	6:48672540-48674031	SUBFAMILY NOT NAMED (PTHR14552:SF21)	MazG nucleotide pyrophosphohydrolase (C4ZJP2_THASP)
Solyc06g083040	6.84109	11.206	0.925957	4.71159	8.77	3.22	1.26e-18	3.25e-17	6:48593428-48597221	LYSOSOMAL PROTECTIVE PROTEIN (PTHR11802:SF197)	wound-inducible carboxypeptidase (manually curated)
Solyc06g082850	7.44439	3.11528	7.74418	5.60329	7.04	-3.03	6e-32	4.25e-30	6:48508275-48509732	MYELIN TRANSCRIPTION FACTOR (PTHR36790:SF1)	Unknown Protein
Solyc06g082570	0	3.86102	0	2.07596	2.7	3.05	0.000355	0.00128	6:48343410-48348827		Unknown Protein; contains Interpro domain(s) IPR011684 KIP1-like
Solyc06g082440	2.42024	6.60847	1.75367	6.38497	5.18	3.65	1.51e-15	2.84e-14	6:48251822-48253082	CBL-INTERACTING SERINE/THREONINE-PROTEIN KINASE 11 (PTHR43895:SF22)	CBL-interacting protein kinase 16 (A0MNK3_POPTR)
Solyc06g082350	4.25133	0.616319	4.4753	2.26869	3.92	-2.79	5.61e-06	2.91e-05	6:48194504-48202262		Unknown Protein
Solyc06g082010	4.43437	10.0182	2.40539	6.26997	7.7	3.89	5.29e-30	3.33e-28	6:47961648-47964674	ZINC FINGER CCCH DOMAIN-CONTAINING PROTEIN 66 (PTHR14493:SF54)	Zinc finger transcription factor 48 (manually curated)
Solyc06g076610	8.26587	5.6815	8.55514	5.5638	7.78	-2.57	4.45e-43	6.06e-41	6:47581164-47584505	SUBFAMILY NOT NAMED (PTHR46214:SF6)	Zinc finger family protein (Fragment) (D7M766_ARALY)
Solyc06g076180	7.0725	2.24101	7.45139	5.30297	6.62	-3.19	7.1e-24	2.86e-22	6:47321593-47323609		Unknown Protein
Solyc06g076170	13.5718	9.64093	13.5757	11.5659	13.01	-2.8	8.47e-76	4.38e-73	6:47302609-47304733	CARBOHYDRATE-BINDING X8 DOMAIN SUPERFAMILY PROTEIN-RELATED (PTHR32227:SF62)	Glucan endo-1 3-beta-glucosidase (B6U1F1_MAIZE)
Solyc06g076160	0.806283	7.41724	1.37393	1.35337	5.13	3.78	7.78e-09	6.57e-08	6:47289150-47291972	SUBFAMILY NOT NAMED (PTHR24298:SF355)	Cytochrome P450
Solyc06g076140	6.33484	11.7413	6.15802	9.63466	9.79	4	2.44e-17	5.6e-16	6:47275762-47276938	SUBFAMILY NOT NAMED (PTHR33543:SF1)	Metallothionein-like protein (A9YTZ3_SOLTU)
Solyc06g076130	5.23635	5.91053	1.80339	6.33099	5.19	2.8	2.83e-10	2.89e-09	6:47269992-47272566	PROTEIN TRM32 (PTHR47071:SF1)	Unknown Protein
Solyc06g076100	6.286	9.26005	4.43842	7.6166	7.52	2.67	6.42e-31	4.29e-29	6:47244519-47247739	PROTEIN PHOSPHATASE 2C 23-RELATED (PTHR13832:SF228)	Protein phosphatase 2C containing protein (B6T998_MAIZE)
Solyc06g075990	3.15888	8.78532	1.96727	0.722597	6.29	2.81	5.2e-08	3.85e-07	6:47179619-47180558	GLYOXALASE DOMAIN-CONTAINING PROTEIN 5 (PTHR21366:SF14)	Glyoxalase/bleomycin resistance protein/dioxygenase (A1WPN3_VEREI)
Solyc06g075780	0.583797	4.4797	0	4.485	3.57	4.29	8.5e-09	7.14e-08	6:47095693-47096158	C2H2-TYPE ZINC FINGER FAMILY PROTEIN-RELATED (PTHR26374:SF162)	Cys2/His2 zinc-finger transcription factor (Q4U318_SILLA)
Solyc06g075610	2.87078	6.11617	2.90589	5.6504	4.82	2.87	1.68e-08	1.35e-07	6:46997229-46999101	EXOCYST SUBUNIT EXO70 FAMILY PROTEIN H5-RELATED (PTHR12542:SF17)	Exocyst complex component 7 (EXOC7_DROME)
Solyc06g075550	5.20699	7.2792	3.07248	9.06479	7.45	4.01	2.17e-22	7.82e-21	6:46912731-46916473	SUBFAMILY NOT NAMED (PTHR27001:SF499)	Serine/threonine kinase (Q32SF8_HORVD)
Solyc06g075490	7.91974	2.37907	6.41212	2.09412	7.08	-4.37	1e-21	3.42e-20	6:46854559-46857178	PROTEIN NRT1/ PTR FAMILY 2.1-RELATED (PTHR11654:SF19)	Nitrate transporter (Q9SZY4_ARATH)
Solyc06g075360	4.02498	8.73507	0.679724	4.56984	6.55	3	2.48e-21	8.19e-20	6:46774092-46779568	TETRASPANIN-13-RELATED (PTHR32191:SF7)	Senescence-associated protein (B6T9C5_MAIZE)
Solyc06g075310	2.22622	5.21075	1.85461	4.79551	4.11	2.57	5.55e-06	2.88e-05	6:46749811-46753350	ADENYLATE KINASE ISOENZYME 6 (PTHR12595:SF0)	Adenylate kinase isoenzyme 6 (B5X3S3_SALSA)
Solyc06g075200	5.73866	5.26124	1.96637	10.003	7.81	3.28	5.25e-18	1.28e-16	6:46668868-46669332		Unknown Protein
Solyc06g075070	2.06314	9.21069	0	3.88777	6.76	3.38	2.97e-05	0.000134	6:46575975-46578493	ALPHA CARBONIC ANHYDRASE 2-RELATED (PTHR18952:SF184)	Carbonic anhydrase (Carbonate dehydratase) (A4Z2G9_BRASO)
Solyc06g075060	1.94023	0.943748	0	8.66937	6.64	3.59	1.56e-07	1.07e-06	6:46566023-46568132	ALPHA CARBONIC ANHYDRASE 2-RELATED (PTHR18952:SF184)	Carbonic anhydrase (Carbonate dehydratase) (A4Z2G9_BRASO)
Solyc06g075040	1.09417	3.44707	0	1.79589	2.35	2.71	0.00129	0.00404	6:46558947-46559711		Unknown Protein
Solyc06g074710	2.81659	9.63694	1.62016	6.72161	7.42	4.04	2.09e-21	6.94e-20	6:46238758-46240093	SUBFAMILY NOT NAMED (PTHR31642:SF13)	Hydroxycinnamoyl CoA shikimate/quinate hydroxycinnamoyltransferase-like protein (Fragment) (B9GF60_POPTR)
Solyc06g074500	1.20159	4.8059	0.679724	4.28784	3.62	2.9	7.44e-08	5.35e-07	6:46094530-46095442	SUBFAMILY NOT NAMED (PTHR31972:SF10)	AT5G28150-like protein (Fragment) (D6PS16_9BRAS)
Solyc06g074180	2.98912	3.6483	8.82359	2.51849	7.4	-2.53	9.23e-11	1e-09	6:45870975-45872502	CYTOCHROME P450 89A2-RELATED (PTHR24298:SF45)	Cytochrome P450
Solyc06g074070	2.58171	7.23258	3.28102	5.84734	5.54	2.62	1.67e-18	4.24e-17	6:45783485-45787632	SUBFAMILY NOT NAMED (PTHR27001:SF109)	Receptor like kinase, RLK
Solyc06g073990	0.806283	5.71771	0	0	3.34	2.67	0.000696	0.00234	6:45736520-45736880	E3 UBIQUITIN-PROTEIN LIGASE-RELATED (PTHR33177:SF8)	Unknown Protein
Solyc06g073920	2.58171	6.10625	0.515667	3.57238	4.18	2.79	1.05e-07	7.37e-07	6:45648700-45654788	AXIAL REGULATOR YABBY 2-RELATED (PTHR31675:SF2)	YABBY-like transcription factor CRABS CLAW-like protein (Q6SRZ7_ANTMA)
Solyc06g073910	8.05928	8.46024	2.46054	7.63703	7.51	2.75	5.61e-39	6.21e-37	6:45627015-45630060	PROTEIN STRICTOSIDINE SYNTHASE-LIKE 1-RELATED (PTHR10426:SF24)	Strictosidine synthase (B6TK54_MAIZE)
Solyc06g073830	0.583797	4.04577	0	3.10491	2.41	2.83	0.000786	0.0026	6:45588779-45589334		Calmodulin-like protein (Q0VJ70_DATME)
Solyc06g073770	5.19361	0.616319	5.79322	3.55102	4.75	-2.88	8.84e-08	6.29e-07	6:45524508-45524982		Unknown Protein
Solyc06g073730	3.7465	7.75793	2.77797	5.0186	5.88	2.84	1.26e-09	1.19e-08	6:45489552-45491370	ETHYLENE INSENSITIVE 3-LIKE 1 PROTEIN-RELATED (PTHR33305:SF1)	LeEIL4EIN3-like (manually curated)
Solyc06g073720	4.76059	8.71582	2.92096	5.71063	6.73	2.57	4.3e-16	8.55e-15	6:45478469-45481489	ETHYLENE INSENSITIVE 3-LIKE 1 PROTEIN-RELATED (PTHR33305:SF1)	EIL1 (manually curated)
Solyc06g073180	6.41315	10.004	3.74692	8.27671	8.12	3.52	8.31e-39	9.06e-37	6:45089522-45093131	SUBFAMILY NOT NAMED (PTHR31832:SF8)	CONSTANS interacting protein 1 (manually curated)
Solyc06g073080	9.59648	4.48223	9.43425	6.41512	8.82	-3.5	8.53e-27	4.3e-25	6:45017960-45020918	PROTEIN DOWNY MILDEW RESISTANCE 6 (PTHR10209:SF371)	Flavonol synthase/flavanone 3-hydroxylase (FLS_PETHY)
Solyc06g072990	4.71413	1.73841	4.90698	2.92056	4.9	-2.8	5.36e-09	4.64e-08	6:44986506-44986851	PROTEIN RESPONSE TO LOW SULFUR 1-RELATED (PTHR34283:SF1)	Unknown Protein
Solyc06g072870	0	6.68354	0.302964	0	4.19	3.48	1.98e-06	1.12e-05	6:44937353-44938826	SUBFAMILY NOT NAMED (PTHR11926:SF813)	Glucosyltransferase (Q589Y3_TOBAC)
Solyc06g072680	2.73687	8.69064	1.5075	1.07625	6.19	3.27	2.02e-11	2.38e-10	6:44818808-44819758	RECEPTOR EXPRESSION-ENHANCING PROTEIN 6 (PTHR12300:SF22)	Receptor expression-enhancing protein 5 (C1C4Y8_RANCA)
Solyc06g072650	0	6.93329	1.34428	0.722597	4.44	4.03	2.67e-08	2.07e-07	6:44806101-44806614	SUBFAMILY NOT NAMED (PTHR31374:SF118)	Small auxin up-regulated RNA61 (manually curated)
Solyc06g072520	0	6.20239	0	0	4.15	3.44	2.84e-05	0.000129	6:44729460-44732293	SUBFAMILY NOT NAMED (PTHR12565:SF310)	bHLH transcription factor GBOF-1 (manually curated)
Solyc06g072130	10.9523	11.6752	11.0826	1.07625	10.68	-3.4	1.66e-17	3.87e-16	6:44190243-44489658	AQUAPORIN-B (PTHR45665:SF4)	tonoplast intrinsic protein 3.1 (manually curated)
Solyc06g071810	0.673398	3.48866	1.96637	4.89319	3.49	2.55	7.49e-05	0.000311	6:44190243-44489658		Receptor like kinase, RLK
Solyc06g071300	4.2573	7.58018	3.50206	10.8937	8.55	5.13	5.42e-80	3.06e-77	6:43878325-43878718	AGAMOUS-LIKE MADS-BOX PROTEIN AGL82 (PTHR11945:SF176)	Genomic DNA chromosome 5 P1 clone MSN9 (Q9FL19_ARATH)
Solyc06g069870	6.27061	3.21948	6.755	2.79074	6.03	-2.95	1.48e-11	1.77e-10	6:43321623-43592791	SUBFAMILY NOT NAMED (PTHR10108:SF1053)	Dehydration-responsive family protein (D7KPN7_ARALY)
Solyc06g069420	0.673398	4.27692	1.34428	4.39329	3.37	2.83	4.41e-05	0.000193	6:43170297-43171845	ADENINE NUCLEOTIDE ALPHA HYDROLASES-LIKE SUPERFAMILY PROTEIN (PTHR47000:SF3)	Universal stress protein family protein (D7KWY1_ARALY)
Solyc06g069400	10.0047	6.26004	10.4388	3.57743	9.38	-4.8	2.46e-65	8.85e-63	6:43161029-43165245	ISOASPARTYL PEPTIDASE/L-ASPARAGINASE (PTHR10188:SF25)	N(4)-(Beta-N-acetylglucosaminyl)-L-asparaginase (ASPG_ELIMR)
Solyc06g069220	8.67605	13.6795	4.8459	7.9647	11.28	2.91	4.87e-44	7.04e-42	6:42984669-42987830	PROTEIN ASPARTIC PROTEASE IN GUARD CELL 1 (PTHR13683:SF531)	Aspartic proteinase nepenthesin I (A9ZMF9_NEPAL)
Solyc06g068940	3.96795	4.40612	0	6.0174	4.46	2.9	1.65e-07	1.12e-06	6:42765165-42766676	PROTEIN C2-DOMAIN ABA-RELATED 3 (PTHR45933:SF9)	C2 domain-containing protein (D7L7Y3_ARALY)
Solyc06g068930	0.299415	4.09558	0	3.20696	2.55	3.31	1.28e-05	6.2e-05	6:42758484-42759639	PROTEIN TIFY 6A-RELATED (PTHR33077:SF14)	Jasmonate ZIM-domain protein 2 (B3Y562_TOBAC)
Solyc06g068900	2.85268	5.47549	0.302964	5.49711	4.28	4.04	2.47e-14	4.08e-13	6:42716836-42718476	NUDIX HYDROLASE 17, MITOCHONDRIAL-RELATED (PTHR12629:SF14)	Nudix hydrolase 4 (B6T5N7_MAIZE)
Solyc06g068600	3.88336	8.53851	1.85461	4.48435	6.19	3.89	3.84e-28	2.11e-26	6:42513183-42522621	ABC TRANSPORTER I FAMILY MEMBER 17 (PTHR43423:SF1)	Phosphate import ATP-binding protein pstB 1 (B6UHM7_MAIZE)
Solyc06g068500	5.01063	8.77819	2.92411	9.70926	8.23	4.76	6.33e-27	3.23e-25	6:42454992-42456979		Chaperone protein DnaJ 1 (D8USE3_9MICC)
Solyc06g068460	3.95306	7.5023	4.07039	7.42946	6.38	2.5	2.12e-07	1.41e-06	6:42433896-42435871	WRKY TRANSCRIPTION FACTOR 40-RELATED (PTHR31429:SF3)	WRKY transcription factor 40 (manually curated)
Solyc06g068430	8.81047	4.94585	8.47723	6.60558	8.03	-2.59	4.8e-35	4.12e-33	6:42388815-42398751	SUBFAMILY NOT NAMED (PTHR12663:SF3)	Sister chromatid cohesion protein PDS5 homolog A (PDS5A_MOUSE)
Solyc06g068420	6.4063	3.49788	6.04291	0	5.37	-3.56	5.27e-10	5.23e-09	6:42383203-42385772		Unknown Protein
Solyc06g068150	1.42137	5.89411	2.61547	5.11592	4.44	2.75	2.31e-08	1.82e-07	6:42234756-42239051	PHOSPHATIDYLCHOLINE:DIACYLGLYCEROL CHOLINEPHOSPHOTRANSFERASE 1-RELATED (PTHR34674:SF1)	Genomic DNA chromosome 3 P1 clone MSJ11 (Q9LVZ7_ARATH)
Solyc06g068130	2.80184	4.74431	0	3.05029	3.89	2.51	0.00034	0.00123	6:42229005-42231691	SUBFAMILY NOT NAMED (PTHR26312:SF73)	TPR domain protein (B6U810_MAIZE)
Solyc06g067980	0.673398	9.32285	1.02338	3.54744	6.97	5.77	6.59e-27	3.35e-25	6:42136075-42136797	F6D8.10-RELATED (PTHR34191:SF3)	Unknown Protein
Solyc06g067930	5.85565	3.84108	1.37393	12.0666	9.61	3.8	2.2e-08	1.74e-07	6:42105152-42108007	SUBFAMILY NOT NAMED (PTHR24282:SF63)	Cytochrome P450
Solyc06g066830	0.806283	4.79428	1.04131	5.95564	4.19	3.63	5.76e-12	7.27e-11	6:42027439-42029331	2-OXOGLUTARATE 2OG AND FE II -DEPENDENT OXYGENASE SUPERFAMILY PROTEIN-RELATED (PTHR10209:SF211)	2-oxoglutarate-dependent dioxygenase (B9GL08_POPTR)
Solyc06g066530	5.42799	1.6927	7.37522	0	5.96	-3.89	5.37e-10	5.31e-09	6:41782568-41783144	CASP-LIKE PROTEIN DUF1677 (PTHR33108:SF14)	Unknown Protein; contains Interpro domain(s) IPR012876 Protein of unknown function DUF1677, plant
Solyc06g066420	2.04076	9.73842	0	4.99164	7.36	5.49	3.1e-12	4.04e-11	6:41693508-41694314	EMB|CAB83157.1 (PTHR33172:SF29)	Cold induced protein-like (Q94JH8_ORYSJ)
Solyc06g066280	0	4.10817	0	3.70079	2.8	4.1	1.05e-07	7.35e-07	6:41582750-41584420	CYTOCHROME P450 81F1-RELATED (PTHR24298:SF196)	Cytochrome P450
Solyc06g065960	0	0	0	6.73803	4.29	3.78	8.34e-07	5.03e-06	6:41342480-41342756		Unknown Protein
Solyc06g065860	2.20919	3.78949	0.515667	5.33873	4.18	2.93	5.84e-06	3.02e-05	6:41289645-41293088	SUBFAMILY NOT NAMED (PTHR31414:SF13)	Unknown Protein
Solyc06g065550	4.36837	6.71296	3.37138	6.96988	5.64	3.01	9.66e-17	2.07e-15	6:40941337-40947160		Unknown Protein
Solyc06g065440	6.53299	10.1581	3.92444	6.16976	7.88	2.84	7.59e-19	1.99e-17	6:40846777-40848996	C2H2 AND C2HC ZINC FINGERS SUPERFAMILY PROTEIN-RELATED (PTHR46352:SF1)	Zinc finger family protein (D7KK61_ARALY)
Solyc06g065260	2.1488	5.86763	0	2.0225	3.99	2.61	1.4e-05	6.76e-05	6:40701846-40705219	LEUCINE-RICH RECEPTOR-LIKE PROTEIN KINASE FAMILY PROTEIN (PTHR27000:SF97)	Receptor like kinase, RLK
Solyc06g065160	4.20856	5.68684	1.20987	3.89798	4.06	2.57	2.44e-07	1.61e-06	6:40628311-40631425		Unknown Protein
Solyc06g065050	3.44264	7.6408	0.925957	1.60804	5.28	3.23	1.39e-07	9.56e-07	6:40568522-40569949	LATE EMBRYOGENESIS ABUNDANT DOMAIN-CONTAINING PROTEIN / LEA DOMAIN-CONTAINING PROTEIN-RELATED (PTHR47652:SF1)	Transmembrane protein 205 (TM205_MOUSE)
Solyc06g064840	8.44043	11.9866	5.47872	8.65142	9.96	2.54	9.7e-15	1.69e-13	6:40419472-40426704	AGAMOUS-LIKE MADS-BOX PROTEIN AGL11 (PTHR11945:SF170)	Agamous MADS-box transcription factor (B2CDE2_9ASPA)
Solyc06g064580	2.00517	0	3.23746	0	2.37	-2.75	0.00084	0.00276	6:40244575-40246933	SUBFAMILY NOT NAMED (PTHR45959:SF1)	Transcription factor (Q9M4A8_MAIZE)
Solyc06g063240	6.30828	9.16825	5.66744	8.89089	7.93	2.74	2.46e-23	9.48e-22	6:39942001-39946604	O-FUCOSYLTRANSFERASE FAMILY PROTEIN (PTHR31288:SF5)	Os03g0169000 protein (Fragment) (Q0DUS7_ORYSJ)
Solyc06g063040	9.86828	6.4368	10.5356	6.54753	9.44	-3.23	1.73e-40	2.03e-38	6:39799231-39802082	ALLYL ALCOHOL DEHYDROGENASE-LIKE PROTEIN-RELATED (PTHR43205:SF7)	Alcohol dehydrogenase zinc-binding domain protein (D6Y638_THEBD)
Solyc06g062690	4.07273	4.71607	4.01727	9.15873	6.81	3.1	1.72e-25	7.89e-24	6:39568636-39572680	AT14585P-RELATED (PTHR11875:SF7)	Nucleosome assembly protein 1-like protein 4 (Q70Z16_TOBAC)
Solyc06g061280	2.68178	8.73577	1.34428	2.44637	6.37	3.19	2.61e-09	2.35e-08	6:39275854-39278569	SUBFAMILY NOT NAMED (PTHR10366:SF576)	Cinnamoyl-CoA reductase-like protein (Q9M0B3_ARATH)
Solyc06g060570	1.68484	7.03494	0	3.55102	4.74	4.16	1.7e-13	2.56e-12	6:38573811-38576635	SUBFAMILY NOT NAMED (PTHR22778:SF22)	Ovarian cancer-associated gene 2 protein homolog (B5X7T4_SALSA)
Solyc06g060190	0.673398	6.33587	0	1.60804	4.39	3.65	5.88e-06	3.03e-05	6:38149441-38151310	SUBFAMILY NOT NAMED (PTHR24298:SF332)	Cytochrome P450
Solyc06g060110	2.49	6.03832	3.41005	7.20909	6.42	3.03	4.94e-06	2.59e-05	6:38031205-38033821	SUBFAMILY NOT NAMED (PTHR22950:SF456)	amino acid transporter 2 (manually curated)
Solyc06g060070	1.09417	5.93599	0.302964	1.35337	3.75	2.9	9.66e-06	4.79e-05	6:37978856-37981633	1-AMINOCYCLOPROPANE-1-CARBOXYLATE OXIDASE 5 (PTHR10209:SF189)	1-aminocyclopropane-1-carboxylate oxidase (Q9FR98_MUSAC)
Solyc06g059860	1.89349	7.23858	0	1.94298	4.86	3.94	8.68e-11	9.48e-10	6:37758157-37760176	SUBFAMILY NOT NAMED (PTHR34193:SF1)	Unknown Protein
Solyc06g059850	1.57558	3.62672	0	4.86334	3.1	4.19	4.76e-09	4.16e-08	6:37742329-37744535	2-OXOISOVALERATE DEHYDROGENASE SUBUNIT ALPHA, MITOCHONDRIAL (PTHR43380:SF1)	3-methyl-2-oxobutanoate dehydrogenase (2-methylpropanoyl-transferring) (A1U0F1_MARAV)
Solyc06g059840	11.1779	7.91036	10.857	1.67877	10.17	-5.46	2.85e-61	8.79e-59	6:37729681-37733959	2-OXOISOVALERATE DEHYDROGENASE SUBUNIT ALPHA, MITOCHONDRIAL (PTHR43380:SF1)	branched chain alpha-keto acid dehydrogenase E1-alpha subunit (manually curated)
Solyc06g059780	2.21528	1.75177	0	10.0042	7.58	4.06	1.42e-12	1.94e-11	6:37677254-37677947	2FE-2S FERREDOXIN-LIKE SUPERFAMILY PROTEIN-RELATED (PTHR11945:SF277)	MADS-box transcription factor-like protein (Q9M2M4_ARATH)
Solyc06g054680	3.20967	2.37907	0.515667	10.1287	7.69	3.32	6.42e-11	7.1e-10	6:37437584-37438321	2FE-2S FERREDOXIN-LIKE SUPERFAMILY PROTEIN-RELATED (PTHR11945:SF277)	MADS-box transcription factor (Q9M725_CANLI)
Solyc06g054640	2.00322	5.00568	0	4.50111	3.59	3.99	1.64e-10	1.73e-09	6:37393280-37394600	SUBFAMILY NOT NAMED (PTHR31579:SF34)	Plant-specific domain TIGR01615 family protein (B6TMA8_MAIZE)
Solyc06g054270	2.49	9.72089	0.679724	9.52886	8.29	7.74	1.62e-63	5.37e-61	6:37078887-37081616	SUBFAMILY NOT NAMED (PTHR23500:SF371)	Sugar transporter protein 11 (manually curated)
Solyc06g053950	0.902179	5.67854	1.95439	3.57238	4.15	2.9	2.98e-05	0.000135	6:36843404-36846535		Heat stress transcription factor A-2c (HFA2C_ORYSJ)
Solyc06g053930	0	5.579	0	3.29635	3.57	3.65	1.51e-09	1.41e-08	6:36838648-36840560	CALMODULIN-LIKE PROTEIN 11-RELATED (PTHR23050:SF330)	Calmodulin (Q39890_SOYBN)
Solyc06g053840	4.7971	8.66871	4.60292	6.36986	6.69	2.66	6.71e-25	2.91e-23	6:36715475-36716766	AUXIN-RESPONSIVE PROTEIN IAA1-RELATED (PTHR31734:SF11)	auxin-regulated IAA1 (manually curated)
Solyc06g053610	3.40381	8.22441	3.29834	5.65971	6.26	2.69	1.15e-09	1.09e-08	6:36428654-36431811	TRANSCRIPTION FACTOR MYB14 (PTHR10641:SF695)	R2R3MYB transcription factor 14 (manually curated)
Solyc06g053290	0	7.22401	0	2.07596	4.97	4.57	2.22e-11	2.6e-10	6:36013376-36013724	SUBFAMILY NOT NAMED (PTHR31374:SF15)	Auxin responsive SAUR protein (Q1SN26_MEDTR)
Solyc06g053260	0	5.57932	0	0.722597	3.23	3.3	0.000112	0.00045	6:35983711-35984101	SUBFAMILY NOT NAMED (PTHR31374:SF15)	Auxin-responsive family protein (D7LF78_ARALY)
Solyc06g053240	0	7.46241	0	0.722597	5.02	5.21	7.62e-12	9.49e-11	6:35961403-35967781		AP2 transcription factor (A1X3G9_BRACI)
Solyc06g053230	7.30598	11.3217	6.31557	8.34729	9.27	2.85	3.26e-17	7.39e-16	6:35961403-35967781	SUBFAMILY NOT NAMED (PTHR34116:SF1)	Unknown Protein
Solyc06g052070	8.58405	7.05728	8.96586	4.76068	8.28	-2.78	1.29e-36	1.24e-34	6:35720921-35725993	TRANSDUCIN/WD40 REPEAT-LIKE SUPERFAMILY PROTEIN (PTHR14221:SF1)	WD-40 repeat family protein (D7MSZ0_ARALY)
Solyc06g051800	0.299415	8.38711	0.925957	0	6.15	3.05	2.72e-06	1.5e-05	6:35478006-35479822	EXPANSIN-A16-RELATED (PTHR31867:SF5)	expansin 1 (manually curated)
Solyc06g051770	11.7506	4.00859	11.2035	6.64129	11	-5.49	6.83e-45	1.03e-42	6:35393200-35393755	SUBFAMILY NOT NAMED (PTHR36264:SF2)	Unknown Protein
Solyc06g051600	5.18222	1.75177	3.36969	1.07625	4.09	-2.67	6.94e-06	3.54e-05	6:35126374-35127858		Unknown Protein; contains Interpro domain(s) IPR007087 Zinc finger, C2H2-type
Solyc06g050700	8.32448	11.6233	8.14852	12.4687	11.34	4.07	8.33e-21	2.63e-19	6:33472506-33473466	SUBFAMILY NOT NAMED (PTHR33790:SF6)	Early response to dehydration 15-like protein (Fragment) (Q5MEE1_PSEMZ)
Solyc06g050590	12.0263	10.1506	12.7924	8.81864	11.74	-2.61	7.98e-98	6.25e-95	6:33292630-33298658		Acetyl-CoA carboxylase biotin carboxyl carrier protein (D3PS72_MEIRD)
Solyc06g050560	7.57877	4.75003	8.36679	3.88341	7.65	-3.08	1.75e-18	4.43e-17	6:33260287-33263159	LEUCINE-RICH REPEAT RECEPTOR-LIKE PROTEIN KINASE IMK3-RELATED (PTHR27008:SF141)	Receptor like kinase, RLK
Solyc06g050160	5.94817	4.30085	0.302964	11.4792	9.13	3.41	9.06e-08	6.43e-07	6:32588419-32593051	HOMEOBOX-LEUCINE ZIPPER PROTEIN ANTHOCYANINLESS 2-RELATED (PTHR45654:SF5)	Homeodomain-containing transcription factor FWA (B5BQ02_ARASU)
Solyc06g050140	0.673398	4.8059	0	1.67877	2.62	3.29	4.61e-05	0.000201	6:32504681-32504954		Unknown Protein
Solyc06g049050	2.00322	8.25049	1.85461	3.37587	6.12	3.39	3.37e-12	4.38e-11	6:32332397-32334164	EXPANSIN-A8 (PTHR31867:SF30)	expansin 2 (manually curated)
Solyc06g048710	9.77263	5.93013	9.91976	4.62101	9.16	-4.32	1.64e-84	1.06e-81	6:31529692-31533333	GH3 DOMAIN-CONTAINING PROTEIN (PTHR31901:SF5)	Auxin-responsive GH3-like (Q0GUM1_ARATH)
Solyc06g048600	4.88469	9.373	0.679724	3.28608	7.03	2.67	5.33e-12	6.75e-11	6:31353134-31356440	TWO-COMPONENT RESPONSE REGULATOR ARR16-RELATED (PTHR43874:SF2)	Two-component response regulator ARR3 (B6TSM4_MAIZE)
Solyc06g048440	3.7561	8.05816	1.20987	2.21901	5.79	2.96	1.5e-09	1.4e-08	6:31040179-31041550		GJ14616 (Fragment) (B4MH79_DROVI)
Solyc06g043370	4.09913	0	1.88007	0	2.52	-2.69	0.00106	0.00339	6:28612982-28618855		HGWP repeat containing protein-like (Q5ZAQ6_ORYSJ)
Solyc06g036800	0	0	0	5.25091	2.93	2.61	0.00145	0.00451	6:27890107-27890868		Unknown Protein
Solyc06g036470	1.01551	7.25028	1.80339	2.97867	4.86	4.02	5.83e-14	9.22e-13	6:26099904-26109614	SUBFAMILY NOT NAMED (PTHR27002:SF339)	Receptor-like protein kinase (Q9FLV4_ARATH)
Solyc06g036110	2.49	5.36083	2.37666	5.01655	4.34	2.99	1.71e-07	1.16e-06	6:25557151-25557898	CALCIUM-DEPENDENT LIPID-BINDING CALB DOMAIN FAMILY PROTEIN (PTHR32246:SF17)	C2 domain-containing protein (Q5DVL6_HORVD)
Solyc06g036100	2.55739	6.75351	0	4.8935	4.7	4.6	8.37e-16	1.62e-14	6:25521664-25524159	TRANSPORTER ARSB-RELATED (PTHR43302:SF5)	Citrate transporter family protein (B6U1B5_MAIZE)
Solyc06g035610	2.81831	4.16621	2.27182	7.89347	5.65	2.9	6.85e-15	1.21e-13	6:24665898-24667163		RNA binding protein (B6TNV4_MAIZE)
Solyc06g035580	4.5064	9.21562	1.85461	3.10491	6.84	3.45	4.24e-18	1.04e-16	6:24597491-24603412	GLUCOSE-METHANOL-CHOLINE GMC OXIDOREDUCTASE FAMILY PROTEIN (PTHR45968:SF3)	Choline dehydrogenase (C0G363_9RHIZ)
Solyc06g034350	8.38704	2.62953	7.198	0	7.2	-5.89	9.47e-30	5.88e-28	6:24131945-24133138		Unknown Protein
Solyc06g034180	6.60243	2.17656	7.67744	2.03243	6.39	-4.43	2.63e-23	1.01e-21	6:23794479-23811448	P-LOOP CONTAINING NUCLEOSIDE TRIPHOSPHATE HYDROLASES SUPERFAMILY PROTEIN (PTHR33477:SF2)	2-phosphoglycerate kinase (C3SAC6_BRADI)
Solyc06g034030	0	1.92267	0	4.79332	2.61	3.5	3.34e-05	0.000149	6:23530960-23533687	MYB-LIKE PROTEIN J-RELATED (PTHR12374:SF28)	Myb family transcription factor (Q2A9N2_BRAOL)
Solyc06g033910	7.21193	2.17656	7.75343	6.26271	7.06	-2.84	9.69e-15	1.69e-13	6:23410588-23411699	DNA-DIRECTED RNA POLYMERASE IV SUBUNIT 7-RELATED (PTHR12709:SF3)	DNA-directed RNA polymerase II subunit RPB7 (C3KIZ3_ANOFI)
Solyc06g030590	0.299415	4.81196	0	0.722597	2.62	2.8	0.000483	0.00168	6:19862090-19866955	SUBFAMILY NOT NAMED (PTHR13693:SF81)	8-amino-7-oxononanoate synthase (Q113V0_TRIEI)
Solyc06g030470	0	4.10686	0.302964	2.60828	2.87	3.69	6.51e-06	3.33e-05	6:18746655-18748808	SUBFAMILY NOT NAMED (PTHR31083:SF6)	Auxin-regulated protein (Q945F5_SOLLC)
Solyc06g016770	4.4006	8.62985	1.37393	3.57743	6.3	2.75	2.92e-14	4.78e-13	6:13498294-13502757	RING/U-BOX SUPERFAMILY PROTEIN (PTHR46158:SF1)	Zinc finger family protein (D7MTV5_ARALY)
Solyc06g011350	4.90895	7.83983	2.705	6.56707	6.11	3.1	1.2e-18	3.1e-17	6:6572047-6573930	SUBFAMILY NOT NAMED (PTHR45687:SF8)	plasma membrane intrinsic protein 2.4 (manually curated)
Solyc06g010170	6.45608	8.13322	1.20987	4.34233	6.21	3.09	9.03e-17	1.94e-15	6:5288927-5297561	STORAGE PROTEIN-RELATED (PTHR31210:SF13)	Lysine ketoglutarate reductase trans-splicing related 1 (B6TPP1_MAIZE)
Solyc06g010100	0.883213	2.06073	1.34428	5.15909	3.54	2.87	6.64e-05	0.000279	6:4929146-4935345	SUPPRESSOR OF VARIEGATION 2-10, ISOFORM I (PTHR10782:SF4)	E3 SUMO-protein ligase SIZ1 (SIZ1_ARATH)
Solyc06g009770	1.96413	7.26858	1.5075	1.07625	4.89	2.97	2.38e-07	1.57e-06	6:3773871-3774291	SUBFAMILY NOT NAMED (PTHR33702:SF5)	Binding protein (D7LT81_ARALY)
Solyc06g009760	2.73687	8.0638	0.925957	1.49019	5.62	3.49	1.55e-10	1.64e-09	6:3712382-3712874		Unknown Protein
Solyc06g009600	9.14003	7.37892	9.47353	5.09478	8.62	-2.65	4.21e-28	2.31e-26	6:3569010-3573719	HCG2039827, ISOFORM CRA_E-RELATED (PTHR21561:SF12)	PAPA-1-like conserved region family protein expressed (Q2QNL8_ORYSJ)
Solyc06g009140	3.61351	8.84151	3.60455	9.29692	7.79	3.74	8.05e-14	1.26e-12	6:3089236-3090327	PROTEIN SENESCENCE-ASSOCIATED GENE 21, MITOCHONDRIAL (PTHR33509:SF5)	Late embryogenesis abundant 3 family protein (D7KBC5_ARALY)
Solyc06g009050	5.00153	9.72155	1.85461	4.95109	7.43	3.02	1.39e-10	1.48e-09	6:2979604-2982262	ADENINE NUCLEOTIDE ALPHA HYDROLASES-LIKE SUPERFAMILY PROTEIN (PTHR46553:SF3)	Universal stress protein (B4UW73_ARAHY)
Solyc06g008620	4.54437	8.01638	2.63657	5.16564	5.97	2.58	4.41e-14	7.1e-13	6:2517511-2519494	TOLB PROTEIN-LIKE PROTEIN (PTHR32161:SF9)	Protein tolB (D3SF14_THISK)
Solyc06g008590	4.2728	5.75958	0.997165	6.08667	4.95	2.83	1.26e-09	1.19e-08	6:2498339-2501460	AUXIN-RESPONSIVE PROTEIN IAA16 (PTHR31734:SF28)	auxin-regulated IAA10 (manually curated)
Solyc06g008560	3.99442	0.943748	3.27728	0	3.36	-2.9	4.44e-05	0.000193	6:2457955-2463621	SUBFAMILY NOT NAMED (PTHR46248:SF4)	Os03g0859900 protein (Fragment) (Q0DLK3_ORYSJ)
Solyc06g007920	11.1451	7.59678	8.44317	4.46777	10.18	-3.81	7.87e-38	8.2e-36	6:1798998-1799887	GIBBERELLIN-REGULATED PROTEIN 5 (PTHR23201:SF24)	Gibberellin-regulated family protein (D7LC91_ARALY)
Solyc06g007440	2.50549	5.61804	0.302964	6.88999	5.16	3.8	2.29e-16	4.71e-15	6:1453364-1455690	CBL-INTERACTING SERINE/THREONINE-PROTEIN KINASE 11 (PTHR43895:SF22)	CBL-interacting protein kinase 16 (A0MNK3_POPTR)
Solyc06g007240	0.673398	3.99315	0.997165	2.58882	2.69	2.57	0.000315	0.00115	6:1298252-1301740	SUBFAMILY NOT NAMED (PTHR12329:SF21)	BCL-2 binding anthanogene-1 (B4FV61_MAIZE)
Solyc06g007180	3.22142	9.41714	2.51805	6.63765	7.27	4.86	2.99e-27	1.57e-25	6:1237836-1242525	ASPARAGINE SYNTHETASE (PTHR11772:SF2)	asparagine synthetase 1 (manually curated)
Solyc06g006090	1.60331	3.4162	0.515667	4.92035	3.16	2.69	3.72e-05	0.000165	6:1118742-1119162	JOSEPHIN PROTEIN-LIKE PROTEIN-RELATED (PTHR34355:SF1)	Unknown Protein
Solyc06g005980	5.89212	9.98197	1.5075	5.61077	7.79	2.78	1.57e-21	5.28e-20	6:964902-972193	ANTHRANILATE SYNTHASE COMPONENT 1 (PTHR11236:SF9)	Anthranilate synthase component I-1 (B4F8P4_MAIZE)
Solyc06g005500	4.35405	9.38472	2.10776	4.36995	7.08	2.75	1.31e-14	2.26e-13	6:525780-529157	SERINE/THREONINE-PROTEIN KINASE PBL10-RELATED (PTHR45621:SF7)	tomato protein kinase 1b (manually curated)
Solyc06g005300	1.41256	3.3712	0.302964	2.98601	2.28	2.61	0.000692	0.00232	6:307746-309578	GB|AAD24366.1 (PTHR33431:SF2)	UPA23 (C8YZB5_CAPAN)
Solyc06g005130	4.90379	3.3368	7.5132	1.07625	5.9	-3.27	5.71e-12	7.2e-11	6:157307-159136	SUBFAMILY NOT NAMED (PTHR31992:SF69)	Dof zinc finger protein 12 (A5HWG1_HORVD)
Solyc06g005070	3.847	1.84574	4.81306	2.42962	4.2	-2.52	6.49e-07	3.99e-06	6:54248-58386		Peptide transporter (A6YJX4_9MAGN)
Solyc05g056480	5.24519	9.02945	3.02867	5.64743	6.87	2.86	2.19e-28	1.23e-26	5:65756687-65766726	2-OXOISOVALERATE DEHYDROGENASE SUBUNIT ALPHA, MITOCHONDRIAL (PTHR43380:SF1)	Pyruvate dehydrogenase E1 component alpha subunit (D6YUM5_WADCW)
Solyc05g055680	9.71003	6.26301	9.23894	4.80613	8.98	-3.15	3.78e-15	6.87e-14	5:65226117-65226863	F16B3.27 PROTEIN-RELATED (PTHR34124:SF2)	TO23-3 (Fragment) (Q3LVQ6_TAROF)
Solyc05g055590	8.82244	4.46053	9.02489	5.21743	7.95	-3.28	1.22e-32	9.09e-31	5:65158549-65161394	PROTEIN FLOWERING LOCUS D (PTHR10742:SF260)	Lysine-specific histone demethylase 1 (B2WC79_PYRTR)
Solyc05g055580	5.19544	0.943748	5.32131	1.31252	4.41	-3.22	3.9e-08	2.95e-07	5:65151861-65156509	PROTEIN FLOWERING LOCUS D (PTHR10742:SF260)	Lysine-specific histone demethylase 1 (B2WC79_PYRTR)
Solyc05g055570	5.36373	0.583648	6.57214	2.44637	5.46	-4.14	7.27e-15	1.28e-13	5:65151861-65156509	E3 UBIQUITIN-PROTEIN LIGASE RNF123 (PTHR13363:SF1)	Zinc finger family protein (D7LCM9_ARALY)
Solyc05g055400	4.3979	9.7865	0.302964	2.70772	7.47	2.7	8.82e-11	9.63e-10	5:65055778-65058277	CYTOCHROME P450 77A4-RELATED (PTHR24298:SF47)	Cytochrome P450
Solyc05g055100	10.7446	5.31249	10.3972	9.381	10.1	-2.99	2.6e-37	2.63e-35	5:64894636-64904339	MATH DOMAIN/COILED-COIL PROTEIN-RELATED (PTHR46236:SF1)	Ubiquitin carboxyl-terminal hydrolase family protein expressed (Q2R2A3_ORYSJ)
Solyc05g054890	2.44269	6.96607	1.57763	6.1673	5.23	4.64	2.07e-24	8.67e-23	5:64692388-64695091	ABC TRANSPORTER G FAMILY MEMBER 1-RELATED (PTHR19241:SF180)	ABC transporter G family member 1 (AB1G_ARATH)
Solyc05g054420	10.8083	7.32454	10.6868	7.91683	10.15	-2.9	5.88e-39	6.49e-37	5:64348700-64359140	FACTOR OF DNA METHYLATION 3-RELATED (PTHR21596:SF25)	X1 (Fragment) (Q3T7E6_ZEAMM)
Solyc05g054350	4.79526	9.69093	2.1505	7.09086	7.82	3.79	6.87e-27	3.48e-25	5:64275458-64278493	BIFUNCTIONAL EPOXIDE HYDROLASE 2 (PTHR43329:SF4)	Epoxide hydrolase (Q41414_SOLTU)
Solyc05g054290	4.47756	5.72038	0.997165	12.14	9.74	5.59	1.88e-32	1.37e-30	5:64238817-64240550		Os05g0154600 protein (Fragment) (Q0DKM6_ORYSJ)
Solyc05g054280	5.01809	4.11186	1.72104	10.8257	8.54	3.73	1.2e-14	2.07e-13	5:64234136-64236110		Unknown Protein
Solyc05g054170	5.4231	8.04133	5.77782	9.31392	7.69	3.14	6.99e-23	2.61e-21	5:64110823-64120655	SCARECROW-LIKE PROTEIN 13 (PTHR31636:SF45)	Scarecrow-like 1 transcription factor (Fragment) (B1PPU0_PINPS)
Solyc05g054090	13.5435	11.1234	15.7345	8.73557	14.06	-3.98	2.01e-54	4.87e-52	5:64067331-64068562		Unknown Protein
Solyc05g053640	0.510376	11.6378	1.34428	0	9.36	4.43	1.15e-12	1.58e-11	5:63703156-63703405		Unknown Protein
Solyc05g053630	2.33227	13.6497	1.02338	1.07625	11.27	4.43	6.18e-18	1.5e-16	5:63700834-63701104		Unknown Protein
Solyc05g053620	12.1141	10.203	10.9534	6.78939	11.12	-2.76	5.94e-22	2.05e-20	5:63693282-63694803	F-BOX PROTEIN PP2-B1-RELATED (PTHR32278:SF2)	F-box protein PP2-B1 (PP2B1_ARATH)
Solyc05g053550	0.510376	2.76596	0.515667	4.07008	2.6	2.74	0.00041	0.00145	5:63633051-63635193	CHALCONE SYNTHASE (PTHR11877:SF14)	chalcone synthase 2 (manually curated)
Solyc05g053510	2.46823	5.31943	1.5921	6.46983	4.78	3.03	9.04e-08	6.42e-07	5:63581808-63584222	DNA-DIRECTED RNA POLYMERASES I, II, AND III SUBUNIT RPABC1 (PTHR10535:SF0)	DNA-directed RNA polymerase subunit H (RPOH_METBU)
Solyc05g053500	2.60043	6.75303	1.96727	4.03891	4.68	2.73	2.8e-12	3.68e-11	5:63579053-63581652	GATA TRANSCRIPTION FACTOR 1 (PTHR45658:SF21)	GATA transcription factor 1 (Q0WTQ5_ARATH)
Solyc05g053460	10.2689	4.30085	8.20598	7.98219	9.39	-2.67	5.33e-09	4.62e-08	5:63527796-63528201	PLANT SELF-INCOMPATIBILITY PROTEIN S1 FAMILY-RELATED (PTHR31232:SF18)	Self-incompatibility protein-like protein (Q9LSN9_ARATH)
Solyc05g053370	3.75076	5.9116	0	4.01688	4.25	2.81	9.4e-09	7.86e-08	5:63481766-63483747	ZINC TRANSPORTER 6, CHLOROPLASTIC (PTHR11040:SF26)	Zinc transporter protein (D5LMF9_9FABA)
Solyc05g053180	0.510376	3.01872	0	4.17998	2.54	3.79	2.37e-06	1.31e-05	5:63308265-63309012	SUBFAMILY NOT NAMED (PTHR33181:SF10)	Unknown Protein
Solyc05g053160	2.2998	8.2262	0.302964	4.23609	5.97	5.53	1.91e-23	7.45e-22	5:63291993-63293943	AWPM-19-LIKE FAMILY PROTEIN (PTHR33294:SF5)	Plasma membrane associated protein (B6SJ93_MAIZE)
Solyc05g053030	0.510376	6.75735	0	2.44637	4.64	3.97	1.36e-09	1.28e-08	5:63185666-63188060	GLYCEROL-3-PHOSPHATE ACYLTRANSFERASE 5-RELATED (PTHR15486:SF25)	ER glycerol-phosphate acyltransferase (B9T011_RICCO)
Solyc05g052880	0.883213	4.95453	0.515667	1.67877	3.48	3.23	4.41e-05	0.000193	5:63055860-63058300	CELL WALL RBR3-LIKE PROTEIN-RELATED (PTHR33738:SF2)	Unknown Protein
Solyc05g052860	4.52789	8.97851	0.997165	1.63264	6.69	2.54	7.12e-08	5.14e-07	5:63047161-63050700	EMB|CAB81597.1 (PTHR31300:SF2)	Os12g0581300 protein (Fragment) (Q0IMB2_ORYSJ)
Solyc05g052740	0	0	0	8.15356	5.75	4.56	8.02e-10	7.76e-09	5:62927456-62928745	SUBFAMILY NOT NAMED (PTHR10209:SF197)	Gibberellin 3-beta-hydroxylase (Fragment) (D9ZZX2_9FABA)
Solyc05g052660	1.89349	3.74473	2.52356	6.03383	4.07	2.53	1.84e-06	1.04e-05	5:62875434-62875776		Unknown Protein
Solyc05g052440	1.59015	1.16813	0.302964	6.20888	3.83	3.08	1.08e-05	5.29e-05	5:62658589-62662636	PROTEIN TRICHOME BIREFRINGENCE-LIKE 32-RELATED (PTHR32285:SF62)	Os03g0291800 protein (Fragment) (Q0DSS4_ORYSJ)
Solyc05g052240	1.68484	7.25729	0.694201	3.37434	5.26	3.08	6.13e-07	3.79e-06	5:62511941-62514884	CHALCONE--FLAVONONE ISOMERASE 3-RELATED (PTHR47588:SF1)	Chalcone--flavonone isomerase (B4G1R6_MAIZE)
Solyc05g052050	4.28329	7.83259	3.73788	6.05229	5.94	2.83	1.36e-33	1.07e-31	5:62397178-62397883	ETHYLENE-RESPONSIVE TRANSCRIPTION FACTOR 15-RELATED (PTHR31190:SF87)	DNA-binding protein Pti4 (manually curated)
Solyc05g052040	1.39008	5.3828	0.302964	4.41718	4.01	3.6	1.98e-09	1.81e-08	5:62383896-62384994	ETHYLENE-RESPONSIVE TRANSCRIPTION FACTOR 5-RELATED (PTHR31677:SF43)	ripening regulated protein DDTFR10/A (manually curated)
Solyc05g051860	1.82063	7.25952	0.694201	0.956174	4.81	3.18	1.25e-06	7.32e-06	5:62268039-62269629	GB|AAF17687.1 (PTHR33059:SF76)	Genomic DNA chromosome 5 TAC clone K14A3 (Q9FGQ9_ARATH)
Solyc05g051780	6.22237	8.87429	2.41785	7.47903	7.19	3.23	1.15e-37	1.18e-35	5:62157691-62161292	SUBFAMILY NOT NAMED (PTHR11686:SF34)	Gamma-glutamyltransferase-like protein (Q9M0G0_ARATH)
Solyc05g051660	4.73291	9.89141	2.73101	5.43774	7.57	3.52	2.08e-14	3.47e-13	5:62049621-62050590	SUBFAMILY NOT NAMED (PTHR23024:SF193)	Gibberellin receptor GID1L2 (B6T2M3_MAIZE)
Solyc05g051640	8.79562	5.84257	9.85412	2.58882	8.67	-4.64	1.15e-58	3.09e-56	5:62029158-62034865	LEUCINE-RICH REPEAT RECEPTOR-LIKE PROTEIN KINASE TDR (PTHR27000:SF1)	Receptor like kinase, RLK
Solyc05g051570	8.25833	11.7107	6.64524	9.40344	9.78	2.66	2.85e-47	4.73e-45	5:61938793-61942841	RAS-RELATED PROTEIN RABH1C-RELATED (PTHR24073:SF888)	Ras-related protein Rab-6A (B6STE7_MAIZE)
Solyc05g051530	0.583797	3.05932	0	4.05267	2.61	3.29	6.56e-05	0.000276	5:61891813-61894245	SUBFAMILY NOT NAMED (PTHR19241:SF473)	ABC transporter G family member 11 (AB11G_ARATH)
Solyc05g051460	6.00924	4.15464	8.10198	2.42962	6.95	-3.85	9.35e-28	5.01e-26	5:61811978-61814188	HOMEOBOX-LEUCINE ZIPPER PROTEIN ATHB-16-RELATED (PTHR24326:SF497)	Homeobox-leucine zipper protein (Q9FXN8_ZINEL)
Solyc05g051240	1.20159	5.33771	1.20987	3.37434	3.74	2.69	1.12e-05	5.5e-05	5:61520366-61521710	EUKARYOTIC ASPARTYL PROTEASE FAMILY PROTEIN (PTHR13683:SF327)	Aspartic proteinase nepenthesin I (A9ZMF9_NEPAL)
Solyc05g051160	1.39008	0.616319	0.302964	8.44633	5.94	3.48	7.29e-09	6.18e-08	5:61394276-61394660	SUBFAMILY NOT NAMED (PTHR36264:SF2)	Unknown Protein
Solyc05g051140	5.54697	0.943748	5.17432	1.49019	4.5	-3.1	2.26e-08	1.78e-07	5:61294947-61390360	PROTOPORPHYRINOGEN OXIDASE (PTHR42923:SF3)	Lysine-specific histone demethylase 1 homolog 3 (LDL3_ARATH)
Solyc05g051120	1.92859	1.33902	0.515667	7.51638	5.07	3.45	9.26e-10	8.87e-09	5:61294947-61390360	SUBFAMILY NOT NAMED (PTHR36264:SF2)	Unknown Protein
Solyc05g051100	7.6853	2.68233	7.23004	4.95511	6.56	-2.95	3.21e-21	1.05e-19	5:61294947-61390360		Lysine-specific histone demethylase 1 homolog 3 (LDL3_ORYSI)
Solyc05g050710	5.76633	9.71326	3.08661	5.6281	7.4	3.12	7.6e-34	6.12e-32	5:60838059-60840680	BCDNA.GH02384 (PTHR11440:SF35)	Lecithin cholesterol acyltransferase (Fragment) (Q8HZA0_9PRIM)
Solyc05g050380	1.09417	4.36456	0.302964	3.29635	2.67	3.68	6.24e-07	3.85e-06	5:60487753-60492347	CYCLIC NUCLEOTIDE-GATED ION CHANNEL 1 (PTHR45651:SF5)	Cyclic nucleotide-gated ion channel 1 (B6U0R1_MAIZE)
Solyc05g050210	3.82137	8.4433	1.80339	6.51849	6.62	4.27	1.86e-21	6.2e-20	5:60251541-60255844	SUBFAMILY NOT NAMED (PTHR22835:SF200)	GDSL esterase/lipase At4g01130 (GDL61_ARATH)
Solyc05g050180	1.95149	1.33902	0	8.47283	5.96	4.39	3.26e-13	4.73e-12	5:60185886-60186477		Unknown Protein
Solyc05g050170	1.41256	0	0	8.0761	5.65	3.66	8.38e-08	5.98e-07	5:60139680-60155275		Unknown Protein
Solyc05g050150	3.12212	1.16813	0	9.63841	7.13	4.5	9.55e-16	1.84e-14	5:60139680-60155275		Unknown Protein
Solyc05g050060	7.22262	1.75177	4.82387	0	6.28	-5.23	1.7e-19	4.7e-18	5:60043063-60044257	WRKY TRANSCRIPTION FACTOR 65-RELATED (PTHR31282:SF9)	WRKY transcription factor 64 (manually curated)
Solyc05g050050	7.22665	2.17656	5.55929	1.07625	6.62	-4.79	5.97e-24	2.42e-22	5:59985806-59987096	WRKY TRANSCRIPTION FACTOR 65-RELATED (PTHR31282:SF9)	WRKY transcription factor 63 (manually curated)
Solyc05g050040	6.86342	2.06073	6.05522	1.31252	6.4	-4.62	2.3e-25	1.03e-23	5:59979332-59980454	WRKY TRANSCRIPTION FACTOR 65-RELATED (PTHR31282:SF9)	WRKY transcription factor 62 (manually curated)
Solyc05g050010	4.47703	8.85767	1.37393	5.18257	6.7	3.16	2.44e-23	9.41e-22	5:59888701-59891616	1-AMINOCYCLOPROPANE-1-CARBOXYLATE SYNTHASE 2-RELATED (PTHR43795:SF25)	1-aminocyclopropane-1-carboxylic acid synthase-4 (manually curated)
Solyc05g048840	4.43425	2.06584	4.45332	0	3.85	-2.96	1.22e-05	5.96e-05	5:59544313-59544916		Unknown Protein
Solyc05g046340	8.06693	11.5501	2.96544	5.93371	9.17	3.39	1.22e-25	5.64e-24	5:58625828-58628911	PHOSPHOMANNOMUTASE-RELATED (PTHR10466:SF0)	Phosphomannomutase 3
Solyc05g046290	0.583797	3.90772	0	2.33064	2.63	2.91	0.000487	0.0017	5:58485923-58488638	XYLOGLUCAN ENDOTRANSGLUCOSYLASE/HYDROLASE PROTEIN 14-RELATED (PTHR31062:SF15)	Xyloglucan endotransglucosylase/hydrolase 2 (Q8GTJ0_MALDO)
Solyc05g046270	4.71543	11.509	3.78321	9.8347	9.65	5.88	1.03e-42	1.38e-40	5:58439427-58440098	SUBFAMILY NOT NAMED (PTHR35318:SF2)	Unknown Protein
Solyc05g045800	9.66345	2.91416	7.08421	2.06815	8.66	-5.03	1.28e-26	6.33e-25	5:57587445-57631425	WRKY TRANSCRIPTION FACTOR 65-RELATED (PTHR31282:SF9)	WRKY transcription factor 67 (manually curated)
Solyc05g045710	6.83031	1.47708	2.29804	0	5.07	-3.47	2.6e-08	2.03e-07	5:57557561-57558840	WRKY TRANSCRIPTION FACTOR 65-RELATED (PTHR31282:SF9)	WRKY transcription factor 65 (manually curated)
Solyc05g045700	4.0969	7.85375	0.694201	2.89915	5.65	2.97	2.5e-09	2.26e-08	5:57494475-57495823		Unknown Protein
Solyc05g045670	7.03637	9.28341	3.89448	10.2822	8.91	3.42	1.5e-14	2.57e-13	5:57423058-57426317		Glucose-6-phosphate/phosphate translocator 2 (Q84Y17_SOLTU)
Solyc05g043330	4.19055	7.73511	0.302964	2.44637	5.38	3.46	6.85e-10	6.69e-09	5:55977509-55985270	SUBFAMILY NOT NAMED (PTHR45642:SF2)	GDSL esterase/lipase At2g04570 (GDL34_ARATH)
Solyc05g043210	4.20718	0	3.97215	1.07625	3.13	-2.63	0.000443	0.00156	5:55461047-55462998	RNA-BINDING KH DOMAIN-CONTAINING PROTEIN PEPPER (PTHR10288:SF132)	Nucleic acid binding protein (B6T6U2_MAIZE)
Solyc05g043200	4.73579	0	5.20078	1.8536	3.99	-2.61	7.41e-05	0.000308	5:55455754-55460306	RNA-BINDING KH DOMAIN-CONTAINING PROTEIN PEPPER (PTHR10288:SF132)	Nucleic acid binding protein (B6TJ76_MAIZE)
Solyc05g042180	6.65738	0	7.25993	4.74036	5.87	-3.31	7.02e-11	7.73e-10	5:55166216-55168780	RNA-BINDING KH DOMAIN-CONTAINING PROTEIN PEPPER (PTHR10288:SF132)	Nucleic acid binding protein (B6TJ76_MAIZE)
Solyc05g042140	1.92859	1.5274	0.302964	10.2098	7.79	4.67	1.3e-18	3.34e-17	5:55048852-55049176		Unknown Protein; contains Interpro domain(s) IPR001878 Zinc finger, CCHC-type
Solyc05g042130	0.902179	0	0.694201	6.73992	4.38	2.53	0.000882	0.00288	5:55048145-55048493	SUBFAMILY NOT NAMED (PTHR33325:SF4)	Zinc knuckle containing protein (Q2A9N0_BRAOL)
Solyc05g041940	7.99571	1.16813	7.39981	0	6.73	-5.99	1.9e-25	8.62e-24	5:54296801-54302020	SUBFAMILY NOT NAMED (PTHR43836:SF2)	Caffeoyl-CoA O-methyltransferase (A2PZD5_IPONI)
Solyc05g041920	1.96413	6.47841	0	1.49019	4.28	3.2	2.1e-07	1.41e-06	5:54237352-54240833	ENDORIBONUCLEASE DICER HOMOLOG 1 (PTHR14950:SF44)	Ribonuclease 3 (C3FP31_BACTB)
Solyc05g041890	5.00682	2.36399	5.8714	1.60804	4.77	-2.53	4.32e-06	2.3e-05	5:53869315-53960114		Unknown Protein
Solyc05g041730	5.84604	0	6.65379	1.75155	5.18	-3.98	4.27e-12	5.46e-11	5:53493135-53496378		Unknown Protein
Solyc05g041690	6.89277	0.616319	7.08307	0.722597	6.09	-5.54	8.42e-21	2.66e-19	5:53314273-53316854	SUBFAMILY NOT NAMED (PTHR10509:SF29)	Caffeoyl-CoA O-methyltransferase (A2PZD5_IPONI)
Solyc05g041670	2.26987	0	3.90634	0	2.49	-2.6	0.00177	0.00537	5:53015830-53016174	SUBFAMILY NOT NAMED (PTHR10509:SF29)	Caffeoyl-CoA O-methyltransferase (A2PZD5_IPONI)
Solyc05g041660	6.16711	0	5.79135	0	5.04	-5.26	1.67e-13	2.51e-12	5:52475556-53015686	SUBFAMILY NOT NAMED (PTHR43836:SF2)	Caffeoyl-CoA O-methyltransferase (A2PZD5_IPONI)
Solyc05g041610	8.75296	2.4949	8.78963	0.956174	7.83	-6.14	2.38e-38	2.54e-36	5:52475556-53015686	SUBFAMILY NOT NAMED (PTHR10509:SF29)	Caffeoyl-CoA O-methyltransferase (A2PZD5_IPONI)
Solyc05g041300	6.80337	0.943748	7.37531	0	6.24	-5.67	1.98e-20	6.03e-19	5:51080048-51201888	SUBFAMILY NOT NAMED (PTHR10509:SF29)	Caffeoyl-CoA O-methyltransferase (A2PZD5_IPONI)
Solyc05g041270	5.13171	0.943748	5.21257	0	4.2	-3.81	1.86e-08	1.48e-07	5:50955718-50955931	SUBFAMILY NOT NAMED (PTHR10509:SF29)	Caffeoyl-CoA O-methyltransferase (A2PZD5_IPONI)
Solyc05g041170	1.96413	1.47708	0.997165	10.5842	8.05	5.01	1.62e-24	6.84e-23	5:49996103-49998378	MEDIATOR OF RNA POLYMERASE II TRANSCRIPTION SUBUNIT 20 (PTHR12465:SF0)	Unknown Protein; contains Interpro domain(s) IPR013921 Mediator complex, subunit Med20
Solyc05g032790	5.18556	2.23426	5.81832	3.20696	4.93	-2.52	5.61e-10	5.54e-09	5:44832010-44840369		Ubiquitin (A2Q1T1_MEDTR)
Solyc05g026330	8.92164	2.90243	9.32637	2.42962	8.21	-5.83	4.87e-50	9.01e-48	5:40892085-40922461	SUBFAMILY NOT NAMED (PTHR10509:SF29)	Caffeoyl-CoA O-methyltransferase (A2PZD5_IPONI)
Solyc05g025820	1.83042	4.12828	0.302964	3.35959	2.73	2.63	2.92e-05	0.000132	5:36956234-36958165	SERINE/THREONINE-PROTEIN KINASE PBL13-RELATED (PTHR45621:SF28)	ATP binding / serine-threonine kinase (C5DB71_VITVI)
Solyc05g024020	5.43474	2.76759	6.77309	2.98601	5.27	-2.53	2.74e-10	2.8e-09	5:30241290-30242064	SUBFAMILY NOT NAMED (PTHR37897:SF1)	Unknown Protein
Solyc05g018820	0.902179	0.583648	0	6.21019	3.76	3.38	2.63e-05	0.00012	5:23992304-23992874	COTTON FIBER PROTEIN (PTHR33098:SF1)	Genomic DNA chromosome 5 P1 clone MHM17 (Q9FGR3_ARATH)
Solyc05g018230	6.93598	10.3645	5.23901	9.4007	8.81	3.58	1.3e-21	4.41e-20	5:20267058-20279028	SUGAR TRANSPORT PROTEIN 14 (PTHR23500:SF14)	Sugar transporter protein 12 (manually curated)
Solyc05g018050	3.14519	6.94665	2.28289	4.33899	4.92	2.78	6.9e-06	3.53e-05	5:19888323-19888605	RING/U-BOX SUPERFAMILY PROTEIN (PTHR45931:SF2)	RING finger protein 44 (RNF44_HUMAN)
Solyc05g018030	5.39454	0	5.94603	1.31252	5.36	-4.69	4.7e-14	7.54e-13	5:19615328-19616136		Unknown Protein
Solyc05g017730	3.52412	0	4.28804	0	3.25	-3.55	6.7e-06	3.43e-05	5:18214276-18214636		Unknown Protein
Solyc05g016310	3.5392	9.06948	0.515667	2.60828	6.63	4.13	1.26e-16	2.66e-15	5:15493539-15495120	EUKARYOTIC ASPARTYL PROTEASE FAMILY PROTEIN (PTHR13683:SF250)	Aspartic proteinase nepenthesin I (A9ZMF9_NEPAL)
Solyc05g016180	4.4369	7.09485	0	2.33064	4.99	2.81	6.94e-08	5.02e-07	5:14717049-14719399		Unknown Protein
Solyc05g016060	3.77812	10.1818	0.679724	4.82246	7.69	4.88	1e-51	2.08e-49	5:14383638-14385313	CYSTEINE-RICH AND TRANSMEMBRANE DOMAIN-CONTAINING PROTEIN 1 (PTHR31568:SF21)	Unknown Protein
Solyc05g015850	0	5.63099	0	0	3.23	2.8	0.00107	0.00342	5:12420456-12423158	WRKY TRANSCRIPTION FACTOR 75-RELATED (PTHR31221:SF107)	WRKY transcription factor 75 (manually curated)
Solyc05g015710	4.28485	8.95376	4.04453	8.24422	7.48	3.61	1.73e-13	2.6e-12	5:11755772-11758778	SUBFAMILY NOT NAMED (PTHR34781:SF2)	Unknown Protein
Solyc05g015640	3.75431	8.3192	4.43526	6.14643	6.34	2.75	1.76e-18	4.45e-17	5:11598004-11601719	F17L21.9 (PTHR35280:SF1)	Unknown Protein
Solyc05g015030	9.21005	2.59468	6.74211	7.14461	7.65	-2.57	9.03e-19	2.35e-17	5:9426130-9705376	HOMEOBOX-LEUCINE ZIPPER PROTEIN HDG10-RELATED (PTHR45654:SF9)	Homeobox leucine-zipper protein (Q8H962_ZINEL)
Solyc05g014530	5.26364	3.84525	0.679724	10.2543	7.84	3.15	3.49e-13	5.04e-12	5:8389459-8392446	LYSINE HISTIDINE TRANSPORTER 2-RELATED (PTHR22950:SF235)	Histidine amino acid transporter (Q85V22_ORYSI)
Solyc05g014230	4.4314	7.23014	4.43842	6.28271	5.75	2.61	1.53e-10	1.62e-09	5:7983462-7985594	F21J9.10 (PTHR15315:SF35)	Zinc finger family protein (D7KQC9_ARALY)
Solyc05g014120	3.65064	6.87623	0.679724	5.12745	4.94	3.55	1.72e-21	5.74e-20	5:7818233-7818977	F21J9.14 (PTHR45085:SF1)	Os08g0119500 protein (Fragment) (Q0J8C9_ORYSJ)
Solyc05g014040	7.28519	0.616319	5.99382	1.07625	6.64	-5.75	1.75e-25	8.01e-24	5:7577881-7579549	WRKY TRANSCRIPTION FACTOR 65-RELATED (PTHR31282:SF9)	WRKY transcription factor 70 (manually curated)
Solyc05g013930	8.37526	5.76189	8.463	5.18162	8.07	-2.64	1.73e-14	2.94e-13	5:7385996-7389015		MEI2-like RNA binding protein (Q64M78_ORYSJ)
Solyc05g013920	10.4999	9.12076	11.1143	4.05267	9.89	-3.16	7.46e-48	1.27e-45	5:7353595-7355798	KDEL-TAILED CYSTEINE ENDOPEPTIDASE CEP1 (PTHR12411:SF535)	Cathepsin B-like cysteine proteinase (CYSP_SCHMA)
Solyc05g013840	5.55787	0	3.93372	0	4.96	-5.08	1.72e-12	2.31e-11	5:7222473-7227102		Unknown Protein
Solyc05g013830	3.18431	0	3.00993	0	3.31	-3.59	5e-06	2.62e-05	5:7207391-7208168		Unknown Protein
Solyc05g012870	6.21373	2.37907	5.5776	2.66588	5.14	-2.95	1.29e-10	1.38e-09	5:6018681-6019967	SON OF SEVENLESS PROTEIN (PTHR33133:SF1)	Genomic DNA chromosome 5 P1 clone MFB13 (Q9FLJ9_ARATH)
Solyc05g012780	3.06961	5.27896	0	5.02162	4.36	2.74	7.81e-08	5.6e-07	5:5938363-5941007	SUBFAMILY NOT NAMED (PTHR31558:SF13)	cDNA clone J075153F01 full insert sequence (B7F9A7_ORYSJ)
Solyc05g012640	5.30787	8.46189	4.86977	7.77717	7.01	2.6	1.07e-48	1.89e-46	5:5834061-5851353	F16A14.15-RELATED (PTHR33167:SF3)	T7.1 protein (Q9FZE6_ARATH)
Solyc05g012540	10.6044	7.45069	10.2342	3.38066	9.63	-4.34	7e-39	7.69e-37	5:5781434-5790513	SUBFAMILY NOT NAMED (PTHR14363:SF13)	Heparanase (C5IFK6_ORYSI)
Solyc05g012540	8.58409	6.14222	8.62162	2.6843	7.8	-3.58	3.37e-20	1e-18	5:5781434-5790513	SUBFAMILY NOT NAMED (PTHR14363:SF13)	Heparanase (C5IFK6_ORYSI)
Solyc05g012180	0	4.57585	0	2.07596	2.54	3.3	9.67e-05	0.000393	5:5446237-5449535	METHYL ESTERASE 11-RELATED (PTHR10992:SF872)	Hydrolase alpha/beta fold family protein (D7LP51_ARALY)
Solyc05g011900	10.1076	6.16321	9.86594	3.09824	9.27	-4.9	6.29e-52	1.31e-49	5:5129825-5130824	CYTOSOLIC SULFOTRANSFERASE 12-RELATED (PTHR11783:SF160)	Sulfotransferase family protein (D7LQL2_ARALY)
Solyc05g010400	5.74578	3.49905	8.02773	2.66588	6.39	-3.17	3.44e-18	8.49e-17	5:4633320-4637619	SUBFAMILY NOT NAMED (PTHR27001:SF217)	Receptor like kinase, RLK
Solyc05g010260	11.4261	9.30096	11.868	8.58595	11.07	-2.53	2.96e-98	2.47e-95	5:4426101-4430700	6-PHOSPHOGLUCONATE DEHYDROGENASE, DECARBOXYLATING 3 (PTHR11811:SF33)	6-phosphogluconate dehydrogenase decarboxylating (B9SXT4_RICCO)
Solyc05g010220	1.09417	1.19997	0.515667	6.58459	4.36	2.76	8.38e-06	4.2e-05	5:4406521-4407694	SUBFAMILY NOT NAMED (PTHR31790:SF18)	F-box family protein (D7L723_ARALY)
Solyc05g010060	7.84664	5.91835	6.57175	2.03243	6.81	-3.01	8.39e-15	1.47e-13	5:4268422-4273628	PHOSPHATE TRANSPORTER PHO1 HOMOLOG 1 (PTHR10783:SF35)	Xenotropic and polytropic retrovirus receptor (B2GU54_XENTR)
Solyc05g009550	5.22453	7.94892	4.2189	7.6642	6.89	2.54	2.08e-08	1.64e-07	5:3762524-3767193	SUBFAMILY NOT NAMED (PTHR12161:SF16)	IST1 homolog (IST1_HUMAN)
Solyc05g009530	11.7885	9.19881	12.5207	8.51036	11.52	-2.96	2.25e-42	2.93e-40	5:3737077-3743261	DIHYDROLIPOYLLYSINE-RESIDUE ACETYLTRANSFERASE COMPONENT 4 OF PYRUVATE DEHYDROGENASE COMPLEX, CHLOROPLASTIC (PTHR23151:SF83)	Dihydrolipoyllysine-residue acetyltransferase component of pyruvate dehydrogenase complex (A5GUY8_SYNR3)
Solyc05g009120	0	4.34313	0	4.97826	3.39	4.3	8.45e-11	9.25e-10	5:3244624-3248053	CORE-2/I-BRANCHING BETA-1,6-N-ACETYLGLUCOSAMINYLTRANSFERASE FAMILY PROTEIN (PTHR31042:SF7)	Os03g0731050 protein (Fragment) (C7IZG5_ORYSJ)
Solyc05g009000	0.299415	4.63926	1.34428	2.80977	2.94	2.67	6.97e-05	0.000291	5:3182172-3185377	WALL-ASSOCIATED RECEPTOR KINASE CARBOXY-TERMINAL PROTEIN (PTHR33138:SF26)	Kinase family protein (D7KAJ2_ARALY)
Solyc05g008820	0	4.73608	1.20987	1.07625	2.54	3.14	0.000175	0.000672	5:3052179-3055426	LIPID PHOSPHATE PHOSPHATASE 1 (PTHR10165:SF80)	Lipid phosphate phosphatase 3 (B6SSC1_MAIZE)
Solyc05g008640	1.96413	5.6017	1.20987	3.09824	3.53	3.04	1.26e-06	7.39e-06	5:2949917-2950433		RING finger protein (Q22V07_TETTH)
Solyc05g008570	0.806283	0	5.25305	0	3.25	-2.54	0.00219	0.00649	5:2888537-2891808	SUBFAMILY NOT NAMED (PTHR31727:SF5)	Acyl ACP-thioesterase (A9P5P1_ARAHY)
Solyc05g008300	9.43159	7.02132	9.69034	4.46811	8.84	-3.21	4.8e-33	3.67e-31	5:2672909-2676232		Unknown Protein
Solyc05g008220	1.01551	7.83442	0	2.84356	5.79	4.61	3.03e-13	4.4e-12	5:2614800-2616837	SUBFAMILY NOT NAMED (PTHR33148:SF3)	Unknown Protein
Solyc05g008210	2.07967	4.84007	0	1.49019	3.19	2.76	0.000493	0.00171	5:2600546-2603074	SUBFAMILY NOT NAMED (PTHR33148:SF3)	Unknown Protein
Solyc05g008110	6.25294	10.3734	3.33997	5.51602	8.05	2.92	2.33e-14	3.86e-13	5:2528468-2529335	SUBFAMILY NOT NAMED (PTHR35094:SF1)	Unknown Protein
Solyc05g008000	1.68484	4.68932	2.10776	5.65861	4.07	2.97	6.23e-07	3.84e-06	5:2429399-2433589	NUDIX HYDROLASE 25 (PTHR11839:SF8)	RNA pyrophosphohydrolase (C9CZW5_9RHOB)
Solyc05g007880	1.89349	5.76637	0.302964	4.64705	4.04	3.72	1.62e-12	2.2e-11	5:2319571-2322236	CYCLIC DOF FACTOR 5-RELATED (PTHR31089:SF20)	Dof zinc finger protein (C4B6D7_IPOBA)
Solyc05g007790	0.299415	3.63376	0	2.42003	2.48	2.99	0.00042	0.00148	5:2237415-2239417	CASPARIAN STRIP MEMBRANE PROTEIN 5 (PTHR11615:SF81)	UPF0497 membrane protein 1 (U4971_SOLDE)
Solyc05g007780	3.51458	7.31445	1.96637	6.04771	5.42	3.92	1.06e-21	3.62e-20	5:2237415-2239417	PHOTOSYNTHETIC NDH SUBUNIT OF LUMENAL LOCATION 2, CHLOROPLASTIC (PTHR33399:SF5)	Oxygen evolving enhancer protein 3 (B6SZC8_MAIZE)
Solyc05g007770	1.63268	9.48356	0.694201	0.722597	6.93	4.13	1.17e-13	1.78e-12	5:2229719-2231644	NAC TRANSCRIPTION FACTOR 29 (PTHR31719:SF88)	NAC domain transcription factor (Q5DM36_WHEAT)
Solyc05g007470	2.32355	3.78414	2.73773	5.12506	3.68	2.77	1.02e-05	5.05e-05	5:2038020-2039981	AAA-ATPASE ASD, MITOCHONDRIAL-RELATED (PTHR23070:SF5)	AAA-ATPase (C3TX92_BRASY)
Solyc05g007370	0.510376	0.616319	0.997165	7.13016	4.77	3.21	1.34e-06	7.78e-06	5:1985629-1986799	SUBFAMILY NOT NAMED (PTHR31790:SF9)	F-box family protein (B9HCS6_POPTR)
Solyc05g007360	7.51758	0.943748	4.80686	2.03243	6.33	-4.79	1.44e-20	4.43e-19	5:1979364-1980742	SUBFAMILY NOT NAMED (PTHR31790:SF9)	F-box family protein (B9HCS6_POPTR)
Solyc05g007040	8.22635	15.0764	2.08797	4.87564	12.57	3.89	1.16e-38	1.26e-36	5:1629592-1629832		Unknown Protein
Solyc05g006780	4.39675	8.35295	4.26214	7.72433	6.76	3.44	2.53e-45	3.98e-43	5:1400481-1407165	ACTIN CROSS-LINKING PROTEIN-RELATED (PTHR31205:SF2)	NPH3 domain containing protein-like (Q8GVF8_ORYSJ)
Solyc05g006760	5.9273	9.4882	6.33212	7.79144	7.92	2.61	4.1e-09	3.61e-08	5:1385155-1391329	TETRATRICOPEPTIDE REPEAT PROTEIN 38 (PTHR16263:SF4)	Tetratricopeptide repeat protein 38 (TTC38_XENTR)
Solyc05g006510	4.11699	6.22415	2.52356	5.84222	4.93	2.62	7.7e-13	1.07e-11	5:1127273-1128431	GALACTURONOSYLTRANSFERASE-LIKE 8-RELATED (PTHR13778:SF7)	Glycosyltransferase family GT8 protein (D0ECQ6_POPDE)
Solyc05g006390	1.91769	6.38076	1.27467	5.47845	4.63	4.32	1.01e-12	1.4e-11	5:1028792-1029047	CDP-DIACYLGLYCEROL-GLYCEROL-3-PHOSPHATE 3-PHOSPHATIDYLTRANSFERASE (PTHR33386:SF4)	Unknown Protein
Solyc05g006300	6.18814	1.19997	6.15133	4.81193	5.66	-3.07	1.85e-13	2.76e-12	5:949434-953502	F-BOX/RNI SUPERFAMILY PROTEIN-RELATED (PTHR31639:SF30)	Unknown Protein
Solyc05g006290	6.39477	0.583648	7.18038	5.12285	6.43	-3.83	2.92e-19	7.93e-18	5:932397-944095	F-BOX/RNI SUPERFAMILY PROTEIN-RELATED (PTHR31639:SF30)	F-box family protein (B9I3S8_POPTR)
Solyc05g006140	0.583797	1.5274	0	5.02462	2.77	3.17	5.76e-05	0.000245	5:844630-845308	UDP-GLYCOSYLTRANSFERASE 74B1 (PTHR11926:SF213)	UDP-glucosyltransferase family 1 protein (C6KI44_CITSI)
Solyc05g005850	2.83319	0.943748	5.65295	1.63264	4.55	-2.72	3.22e-05	0.000145	5:661763-665175	SUBFAMILY NOT NAMED (PTHR31218:SF36)	Nodulin-like protein (Q9FL09_ARATH)
Solyc05g005720	4.67297	6.39101	1.79034	5.63412	4.92	3.37	3.07e-11	3.52e-10	5:532283-536640	POTASSIUM TRANSPORTER 12-RELATED (PTHR30540:SF4)	Potassium transporter family protein (D7KXB7_ARALY)
Solyc05g005440	10.4407	9.28194	10.8323	3.65934	9.89	-3.37	4.62e-25	2.04e-23	5:331427-335705	NUCLEAR TRANSCRIPTION FACTOR Y SUBUNIT B-6-RELATED (PTHR11064:SF20)	Nuclear transcription factor Y subunit B-6 (B6UH02_MAIZE)
Solyc05g005340	5.71393	10.3129	3.9667	4.48435	7.89	2.53	7.46e-28	4.02e-26	5:273923-283845		Leafy cotyledon 1-like protein (Q5TIQ8_HELAN)
Solyc05g005280	6.88178	11.784	1.55698	6.65626	9.52	4.11	4.37e-29	2.59e-27	5:227382-233800	INACTIVE POLY [ADP-RIBOSE] POLYMERASE SRO2-RELATED (PTHR32263:SF8)	Poly polymerase catalytic domain containing protein expressed (Q84T80_ORYSJ)
Solyc05g005260	4.10246	8.54011	3.02243	6.06997	6.42	3.46	4.85e-31	3.27e-29	5:208913-209765	SUBFAMILY NOT NAMED (PTHR33095:SF23)	Unknown Protein; contains Interpro domain(s) IPR012442 Protein of unknown function DUF1645
Solyc05g005080	5.64272	10.4235	3.83325	7.57377	8.31	3.08	2.3e-29	1.39e-27	5:81291-84268	ENDOGLUCANASE 21-RELATED (PTHR22298:SF36)	Endo-1,4-beta-glucanase (manually curated)
Solyc05g005070	2.73687	5.59394	1.4507	5.32546	4.29	2.73	1.77e-06	1.01e-05	5:74920-78722	CYSTEINE-RICH RECEPTOR-LIKE PROTEIN KINASE 2 (PTHR27002:SF174)	RLK, Receptor like protein, putative resistance protein with an antifungal domain
Solyc05g005060	0.299415	2.98321	0.679724	3.89001	2.4	2.65	0.000111	0.000446	5:67969-69503	CYSTEINE-RICH RECEPTOR-LIKE PROTEIN KINASE 3 (PTHR27006:SF28)	S-receptor kinase (Q43393_BRANA)
Solyc04g082960	2.61701	7.66651	2.62507	5.09242	5.69	2.89	2.52e-08	1.96e-07	4:66424311-66424875	POLY POLYMERASE (PTHR33052:SF15)	TMV response-related protein (B6UGH4_MAIZE)
Solyc04g082870	11.3083	8.20685	10.9988	7.498	10.54	-3.06	1.73e-35	1.54e-33	4:66380222-66390625	SUBFAMILY NOT NAMED (PTHR24015:SF285)	Pentatricopeptide repeat-containing protein (D7KAJ5_ARALY)
Solyc04g082500	1.47134	7.05287	0	0.722597	4.66	2.85	3.59e-05	0.00016	4:66152654-66156822	INTERLEUKIN-1 RECEPTOR-ASSOCIATED KINASE 4 PROTEIN-RELATED (PTHR45621:SF30)	ATP binding / serine-threonine kinase (C5DB71_VITVI)
Solyc04g082410	6.06002	10.5329	4.23048	8.80478	8.75	3.94	5.53e-20	1.62e-18	4:66078373-66084987	SUBFAMILY NOT NAMED (PTHR47457:SF1)	BTB/POZ domain-containing protein (D7LC69_ARALY)
Solyc04g082200	8.62453	11.9812	6.71289	9.15672	9.9	2.76	1.2e-14	2.08e-13	4:65957494-65958867	DEHYDRIN COR47-RELATED (PTHR33346:SF2)	dehydrin (manually curated)
Solyc04g082050	6.05075	8.51285	5.84612	9.56575	8.02	2.84	3e-14	4.92e-13	4:65853782-65855702	SUBFAMILY NOT NAMED (PTHR11106:SF58)	Cellular retinaldehyde-binding/triple function C-terminal (B6SN40_MAIZE)
Solyc04g081870	1.42172	8.80215	1.5921	4.48631	6.79	4.42	9e-14	1.4e-12	4:65734900-65737550	EXPANSIN-A11 (PTHR31867:SF4)	expansin precursor 11 (manually curated)
Solyc04g081530	1.70846	5.19073	0.302964	2.70772	3.35	3.02	4.64e-06	2.45e-05	4:65476902-65477370	DNAJ DOMAIN PROKARYOTIC HEAT SHOCK PROTEIN (PTHR44240:SF3)	Chaperone protein dnaJ 11 (B6SUM8_MAIZE)
Solyc04g081290	3.29035	5.84327	1.62016	5.15871	4.42	2.76	1.61e-14	2.74e-13	4:65331681-65334990	SUBFAMILY NOT NAMED (PTHR31223:SF19)	Lysine decarboxylase-like protein (B6T4M5_MAIZE)
Solyc04g081180	1.82063	0.943748	0	5.65208	3.39	2.66	0.000121	0.000482	4:65186856-65187096		Unknown Protein
Solyc04g081080	7.45366	3.5079	8.00407	2.92056	6.89	-4.01	4.34e-26	2.07e-24	4:65127421-65131010	S-CELL ENRICHED WITH LEUCINE-RICH REPEAT-CONTAINING PROTEIN SLRA-RELATED (PTHR27000:SF489)	Receptor like kinase, RLK
Solyc04g081000	0.883213	3.47486	0.515667	3.69633	2.41	3.13	4.62e-06	2.44e-05	4:65059947-65063518	FLORAL HOMEOTIC PROTEIN APETALA 3 (PTHR11945:SF219)	Deficiens (manually curated)
Solyc04g080910	0.583797	6.78064	0.694201	1.31252	4.32	4.49	1.32e-09	1.24e-08	4:64959623-64960370	DEHYDRATION-RESPONSIVE ELEMENT-BINDING PROTEIN 2A-RELATED (PTHR31241:SF2)	Ethylene-responsive transcription factor 13 (ERF99_ARATH)
Solyc04g080700	3.35327	8.95092	3.20785	4.17889	6.73	2.92	1.88e-07	1.26e-06	4:64790455-64794323	BIFUNCTIONAL NUCLEASE 1-RELATED (PTHR15160:SF3)	Wound responsive protein (Fragment) (A6N0L4_ORYSI)
Solyc04g080550	2.13782	8.2548	4.82844	5.18341	6.51	2.98	3.36e-07	2.17e-06	4:64684521-64686699	SUBFAMILY NOT NAMED (PTHR43349:SF29)	Phenylcoumaran benzylic ether reductase (B6VRE8_TOBAC)
Solyc04g080460	4.52468	8.08251	2.79927	6.59193	6.33	3.17	2.44e-17	5.6e-16	4:64630107-64636198	SUBFAMILY NOT NAMED (PTHR23500:SF43)	Sugar facilitator protein 4 (manually curated)
Solyc04g080130	9.30958	8.1399	9.58778	4.79909	8.93	-2.7	7.36e-51	1.46e-48	4:64384782-64387915	PROTEIN INDETERMINATE-DOMAIN 1-RELATED (PTHR10593:SF10)	Zinc finger protein (Q9LVQ7_ARATH)
Solyc04g079890	8.72117	6.66045	4.20465	12.8601	10.54	2.57	9.08e-06	4.53e-05	4:64204957-64206081	PATHOGENESIS-RELATED PROTEIN 5-RELATED (PTHR31048:SF10)	Thaumatin-like protein (O24468_ARATH)
Solyc04g079820	0.299415	4.40994	0	2.26869	3.18	2.54	0.000436	0.00154	4:64129352-64133449	SYNAPTOJANIN 1 (PTHR11200:SF257)	Inositol 5-phosphatase 4 (Q8I7P3_DICDI)
Solyc04g079680	4.50592	8.15951	3.08912	6.13523	6.16	3.13	1.13e-23	4.46e-22	4:64050600-64052447	SUBFAMILY NOT NAMED (PTHR24298:SF207)	Cytochrome P450
Solyc04g079470	2.76474	6.68316	0.302964	3.90457	4.89	3.95	6.03e-09	5.18e-08	4:63948224-63950136	ACCESSORY GLAND PROTEIN ACP76A-RELATED (PTHR11461:SF211)	Serpin (Serine protease inhibitor) (Q53P13_ORYSJ)
Solyc04g078640	1.50225	8.10862	0.694201	0.956174	5.62	4.14	1.38e-10	1.47e-09	4:63332263-63332710	SUBFAMILY NOT NAMED (PTHR31729:SF2)	Ethylene-responsive transcription factor 5 (EF102_ARATH)
Solyc04g078550	5.19921	9.65819	4.12396	6.99177	7.59	2.92	4.04e-12	5.18e-11	4:63259220-63261046	WRKY TRANSCRIPTION FACTOR 7-RELATED (PTHR31282:SF27)	WRKY transcription factor 7 (manually curated)
Solyc04g078450	1.01551	9.43395	3.02243	0.722597	7.24	3.41	3.21e-08	2.46e-07	4:63184296-63186262		Unknown Protein
Solyc04g078290	2.2998	5.53925	2.56851	5.94866	4.6	3.24	4.9e-09	4.27e-08	4:63048327-63051988	SUBFAMILY NOT NAMED (PTHR24298:SF118)	Cytochrome P450
Solyc04g078270	5.53117	9.84065	1.96727	4.06845	7.43	3.15	3.97e-26	1.9e-24	4:63038724-63041236	SUBFAMILY NOT NAMED (PTHR24298:SF118)	Cytochrome P450
Solyc04g078090	5.16571	9.97164	4.35682	7.13744	7.77	3.51	2.1e-24	8.77e-23	4:62936312-62941461	ACYL-COENZYME A BINDING PROTEIN (PTHR23310:SF77)	Acyl-CoA-binding domain-containing protein 6 (B6SHQ7_MAIZE)
Solyc04g077980	3.51008	7.97314	3.08912	7.01116	6.32	3.9	2.26e-19	6.21e-18	4:62849955-62850738	C2H2 TYPE ZINC FINGER TRANSCRIPTION FACTOR FAMILY-RELATED (PTHR45988:SF1)	C2H2-type zinc finger protein (manually curated)
Solyc04g077580	13.0778	16.2555	9.33579	13.8884	14.27	3.39	3.5e-30	2.23e-28	4:62541040-62541774	PHYTOSULFOKINES 1-RELATED (PTHR33285:SF1)	Unknown Protein; contains Interpro domain(s) IPR009438 Phytosulfokine
Solyc04g077510	10.5275	6.74351	11.038	4.75802	10.2	-4.62	2.41e-57	6.18e-55	4:62470039-62473212	GROWTH-REGULATING FACTOR 7-RELATED (PTHR31602:SF2)	Growth regulating factor 1 (Fragment) (A6MZS4_ORYSI)
Solyc04g077270	0.673398	5.02029	0.679724	1.94298	2.97	2.93	0.000432	0.00152	4:62242928-62246114	SUBFAMILY NOT NAMED (PTHR27002:SF384)	Serine/threonine kinase receptor (Q7DMS5_BRANA)
Solyc04g077230	5.14705	10.9907	3.28142	6.53287	8.57	3.83	1.49e-52	3.23e-50	4:62173910-62174135		Unknown Protein
Solyc04g077090	2.30624	1.33902	0.997165	8.79392	6.32	2.88	1.47e-09	1.38e-08	4:62040240-62041803	SUBFAMILY NOT NAMED (PTHR32263:SF5)	Poly polymerase catalytic domain containing protein expressed (Q336N4_ORYSJ)
Solyc04g076820	4.85544	8.21816	3.76797	6.58671	6.49	2.59	2.67e-19	7.27e-18	4:61696377-61697802	SUBFAMILY NOT NAMED (PTHR31066:SF5)	Octicosapeptide/Phox/Bem1p domain-containing protein (D7MPG4_ARALY)
Solyc04g076760	7.32546	11.1601	3.09562	8.1519	9.15	2.95	2.39e-28	1.34e-26	4:61646179-61652559	OLIGOPEPTIDE TRANSPORTER 2 (PTHR22601:SF23)	Oligopeptide transporter 4 (B6U8Q5_MAIZE)
Solyc04g076010	4.89249	8.95498	3.16047	7.16478	7.25	2.95	3.97e-14	6.42e-13	4:60942384-60943509	SUBFAMILY NOT NAMED (PTHR33779:SF1)	Zinc ion binding protein (D7LRR6_ARALY)
Solyc04g074780	0.510376	5.9549	0	1.07625	3.75	2.66	0.000157	0.000609	4:60696042-60700688	EXPRESSED PROTEIN (PTHR33735:SF4)	Plastid-targeted protein 3 (Q9ARH3_CRAPL)
Solyc04g074770	4.7984	8.42221	2.10776	6.1052	6.58	2.69	5.41e-12	6.83e-11	4:60691875-60693574	EXPRESSED PROTEIN (PTHR33735:SF4)	Unknown Protein
Solyc04g074680	1.10104	6.2825	0.302964	1.94298	3.97	3.92	1.41e-08	1.15e-07	4:60600497-60600995	SUBFAMILY NOT NAMED (PTHR34046:SF3)	Unknown Protein
Solyc04g074440	4.73635	8.39141	4.88517	8.23178	7.22	2.95	3.03e-14	4.95e-13	4:60421504-60438986	PROTEIN EXORDIUM-RELATED (PTHR31279:SF3)	Os06g0220000 protein (Fragment) (Q0DDJ2_ORYSJ)
Solyc04g074400	0.902179	4.19038	0	4.64146	3.37	4.07	8.84e-08	6.28e-07	4:60406892-60407822	SUBFAMILY NOT NAMED (PTHR31279:SF6)	Os06g0220000 protein (Fragment) (Q0DDJ2_ORYSJ)
Solyc04g074350	0	0.943748	1.72104	6.15352	3.83	3.03	1.25e-05	6.09e-05	4:60346560-60348340	UDP-GLYCOSYLTRANSFERASE 85A1-RELATED (PTHR11926:SF462)	UDP-glucuronosyltransferase (Q5UB81_ARATH)
Solyc04g074340	1.01551	1.90683	3.23715	7.35447	5.16	2.63	1.93e-05	9.08e-05	4:60344647-60346435	UDP-GLYCOSYLTRANSFERASE 85A1-RELATED (PTHR11926:SF462)	UDP-glucuronosyltransferase (Q5UB81_ARATH)
Solyc04g074080	6.09361	9.90149	0.997165	4.36665	7.69	2.74	2.72e-12	3.58e-11	4:60098741-60100422	E3 UBIQUITIN-PROTEIN LIGASE-RELATED (PTHR14791:SF36)	NA
Solyc04g073990	7.40756	9.8823	3.77962	8.98455	8.41	3.17	2.8e-39	3.14e-37	4:60016856-60019280	ANNEXIN D1 (PTHR10502:SF98)	annexin p34 (manually curated)
Solyc04g072810	5.12303	8.69801	3.98357	7.09101	7	2.57	2.59e-11	3e-10	4:59777491-59782875	F16L1.9 PROTEIN (PTHR45824:SF3)	CRAL/TRIO domain containing protein expressed (Q75GU9_ORYSJ)
Solyc04g072790	1.57558	6.38809	0.694201	0.956174	3.97	3.4	1.15e-06	6.79e-06	4:59763958-59768511	SUBFAMILY NOT NAMED (PTHR13301:SF142)	Cellulose synthase (B8XPP7_9ROSI)
Solyc04g072720	5.8254	3.00864	0.515667	10.8393	8.51	2.56	2.06e-09	1.89e-08	4:59664180-59673555		Unknown Protein
Solyc04g072710	1.29073	0.943748	0	7.23558	5.25	2.76	7.63e-05	0.000316	4:59664180-59673555		Unknown Protein
Solyc04g072700	2.10186	8.50434	1.72104	2.42962	6.16	3.93	2.74e-13	4e-12	4:59659370-59660439	HEAVY METAL-ASSOCIATED ISOPRENYLATED PLANT PROTEIN 24 (PTHR22814:SF84)	Metal ion binding protein (B6U811_MAIZE)
Solyc04g072480	6.35577	3.06658	7.19861	4.01113	6.43	-3.27	3.45e-24	1.43e-22	4:59491476-59495219	PHOSPHOPANTOTHENATE--CYSTEINE LIGASE (PTHR12290:SF2)	Phosphopantothenate--cysteine ligase (B6TMK9_MAIZE)
Solyc04g072470	5.22358	9.61389	1.20987	2.84356	7.16	3.44	6.19e-16	1.21e-14	4:59486854-59487939	DEFENSIN-LIKE PROTEIN 19 (PTHR33147:SF4)	Defensin-like protein (Q948T4_PYRPY)
Solyc04g072460	0.883213	5.83168	0.302964	1.31252	3.8	2.67	0.000138	0.000543	4:59482372-59485192	TRANSCRIPTION FACTOR TGA3-RELATED (PTHR45693:SF8)	BZIP transcription factor (A7Y1S1_BRAJU)
Solyc04g072280	1.1775	5.28873	0.302964	1.79589	3.2	2.74	0.00115	0.00366	4:59311802-59315828	SUBFAMILY NOT NAMED (PTHR11709:SF88)	Laccase (Q38757_ACEPS)
Solyc04g072070	0	0.616319	0.302964	4.36995	2.32	2.66	0.00181	0.00548	4:59128901-59131685	WRKY TRANSCRIPTION FACTOR 1-RELATED (PTHR31221:SF104)	WRKY transcription factor 55 (manually curated)
Solyc04g072020	6.07433	8.1041	1.88007	9.4958	7.93	4.05	1.04e-23	4.14e-22	4:59092951-59096756	CHOLINE KINASE 1-RELATED (PTHR22603:SF72)	Choline kinase (Q9AVR9_PEA)
Solyc04g071820	2.81831	7.43873	0.515667	1.07625	5.02	2.9	6.33e-07	3.9e-06	4:58831078-58832839	SUBFAMILY NOT NAMED (PTHR24298:SF337)	Cytochrome P450
Solyc04g071770	2.81831	8.82233	0.302964	0	6.35	3.3	1.22e-07	8.47e-07	4:58745578-58747295	ETHYLENE-RESPONSIVE TRANSCRIPTION FACTOR ABR1-RELATED (PTHR31190:SF41)	Ethylene responsive transcription factor 2a (C0J9I7_9ROSA)
Solyc04g071620	4.14235	10.8869	3.13963	4.46777	8.92	4.46	1.34e-18	3.43e-17	4:58585285-58586968	NA	Abscicic acid stress ripening 4 (manually curated)
Solyc04g071610	8.52635	13.4984	7.71849	10.5614	11.28	3.58	5.54e-27	2.85e-25	4:58578436-58580303	SUBFAMILY NOT NAMED (PTHR33801:SF7)	Abscicic acid stress ripening 1 (manually curated)
Solyc04g071600	0	6.23494	0	0	3.87	3.32	8.23e-05	0.000339	4:58570435-58572050	SUBFAMILY NOT NAMED (PTHR33801:SF7)	Abscisic acid stress ripening 5 (manually curated)
Solyc04g071260	0.583797	0.616319	0.515667	6.21185	3.88	2.68	6.41e-05	0.00027	4:58195752-58198725	ACTIN-9-RELATED (PTHR11937:SF266)	Actin (Q5XPX5_SACOF)
Solyc04g071240	2.89101	1.19997	0	7.78709	5.37	2.55	4.4e-06	2.33e-05	4:58174434-58176633		Unknown Protein
Solyc04g071090	2.82094	10.3192	2.52985	2.21901	7.92	3.87	3.41e-16	6.86e-15	4:57982561-58005608		Unknown Protein
Solyc04g071070	2.74565	11.5603	5.91101	7.01506	9.36	4.32	2.21e-12	2.93e-11	4:57982561-58005608		Unknown Protein; contains Interpro domain(s) IPR006706 Extensin-like region
Solyc04g064600	11.1896	9.92981	11.2049	2.80977	10.43	-3.9	5.25e-36	4.83e-34	4:55767323-55772461	SUBFAMILY NOT NAMED (PTHR34808:SF2)	Unknown Protein
Solyc04g064540	2.97654	6.67539	0	1.31252	4.56	2.59	4.68e-05	0.000203	4:55694418-55696644	TRANSCRIPTION FACTOR MYB52 (PTHR45614:SF16)	R2R3MYB transcription factor 115 (manually curated)
Solyc04g056740	2.72568	3.46144	0	12.2705	9.78	5.12	2.17e-13	3.21e-12	4:54809580-54810417	2FE-2S FERREDOXIN-LIKE SUPERFAMILY PROTEIN-RELATED (PTHR11945:SF277)	MADS-box protein (D7MTU5_ARALY)
Solyc04g056550	5.5946	3.81014	2.29649	12.7116	10.19	4.15	3.24e-21	1.06e-19	4:54500368-54501153	2FE-2S FERREDOXIN-LIKE SUPERFAMILY PROTEIN-RELATED (PTHR11945:SF277)	MADS-box transcription factor 25 (MAD25_ORYSJ)
Solyc04g055030	0	5.99766	1.37393	3.10841	3.71	5.03	3.69e-13	5.31e-12	4:53546769-53548213	SUCCINATE DEHYDROGENASE [UBIQUINONE] IRON-SULFUR SUBUNIT 3, MITOCHONDRIAL (PTHR11921:SF23)	Iron sulfur subunit of succinate dehydrogenase (Q9XGC8_MAIZE)
Solyc04g054760	4.08286	7.04171	3.11929	5.65305	5.42	2.78	1.41e-12	1.92e-11	4:53202342-53203538	GB|AAF17687.1 (PTHR33059:SF76)	Os10g0422600 protein (Fragment) (Q0IXM0_ORYSJ)
Solyc04g054740	14.4625	10.1252	15.729	10.1864	14.42	-4.33	5.8e-54	1.37e-51	4:53181619-53184809	INOSITOL-3-PHOSPHATE SYNTHASE 1 (PTHR11510:SF5)	myo-inositol-1-phosphate synthase (manually curated)
Solyc04g054690	1.79571	5.54998	0.997165	2.41816	3.69	2.96	3.11e-06	1.7e-05	4:53051128-53053573	SUBFAMILY NOT NAMED (PTHR11709:SF28)	ascorbate oxidase (manually curated)
Solyc04g054260	0	4.15511	0	1.75155	2.27	2.72	0.00152	0.0047	4:52221548-52223666	SUBFAMILY NOT NAMED (PTHR24298:SF157)	Cytochrome P450
Solyc04g053050	0	0.616319	0	6.32292	3.85	4.16	5.47e-07	3.41e-06	4:51335131-51400076	2-OXOGLUTARATE 2OG AND FE II -DEPENDENT OXYGENASE SUPERFAMILY PROTEIN-RELATED (PTHR10209:SF211)	2-oxoglutarate-dependent dioxygenase (Fragment) (Q944Z0_ARAHA)
Solyc04g051730	1.2572	9.48858	0	1.35337	7.05	5.44	5.4e-19	1.44e-17	4:51041325-51042858	ALKANE HYDROXYLASE MAH1-RELATED (PTHR24296:SF1)	Cytochrome P450
Solyc04g051330	0.299415	1.19997	0	7.26552	4.79	4.04	6.38e-09	5.45e-08	4:50354313-50354803		Unknown Protein
Solyc04g051280	11.557	11.306	12.1491	5.96394	11.29	-2.79	2.21e-42	2.9e-40	4:50274812-50279878	NUCLEOLIN-RELATED (PTHR37198:SF1)	F16G16.9 protein (Fragment) (Q9SS51_ARATH)
Solyc04g050820	10.413	5.79016	11.7816	6.54139	10.38	-4.06	1.22e-36	1.18e-34	4:48407960-48847621	INOSITOL-3-PHOSPHATE SYNTHASE 1 (PTHR11510:SF5)	Inositol-3-phosphate synthase (B6T9P4_MAIZE)
Solyc04g050570	0.510376	9.50157	0.694201	0	6.96	4.37	3.71e-12	4.79e-11	4:47377880-47640082	SUBFAMILY NOT NAMED (PTHR45648:SF28)	GDSL esterase/lipase At5g33370 (GDL79_ARATH)
Solyc04g050210	7.51892	1.16813	4.45332	6.1471	6.67	-2.65	9.81e-14	1.52e-12	4:46147947-46149699	WRKY TRANSCRIPTION FACTOR 65-RELATED (PTHR31282:SF9)	WRKY transcription factor 69 (manually curated)
Solyc04g050010	3.82369	5.51414	0	3.29635	3.73	2.82	4.72e-07	2.98e-06	4:45102786-45104315	LOB DOMAIN-CONTAINING PROTEIN 1-RELATED (PTHR31301:SF14)	LOB domain protein 1 (D7KHW8_ARALY)
Solyc04g049960	1.20159	8.44049	0	0	5.89	4.35	6.13e-11	6.81e-10	4:44934388-44935033	UPF0057 MEMBRANE PROTEIN YQAE (PTHR21659:SF42)	Plasma membrane protein 3 (Q6BDB3_LEYCH)
Solyc04g049090	2.04076	5.63099	1.34428	3.92501	3.76	3.09	7.28e-09	6.18e-08	4:39552674-39558181	SUBFAMILY NOT NAMED (PTHR31942:SF55)	SlMlo1 (manually curated)
Solyc04g047870	0	0.616319	0	6.9176	4.47	4.21	6.07e-09	5.21e-08	4:38205625-38206198	AGAMOUS-LIKE 91-RELATED (PTHR11945:SF185)	MADS box transcription factor 1 (D9IFM1_ONCHC)
Solyc04g045300	6.2732	8.28932	0.302964	4.01113	6.35	3.08	1.07e-14	1.86e-13	4:32277025-32279406		Unknown Protein
Solyc04g040210	0	5.01159	0	1.49019	2.81	3.03	0.000425	0.0015	4:11940374-11941573	SUBFAMILY NOT NAMED (PTHR31568:SF9)	Unknown Protein
Solyc04g025740	2.10186	2.06584	0.679724	9.12217	7.06	3.7	3.6e-10	3.65e-09	4:21242923-21249761	HOMEOBOX-LEUCINE ZIPPER PROTEIN HDG10-RELATED (PTHR45654:SF9)	Homeobox-leucine zipper protein ROC3 (ROC3_ORYSJ)
Solyc04g025510	1.96413	0.583648	4.42575	0	3.45	-3.1	3.62e-05	0.000161	4:22436647-22439184	NSE4 HOMOLOG A, SMC5-SMC6 COMPLEX COMPONENT (PTHR16140:SF0)	Os02g0194300 protein (Fragment) (Q0E347_ORYSJ)
Solyc04g025480	4.46472	0.943748	1.20987	10.0563	7.79	2.54	6.49e-07	3.99e-06	4:22617627-22689352	HOMEOBOX-LEUCINE ZIPPER PROTEIN HDG10-RELATED (PTHR45654:SF9)	Homeodomain-containing transcription factor FWA (B5BPE9_ARATH)
Solyc04g025090	0.673398	0.616319	0	8.3625	5.82	4.31	5.19e-12	6.58e-11	4:25862279-25862585		Unknown Protein
Solyc04g025070	0.299415	0.583648	0	7.21272	4.73	3.99	1.9e-08	1.51e-07	4:25931195-25931498		Unknown Protein
Solyc04g025060	0.583797	0	0	6.55451	4.15	3.39	5.33e-05	0.000229	4:25961576-25961882		Unknown Protein
Solyc04g024950	4.87912	1.75177	4.91943	1.49019	4.19	-2.54	1.89e-06	1.07e-05	4:27360243-27360540		Unknown Protein
Solyc04g024430	6.81231	9.84408	4.42123	9.67169	8.6	4.01	1.82e-29	1.1e-27	4:31292661-31295874	SUBFAMILY NOT NAMED (PTHR34781:SF2)	Unknown Protein
Solyc04g017690	7.47029	9.74369	7.10928	10.5392	9.02	2.64	7.78e-55	1.9e-52	4:7761809-7763929	POLYADENYLATE-BINDING PROTEIN-INTERACTING PROTEIN 2-RELATED (PTHR33790:SF1)	Early response to dehydration 15-like protein (Fragment) (Q5MEE1_PSEMZ)
Solyc04g015930	0	0.943748	0.302964	7.30772	5.03	3.42	6.99e-08	5.05e-07	4:6389118-6389310		Unknown Protein
Solyc04g015610	0.583797	7.02722	0.515667	1.07625	4.78	4.22	3.66e-09	3.24e-08	4:5920269-5922833	SUBFAMILY NOT NAMED (PTHR31265:SF22)	Os01g0611000 protein (Fragment) (Q0JLB5_ORYSJ)
Solyc04g015520	1.63268	6.05137	0.694201	2.51849	3.81	3.58	1.26e-07	8.74e-07	4:5728589-5731134	DNA BINDING PROTEIN-RELATED (PTHR31471:SF7)	DNA binding protein (B6TND2_MAIZE)
Solyc04g015510	12.9823	6.55293	11.0383	9.49951	12.57	-3.4	9.26e-09	7.75e-08	4:5719800-5720340	EMB|CAB66412.1-RELATED (PTHR36710:SF1)	Unknown Protein; contains Interpro domain(s) IPR006501 Pectinesterase inhibitor
Solyc04g015010	2.21528	6.14927	0.302964	2.07596	3.92	3.46	3.03e-07	1.97e-06	4:5219477-5223595	MICROTUBULE-ASSOCIATED PROTEIN 70-5 (PTHR31246:SF5)	microtubule associated protein Type 5 (Q8GYX3_ARATH)
Solyc04g014790	9.21183	4.81329	9.25601	2.41816	8.4	-4.22	6.53e-36	5.97e-34	4:5030532-5031181	CYSTEINE PROTEINASE INHIBITOR 4-RELATED (PTHR47364:SF1)	Cysteine proteinase inhibitor (Q30KW6_ZEAMP)
Solyc04g014790	12.0001	7.96894	12.0642	6.44683	11.21	-3.98	6.91e-34	5.6e-32	4:5030532-5031181	CYSTEINE PROTEINASE INHIBITOR 4-RELATED (PTHR47364:SF1)	Cysteine proteinase inhibitor (Q30KW6_ZEAMP)
Solyc04g014690	4.38269	0	5.55944	1.94479	4.12	-2.84	9.69e-06	4.8e-05	4:4951176-4954530	SERINE/THREONINE-PROTEIN KINASE HT1 (PTHR23257:SF769)	Protein kinase (Q2HTT4_MEDTR)
Solyc04g011670	3.14519	6.57782	1.55698	4.62101	4.65	3.02	3.22e-13	4.66e-12	4:4150663-4155335	TRANSCRIPTION FACTOR TGA1-RELATED (PTHR45693:SF7)	BZIP transcription factor (A7Y1S1_BRAJU)
Solyc04g011330	1.20159	0	6.23412	0	4.56	-3.48	8.14e-06	4.09e-05	4:3682035-3790317		Unknown Protein
Solyc04g009850	1.09417	4.81161	0	2.03243	2.96	2.54	0.000155	0.0006	4:3167859-3170633	SUBFAMILY NOT NAMED (PTHR10209:SF231)	1-aminocyclopropane-1-carboxylate oxidase-like protein (Q9LTH8_ARATH)
Solyc04g008500	8.76858	7.28991	8.82249	3.05029	8.06	-2.74	1.44e-19	4.02e-18	4:2123218-2130725	PROTEIN INDETERMINATE-DOMAIN 1-RELATED (PTHR10593:SF10)	C2H2L domain class transcription factor (D9ZIU0_MALDO)
Solyc04g008310	2.32355	6.36904	1.20987	4.39359	4.87	3	1.39e-08	1.13e-07	4:1986216-1987629	SUBFAMILY NOT NAMED (PTHR11926:SF716)	Glucosyltransferase (Q2VA65_SOYBN)
Solyc04g008000	3.64046	4.20642	0	9.04457	6.71	4.18	1e-23	4e-22	4:1652160-1653061	CALCIUM-BINDING PROTEIN CML25-RELATED (PTHR10891:SF738)	Calmodulin (D9J0A7_9ROSI)
Solyc04g007920	1.20159	6.55117	0.302964	2.89606	4.29	4.08	8.52e-11	9.33e-10	4:1584392-1584788	B-CELL RECEPTOR-ASSOCIATED-LIKE PROTEIN (PTHR12701:SF12)	Erwinia induced protein 2 (Q84XG6_SOLTU)
Solyc04g007780	0	0.583648	3.13018	6.37326	4.16	3.31	8.25e-06	4.15e-05	4:1466508-1468357	MLP-LIKE PROTEIN 168-RELATED (PTHR31907:SF10)	Major latex-like protein (Q9AXU0_PRUPE)
Solyc04g007770	1.82063	8.59918	5.09392	9.88908	8.63	5.21	7.02e-15	1.24e-13	4:1456587-1458908	MLP-LIKE PROTEIN 168-RELATED (PTHR31907:SF10)	Major latex-like protein (Q9AXU0_PRUPE)
Solyc04g007620	0.806283	3.49788	0	2.78524	2.85	2.69	0.00126	0.00396	4:1301084-1301534	MEDIATOR OF RNA POLYMERASE II TRANSCRIPTION SUBUNIT (PTHR33782:SF5)	Predicted by genscan and genefinder (Q9ZU37_ARATH)
Solyc04g007530	2.64292	5.68597	0	3.28161	3.9	2.87	8.24e-07	4.97e-06	4:1219462-1224721	PROTEIN DETOXIFICATION 10-RELATED (PTHR11206:SF87)	Multidrug resistance protein mdtK (MDTK_YERE8)
Solyc04g007390	1.76129	3.28226	0.302964	3.69633	2.41	2.52	0.00133	0.00416	4:1078961-1080280	LEAF RUST 10 DISEASE-RESISTANCE LOCUS RECEPTOR-LIKE PROTEIN KINASE-LIKE 1.1-RELATED (PTHR46008:SF3)	Serine/threonine protein kinase family protein (C6ZRM5_SOYBN)
Solyc04g007250	2.98912	6.74624	2.29804	4.14527	4.8	2.97	6.57e-09	5.61e-08	4:974308-975106	SUBFAMILY NOT NAMED (PTHR36715:SF1)	Unknown Protein
Solyc04g005890	3.2989	1.33902	0	8.49572	6.03	3.03	6.41e-08	4.68e-07	4:571382-574147		F-box family protein (D7KQH0_ARALY)
Solyc04g005850	3.48172	0.583648	4.25206	1.31252	3.49	-2.54	0.000141	0.000553	4:542179-545744	EXOCYST COMPLEX COMPONENT EXO84A (PTHR21426:SF15)	AT1G10385-like protein (Fragment) (D6PN92_9BRAS)
Solyc04g005610	0.510376	6.28421	0	0.722597	4.34	3.88	5.85e-07	3.62e-06	4:405210-406938	NAC TRANSCRIPTION FACTOR 29 (PTHR31719:SF88)	NAC domain protein NAC2 (manually curated)
Solyc04g005480	3.9436	6.99223	4.65707	7.98984	6.32	3.11	5.21e-21	1.67e-19	4:323320-323833	NODULIN-RELATED PROTEIN 1 (PTHR35098:SF1)	Unknown Protein
Solyc04g005410	0.583797	4.89454	0.515667	0.722597	2.86	2.72	0.000766	0.00254	4:283825-288980	UREIDE PERMEASE 5 (PTHR31081:SF5)	Ureide permease 2 (B6U6B9_MAIZE)
Solyc04g005250	3.75076	7.64129	0	2.84356	5.55	3.22	1.13e-09	1.08e-08	4:185838-189158	DNA CYTOSINE-5 -METHYLTRANSFERASE DRM1-RELATED (PTHR23068:SF3)	DNA (Cytosine-5-)-methyltransferase 3 (B3DGP2_DANRE)
Solyc03g123960	0.510376	6.03841	0.515667	1.07625	3.87	2.63	8.85e-05	0.000362	3:70651300-70662509	MEDIATOR OF RNA POLYMERASE II TRANSCRIPTION SUBUNIT 8 (PTHR35552:SF1)	Unknown Protein
Solyc03g123630	4.33975	7.73556	3.75124	7.48627	6.53	2.8	7.36e-28	3.97e-26	3:70425058-70428336	PECTINESTERASE 56-RELATED (PTHR31707:SF32)	pectin methylesterase pmeu1 (manually curated)
Solyc03g123380	1.2572	6.02704	0	1.35337	3.68	3.19	8.07e-06	4.06e-05	3:70259662-70260034	SUBFAMILY NOT NAMED (PTHR35758:SF1)	Serine rich protein (Q4VYD0_MEDTR)
Solyc03g122360	1.76129	6.42178	1.79034	3.85368	4.41	3.81	4.28e-10	4.29e-09	3:70231404-70233454	SUBFAMILY NOT NAMED (PTHR24298:SF337)	Cytochrome P450
Solyc03g122350	1.91769	8.05651	2.71404	7.09445	6.42	4.82	9.02e-20	2.58e-18	3:70227202-70229806	SUBFAMILY NOT NAMED (PTHR24298:SF337)	Cytochrome P450
Solyc03g122300	5.42768	8.77416	5.59944	9.50656	8.06	3.42	6.73e-23	2.52e-21	3:70171650-70179831	DUF1677 FAMILY PROTEIN DUF1677 (PTHR33108:SF15)	Unknown Protein; contains Interpro domain(s) IPR012876 Protein of unknown function DUF1677, plant
Solyc03g121900	2.60043	3.71945	1.34428	6.10872	4.59	3.27	1.51e-08	1.22e-07	3:69923545-69923866	SUBFAMILY NOT NAMED (PTHR33122:SF5)	PVR3-like protein (B6TYX6_MAIZE)
Solyc03g121740	6.37112	0	7.67129	0.956174	6.39	-5.55	7.98e-18	1.92e-16	3:69811505-69813290	TRANSCRIPTION FACTOR MYB26 (PTHR10641:SF656)	R2R3MYB transcription factor 26 (manually curated)
Solyc03g121690	0.299415	1.19997	0	5.95622	3.54	4.23	5.98e-08	4.39e-07	3:69779502-69780165		RING finger protein 13 (RNF13_MOUSE)
Solyc03g121350	10.4858	9.25245	10.8918	6.19073	10.15	-2.76	1.6e-58	4.24e-56	3:69464648-69471567	INCREASED SODIUM TOLERANCE PROTEIN 2 (PTHR12308:SF73)	Anoctamin-like protein (D0MXY8_PHYIN)
Solyc03g121180	5.48239	10.4426	3.6434	5.10069	8.1	2.94	3.7e-17	8.32e-16	3:69360297-69362469	GDSL ESTERASE/LIPASE APG (PTHR45642:SF1)	GDSL esterase/lipase At5g22810 (GDL78_ARATH)
Solyc03g121100	8.82433	5.47025	8.39946	5.37976	8.22	-3.15	3.05e-23	1.17e-21	3:69323078-69324282	VEGETATIVE STORAGE PROTEIN 1-RELATED (PTHR31284:SF5)	Acid phosphatase (O49855_SOYBN)
Solyc03g121090	2.60468	10.0484	0.515667	5.36538	7.57	5.62	1.59e-43	2.24e-41	3:69309713-69313323	EMB|CAB83157.1 (PTHR33172:SF29)	Cold induced protein-like (Q94JH8_ORYSJ)
Solyc03g121010	0	0	7.57072	2.58882	5.99	-2.73	1.36e-05	6.55e-05	3:69237908-69243785		Unknown Protein
Solyc03g120910	10.4324	7.65752	10.5742	4.80723	9.61	-3.67	6.7e-44	9.65e-42	3:69142796-69149731	HOMEOBOX-LEUCINE ZIPPER PROTEIN ATHB-15 (PTHR45950:SF5)	Class III homeodomain-leucine zipper (Q1WD30_GINBI)
Solyc03g120860	11.3727	7.74849	10.9052	3.8159	10.53	-4.46	5.65e-34	4.6e-32	3:69103938-69104996	EARLY NODULIN-LIKE PROTEIN 7 (PTHR33021:SF16)	Early nodulin-like protein 1 (B6TP28_MAIZE)
Solyc03g120420	7.03318	10.2526	4.80321	9.00338	8.77	2.59	3.42e-07	2.21e-06	3:68820905-68825905	SUBFAMILY NOT NAMED (PTHR35470:SF1)	Unknown Protein
Solyc03g120320	5.87422	10.5224	4.15058	5.81275	8.2	2.72	2.31e-43	3.21e-41	3:68744146-68749912	SUBFAMILY NOT NAMED (PTHR46407:SF1)	Kelch-like protein (C4Q722_SCHMA)
Solyc03g120260	2.21528	6.79506	0	1.63264	4.44	3.66	1.21e-08	9.91e-08	3:68710688-68713008	COATOMER SUBUNIT BETA' (PTHR19876:SF2)	Coatomer beta&apos subunit (C4YSS2_CANAW)
Solyc03g120210	8.63128	0	8.79554	6.1381	8.07	-5.07	9.5e-32	6.65e-30	3:68670628-68686948		Unknown Protein
Solyc03g120020	0.883213	6.09108	0.925957	0.722597	3.83	3.07	3.95e-05	0.000174	3:68533802-68538817	SUBFAMILY NOT NAMED (PTHR11453:SF40)	AE family transporter anion exchange (A4RY02_OSTLU)
Solyc03g119810	3.83659	6.45194	3.53603	9.04703	6.87	4.31	3.12e-39	3.49e-37	3:68387944-68388400	SUBFAMILY NOT NAMED (PTHR33237:SF21)	Unknown Protein
Solyc03g119620	2.14574	0	5.95915	0	3.93	-3.1	0.000137	0.000537	3:68190136-68191008	BIFUNCTIONAL INHIBITOR/LIPID-TRANSFER PROTEIN/SEED STORAGE 2S ALBUMIN SUPERFAMILY PROTEIN (PTHR33044:SF5)	Non-specific lipid-transfer protein (D8QRT0_SELML)
Solyc03g119600	3.24413	7.64914	2.47408	4.33272	5.48	2.66	4.1e-16	8.2e-15	3:68159888-68160152	PROTEIN NIM1-INTERACTING 2 (PTHR35735:SF1)	NIMIN2c protein (A0FJY4_TOBAC)
Solyc03g119540	1.56194	4.33605	1.95439	5.97115	4.24	2.5	5.16e-06	2.69e-05	3:68118927-68120680	ZINC FINGER PROTEIN CONSTANS-LIKE 16-RELATED (PTHR31874:SF1)	CONSTANS-like zinc finger protein (D0EP06_SOYBN)
Solyc03g119320	2.30624	4.38255	0	4.26758	3.25	2.8	1.25e-07	8.65e-07	3:67963378-67964080	SUBFAMILY NOT NAMED (PTHR31722:SF25)	At1g67050 (Fragment) (B0FU30_ARATH)
Solyc03g119200	11.1261	8.1239	11.5993	8.61607	10.71	-2.68	3.7e-51	7.44e-49	3:67863260-67868275	SUBFAMILY NOT NAMED (PTHR42969:SF3)	Mandelate racemase/muconate lactonizing enzyme family protein (A9GEI3_SORC5)
Solyc03g118450	1.2572	3.64293	0	4.64576	3.07	3.71	8.69e-07	5.22e-06	3:67321947-67329532	SUBFAMILY NOT NAMED (PTHR34780:SF2)	Unknown Protein
Solyc03g118310	12.8908	7.60974	12.5554	11.9924	12.49	-3.02	4.07e-70	1.75e-67	3:67224386-67226932	SUBFAMILY NOT NAMED (PTHR31945:SF2)	BHLH transcription factor (A9YWR2_MEDTR)
Solyc03g118230	5.0521	5.44774	3.24386	10.5392	8.14	3.27	1.81e-36	1.73e-34	3:67156962-67163065	SUBFAMILY NOT NAMED (PTHR47211:SF2)	Sh4 homologue protein (B6ZKH4_ECHCG)
Solyc03g117800	3.21356	7.89829	0.302964	1.75155	5.47	3.84	5.48e-13	7.75e-12	3:66830212-66834308	PROTEIN ECERIFERUM 3 (PTHR11863:SF66)	CER1 protein (Fragment) (Q0WLZ2_ARATH)
Solyc03g117590	5.85364	10.284	6.0039	10.3588	9.42	4.49	8e-23	2.98e-21	3:66699020-66703491	SUBFAMILY NOT NAMED (PTHR24074:SF23)	Chaperone protein dnaJ (C5UZI2_CLOBO)
Solyc03g117310	0.510376	5.9817	0.694201	1.31252	3.73	3.18	9.61e-06	4.77e-05	3:66478826-66479459	SUBFAMILY NOT NAMED (PTHR33915:SF1)	Jp18 (Q8H6R4_PONTR)
Solyc03g116700	1.09417	7.26804	0.302964	0	4.82	4.1	1.55e-08	1.25e-07	3:65992868-65993698	SUBFAMILY NOT NAMED (PTHR33021:SF163)	Blue copper protein (D1MWY8_CITLA)
Solyc03g116680	6.22684	10.8162	3.80088	5.0086	8.4	3.04	9.03e-25	3.88e-23	3:65986937-65989726	SUBFAMILY NOT NAMED (PTHR33729:SF2)	Methyl binding domain protein (Fragment) (B9HAA5_POPTR)
Solyc03g116490	5.82341	8.85646	6.18742	9.19171	7.8	3.03	7.2e-40	8.32e-38	3:65894174-65895383	PLANT/PROTEIN (PTHR33730:SF4)	Os05g0176300 protein (Fragment) (C7J2W8_ORYSJ)
Solyc03g116480	0	5.9549	0.694201	3.98133	3.87	5.38	2.12e-12	2.83e-11	3:65888017-65889124		F-box family protein (B9GZP5_POPTR)
Solyc03g116450	6.21144	5.33291	7.17103	0	5.89	-2.68	6.85e-08	4.96e-07	3:65875576-65879245	STIGMA-SPECIFIC STIG1-LIKE PROTEIN 4 (PTHR33227:SF6)	Stigma-specific protein Stig1 (A2Q6A5_MEDTR)
Solyc03g116440	6.04555	4.62992	6.64004	0.956174	5.7	-2.71	2.87e-07	1.87e-06	3:65875576-65879245	SUBFAMILY NOT NAMED (PTHR46201:SF4)	PHD finger family protein (D7LPW0_ARALY)
Solyc03g116230	8.55879	10.4848	7.34845	10.5973	9.69	2.74	7.58e-06	3.84e-05	3:65718255-65725211		Agglutinin isolectin I (Fragment) (Q9S7K1_URTDI)
Solyc03g116190	4.2175	9.33701	1.79034	4.74752	8.22	3.68	3.64e-07	2.34e-06	3:65691844-65692213		Chitinase (P93327_MEDTR)
Solyc03g115930	0	5.8431	0	0.722597	3.53	3.78	5.19e-06	2.71e-05	3:65502477-65503086		Calmodulin-like protein (B6TXW9_MAIZE)
Solyc03g115870	4.64493	7.88287	4.40031	8.20002	6.82	3.21	4.47e-22	1.57e-20	3:65472034-65473596	THIOREDOXIN-LIKE 1-2, CHLOROPLASTIC (PTHR43601:SF4)	Thioredoxin 2 (Q5ZF47_PLAMJ)
Solyc03g115710	4.63521	9.54217	0.515667	2.84356	7.18	2.65	7.83e-13	1.09e-11	3:65345295-65347839	SUBFAMILY NOT NAMED (PTHR27003:SF263)	Pto-like, Serine/threonine kinase protein, resistance protein
Solyc03g115380	10.8909	8.35536	11.7247	6.04042	10.68	-3.52	6.35e-30	3.99e-28	3:65104334-65108330	UDP-GLUCOSE 6-DEHYDROGENASE 1 (PTHR11374:SF39)	UDP-glucose dehydrogenase (B1N754_EUCGR)
Solyc03g115180	2.59364	5.55169	1.71758	8.93115	6.69	4.26	2.95e-32	2.13e-30	3:64974389-64994590	GB|AAF26970.1-RELATED (PTHR33304:SF2)	PHD-finger family protein expressed (Q53MN0_ORYSJ)
Solyc03g115130	4.39401	2.46111	2.82724	0	4.15	-2.6	2.65e-05	0.000121	3:64927438-64930799	SUBFAMILY NOT NAMED (PTHR24559:SF257)	Pol polyprotein (POL_BAEVM)
Solyc03g114180	8.10518	11.7141	4.73084	8.20884	9.61	2.79	3.08e-17	6.99e-16	3:64186805-64189918	GLYCOSYLTRANSFERASE-RELATED (PTHR11926:SF799)	UDP-glucosyltransferase HvUGT5876 (D3WYW1_HORVD)
Solyc03g114150	11.6873	9.41668	12.4982	7.79999	11.39	-3.05	1.14e-50	2.25e-48	3:64169647-64174365	ALDEHYDE DEHYDROGENASE FAMILY 2 MEMBER B4, MITOCHONDRIAL (PTHR11699:SF225)	Aldehyde dehydrogenase (Q1AFF6_9ROSI)
Solyc03g113730	7.90889	10.7558	5.65877	8.61321	8.83	2.78	8.54e-25	3.67e-23	3:63791564-63792567	SUBFAMILY NOT NAMED (PTHR33417:SF6)	B12D protein (Q9XHD5_IPOBA)
Solyc03g113480	2.73687	5.40081	1.37393	3.05029	4.05	2.58	6.34e-05	0.000268	3:63611313-63611889	SUBFAMILY NOT NAMED (PTHR35466:SF2)	Unknown Protein
Solyc03g113260	7.58359	10.645	5.46666	8.49445	8.84	2.52	9.83e-25	4.21e-23	3:63444864-63460050		Unknown Protein
Solyc03g113130	3.13164	7.36707	1.80339	3.38066	5.05	3.2	3.44e-12	4.47e-11	3:63398703-63402079	2-AMINOETHANETHIOL DIOXYGENASE (PTHR22966:SF29)	Cupin RmlC-type (Q2HVC5_MEDTR)
Solyc03g113030	8.59378	10.136	8.15719	12.4769	10.43	3	5.03e-31	3.38e-29	3:63326182-63328417	ALDOSE 1-EPIMERASE (PTHR10091:SF3)	Aldose 1-epimerase-like protein (Q8LFH1_ARATH)
Solyc03g112390	3.03049	5.80559	2.52356	5.41439	4.46	2.55	2.74e-07	1.8e-06	3:62793584-62795294	SUBFAMILY NOT NAMED (PTHR10641:SF466)	R2R3MYB transcription factor 86 (manually curated)
Solyc03g112010	1.76129	4.45681	0.694201	4.87362	3.66	2.82	4.87e-07	3.06e-06	3:62552023-62572104	CYTOCHROME P450 71A12-RELATED (PTHR24298:SF331)	Cytochrome P450
Solyc03g111930	2.68824	7.47561	2.06469	5.15562	5.61	2.67	2.58e-08	2.01e-07	3:62503698-62505789	CYTOCHROME P450 71A12-RELATED (PTHR24298:SF331)	Cytochrome P450
Solyc03g111710	3.72826	6.06731	3.43461	7.62528	5.85	2.77	6.94e-15	1.23e-13	3:62372004-62374632	BTB/POZ AND TAZ DOMAIN-CONTAINING PROTEIN 1-RELATED (PTHR46287:SF4)	Speckle-type POZ protein (SPOP_XENTR)
Solyc03g111690	2.68425	8.65616	0.997165	2.26869	6.77	3.37	2.4e-09	2.18e-08	3:62343286-62345438	PECTATE LYASE 18-RELATED (PTHR31683:SF73)	Pectate lyase (Q2Z1Y4_PRUMU)
Solyc03g111660	0.583797	3.49788	2.57308	5.67168	3.75	3.53	1.36e-07	9.37e-07	3:62301395-62308674		Ufm1-specific protease 2 (B9EMM1_SALSA)
Solyc03g111460	9.84304	3.62102	10.5194	8.15653	9.51	-3.78	2.45e-50	4.64e-48	3:62058558-62075653	NUCLEAR TRANSCRIPTION FACTOR Y SUBUNIT C-1-RELATED (PTHR10252:SF39)	Nuclear transcription factor Y subunit C-2 (B4FWZ1_MAIZE)
Solyc03g111460	7.84295	2.76759	8.27758	6.91172	7.46	-2.89	8.91e-21	2.8e-19	3:62058558-62075653	NUCLEAR TRANSCRIPTION FACTOR Y SUBUNIT C-1-RELATED (PTHR10252:SF39)	Nuclear transcription factor Y subunit C-2 (B4FWZ1_MAIZE)
Solyc03g111280	3.053	2.59468	1.85461	7.65849	5.36	2.83	1.8e-08	1.44e-07	3:61900529-61902008	CYTOCHROME P450 94B1-RELATED (PTHR24296:SF5)	Cytochrome P450
Solyc03g098790	5.5513	9.47111	1.79034	0.722597	7.81	2.57	5.91e-05	0.000251	3:61068782-61069629	KUNITZ TRYPSIN INHIBITOR 2 (PTHR33107:SF5)	cathepsin D inhibitor protein (manually curated)
Solyc03g098780	5.37411	9.18125	0.302964	2.09412	7.06	3.76	2.74e-10	2.81e-09	3:61061418-61062084	KUNITZ TRYPSIN INHIBITOR 2 (PTHR33107:SF5)	Kunitz-type protease inhibitor (Q3S488_SOLTU)
Solyc03g098760	2.00517	10.2305	2.65121	2.44637	8.25	4.57	4.5e-16	8.93e-15	3:61038684-61039296	KUNITZ TRYPSIN INHIBITOR 2 (PTHR33107:SF5)	Kunitz-type protease inhibitor-like protein (Q2XPY0_SOLTU)
Solyc03g098740	0	9.97454	0.694201	0.722597	7.47	5.44	3.27e-17	7.39e-16	3:61011691-61012291	CYSTEINE PROTEASE INHIBITOR WSCP-RELATED (PTHR33107:SF11)	Kunitz trypsin inhibitor (B8Y888_TOBAC)
Solyc03g098730	2.26987	7.8424	0.302964	0.722597	5.47	3.44	6.88e-08	4.98e-07	3:61007419-61008160	CYSTEINE PROTEASE INHIBITOR WSCP-RELATED (PTHR33107:SF11)	Kunitz trypsin inhibitor (B8Y888_TOBAC)
Solyc03g098700	3.07135	7.62129	1.72104	5.36641	5.57	3.76	1.04e-18	2.7e-17	3:60981170-60981830	KUNITZ TRYPSIN INHIBITOR 2 (PTHR33107:SF5)	Cysteine protease inhibitor 8 (Fragment) (CPI8_SOLTU)
Solyc03g098560	8.90868	3.46144	6.48529	2.57406	7.3	-2.97	2.65e-08	2.06e-07	3:60877582-60885554		Unknown Protein
Solyc03g098560	1.57558	1.16813	0.515667	8.04171	5.58	4.19	8.27e-13	1.15e-11	3:60877582-60885554		Unknown Protein
Solyc03g098380	3.76505	0	4.03483	2.26869	3.54	-2.83	2.45e-05	0.000113	3:60708558-60723495	F-BOX ASSOCIATED UBIQUITINATION EFFECTOR FAMILY PROTEIN-RELATED (PTHR31790:SF58)	F-box protein interaction domain containing protein (Q60D10_SOLDE)
Solyc03g098300	9.25578	6.71394	8.29564	0.722597	8.21	-4.13	2.18e-19	5.99e-18	3:60643403-60662548	ORNITHINE DECARBOXYLASE 1-RELATED (PTHR11482:SF6)	Ornithine decarboxylase (A2TBH8_THECC)
Solyc03g098200	5.07197	7.78849	3.02243	6.35731	6.08	2.77	3.47e-26	1.67e-24	3:60543696-60546844	HOMEOBOX-LEUCINE ZIPPER PROTEIN HDG11-RELATED (PTHR45654:SF1)	Homeobox-leucine zipper protein PROTODERMAL FACTOR 2 (PDF2_ARATH)
Solyc03g097580	2.74309	6.95351	2.06469	5.05711	5.3	3.19	3e-09	2.68e-08	3:59908321-59910086	BIDIRECTIONAL SUGAR TRANSPORTER SWEET11-RELATED (PTHR10791:SF22)	MtN3-like protein (Q9LUE3_ARATH)
Solyc03g097570	0.673398	3.71269	0.997165	1.63264	2.14	2.64	0.00156	0.0048	3:59900411-59903963	BIDIRECTIONAL SUGAR TRANSPORTER SWEET11-RELATED (PTHR10791:SF22)	MtN3-like protein (Q9LUE3_ARATH)
Solyc03g096550	0	3.9804	2.38999	2.44637	2.58	2.71	0.000835	0.00275	3:58703157-58704319	PLAT DOMAIN-CONTAINING PROTEIN 1-RELATED (PTHR31718:SF0)	Wound/stress protein (Q672Q3_SOLLC)
Solyc03g096500	11.421	5.36195	11.4808	11.0553	10.86	-2.83	1.41e-68	5.73e-66	3:58622931-58671143		Unknown Protein
Solyc03g096040	3.79233	12.3876	3.23257	0	9.84	3.31	2.44e-10	2.53e-09	3:57857591-57859359	PEROXIREDOXIN-6 (PTHR43503:SF4)	Mitochondrial peroxiredoxin (1-Cys Prx) with thioredoxin peroxidase activity (C4QX37_PICPG)
Solyc03g095770	0.299415	0.901987	0.813296	5.76088	3.63	2.99	0.000178	0.000684	3:56974714-56976889	WRKY TRANSCRIPTION FACTOR 38-RELATED (PTHR31282:SF17)	WRKY transcription factor 80 (manually curated)
Solyc03g095610	2.34816	6.78791	2.1505	4.11197	4.82	2.98	2.31e-09	2.1e-08	3:56790229-56793655		Unknown Protein
Solyc03g095310	0.299415	4.6271	3.80693	5.67529	4.23	2.79	1.75e-07	1.19e-06	3:56330517-56336612	CYTOCHROME P450 714A1-RELATED (PTHR24282:SF36)	Cytochrome P450
Solyc03g094120	1.91769	6.88126	0.997165	1.07625	4.5	2.95	1.08e-06	6.39e-06	3:55873917-55875872	SUBFAMILY NOT NAMED (PTHR46038:SF2)	Os03g0849800 protein (Fragment) (Q0DLS4_ORYSJ)
Solyc03g093820	4.45166	5.3371	0	5.06903	4.44	3.23	5.01e-10	4.98e-09	3:55506731-55507061		Unknown Protein
Solyc03g093560	2.82501	6.3999	1.57763	6.04042	5.23	2.98	1.48e-07	1.01e-06	3:54945452-54946187	ETHYLENE-RESPONSIVE TRANSCRIPTION FACTOR 5-RELATED (PTHR31677:SF43)	ethylene response factor 5 (manually curated)
Solyc03g093550	2.85037	4.71394	0.694201	6.05622	4.7	2.89	7.89e-07	4.78e-06	3:54927604-54928330	ETHYLENE-RESPONSIVE TRANSCRIPTION FACTOR 5-RELATED (PTHR31677:SF43)	Ethylene responsive transcription factor 1a (C0J9I9_9ROSA)
Solyc03g093450	2.9337	6.21098	3.53167	7.39881	5.81	2.91	4.98e-12	6.32e-11	3:54738488-54744591	U-BOX DOMAIN-CONTAINING PROTEIN 35-RELATED (PTHR45647:SF15)	Receptor-like protein kinase (Q9FZP2_ARATH)
Solyc03g093400	0.902179	5.9824	0	4.28784	3.94	4.58	2.06e-14	3.44e-13	3:54694975-54698740	SUGAR TRANSPORT PROTEIN 3 (PTHR23500:SF30)	Sugar transporter protein 15 (manually curated)
Solyc03g093230	5.06313	0.616319	3.65616	1.31252	3.85	-2.85	9.22e-06	4.6e-05	3:54425061-54426376	AQUAPORIN TIP5-1-RELATED (PTHR45665:SF10)	tonoplast intrinsic protein 5.1 (manually curated)
Solyc03g093130	4.17216	7.37231	2.61547	4.27239	5.56	2.55	4.04e-06	2.16e-05	3:54305582-54306831	XYLOGLUCAN ENDOTRANSGLUCOSYLASE/HYDROLASE PROTEIN 14-RELATED (PTHR31062:SF15)	xyloglucan endotransglucosylase-hydrolase 3 (manually curated)
Solyc03g093120	3.43842	7.38544	3.13958	5.83934	5.66	2.88	5.2e-11	5.82e-10	3:54289826-54291069	XYLOGLUCAN ENDOTRANSGLUCOSYLASE/HYDROLASE PROTEIN 14-RELATED (PTHR31062:SF15)	Xyloglucan endotransglucosylase/hydrolase 9 (C0IRG8_9ERIC)
Solyc03g083050	6.34713	3.47062	4.05173	0	5.25	-3.2	1.24e-08	1.02e-07	3:52875701-52876922	SUBFAMILY NOT NAMED (PTHR34371:SF6)	Unknown Protein
Solyc03g083040	0.510376	3.57957	0	2.33064	2.01	2.95	0.000339	0.00123	3:52872558-52874666	PROTEIN RKD4 (PTHR46373:SF2)	RWP-RK domain-containing transcription factor (D8TJX2_VOLCA)
Solyc03g082810	0.583797	0.943748	0	6.68177	4.2	4.19	8.53e-09	7.17e-08	3:52672364-52673024	WRKY TRANSCRIPTION FACTOR 1-RELATED (PTHR31221:SF104)	WRKY transcription factor 26 (manually curated)
Solyc03g082720	1.91769	6.28658	0.813296	4.48631	4.35	3.51	2.01e-14	3.37e-13	3:52628751-52629745	PROTEIN YIPPEE-LIKE CG15309 (PTHR13848:SF2)	Yippee zinc-binding-like protein (C1FDK9_9CHLO)
Solyc03g082700	4.14601	3.27942	1.55698	11.1935	8.66	3.96	1.17e-18	3.02e-17	3:52617092-52620975	OLIGOPEPTIDE TRANSPORTER 6-RELATED (PTHR22601:SF22)	Oligopeptide transporter 9 (B6SVF4_MAIZE)
Solyc03g082530	1.30969	9.11308	0.694201	2.81094	6.63	3.76	8.02e-06	4.04e-05	3:52461137-52461506	SUBFAMILY NOT NAMED (PTHR31374:SF15)	Small auxin up-regulated RNA37 (manually curated)
Solyc03g082370	1.68484	6.92972	1.89506	5.59751	5.05	4.32	2.26e-14	3.76e-13	3:52314568-52314838	AVR9/CF-9 RAPIDLY ELICITED PROTEIN (PTHR33641:SF2)	Avr9/Cf-9 rapidly elicited protein 65 (Q9FQZ0_TOBAC)
Solyc03g081260	1.1775	5.81032	0.694201	2.44637	3.6	2.93	3.67e-06	1.98e-05	3:52148079-52160750	SUBTILISIN-LIKE PROTEASE SBT3.1-RELATED (PTHR43806:SF11)	Subtilisin-like protease-like protein (Q9T0B5_ARATH)
Solyc03g080190	1.39008	5.74269	0.302964	3.11544	3.85	3.23	4.57e-08	3.43e-07	3:52078937-52083877	PROTEIN DOWNY MILDEW RESISTANCE 6 (PTHR10209:SF371)	Flavanone 3-hydroxylase-like protein (Q9FLV0_ARATH)
Solyc03g080180	3.78432	8.68159	1.85461	5.98966	6.78	3.46	2.38e-16	4.88e-15	3:52066919-52070809	ACETYLSEROTONIN O-METHYLTRANSFERASE (PTHR11746:SF63)	O-methyltransferase (Q9LWB8_9ROSI)
Solyc03g080100	1.83042	7.45371	2.41641	5.12745	5.63	2.96	6.41e-09	5.48e-08	3:52006740-52009253	HEAVY METAL-ASSOCIATED ISOPRENYLATED PLANT PROTEIN 9 (PTHR47066:SF1)	Copper-translocating P-type ATPase (Q3JHP1_BURP1)
Solyc03g080060	2.64037	6.51779	2.52356	4.76635	4.79	2.58	2.28e-07	1.51e-06	3:51943038-51944964	SUBFAMILY NOT NAMED (PTHR27007:SF39)	Receptor-like kinase (A7VM32_MARPO)
Solyc03g078780	9.48569	5.37142	9.75656	4.67643	9	-4.32	4.12e-62	1.3e-59	3:51452794-51492356	GLUCOSYLTRANSFERASE-LIKE PROTEIN-RELATED (PTHR11926:SF102)	UDP-glucosyltransferase (C0LNQ9_MAIZE)
Solyc03g078770	2.2998	5.60628	2.264	4.64697	4.14	2.51	1.85e-06	1.05e-05	3:51451019-51452708	SUBFAMILY NOT NAMED (PTHR11926:SF220)	UDP-glucuronosyltransferase (Q5UB81_ARATH)
Solyc03g078440	6.38881	6.00186	2.22718	12.8925	10.42	4.27	2.89e-45	4.49e-43	3:50934277-50937169	CINNAMYL ALCOHOL DEHYDROGENASE 2-RELATED (PTHR42683:SF12)	Cinnamyl alcohol dehydrogenase-like protein (B9GGU3_POPTR)
Solyc03g078360	1.2572	6.02747	0.997165	1.49019	3.84	2.58	0.000218	0.00082	3:50719685-50722064	SUBFAMILY NOT NAMED (PTHR27002:SF142)	Receptor-like protein kinase (Q39202_ARATH)
Solyc03g078240	0	6.36116	2.13043	1.07625	4.01	3.95	1.98e-07	1.33e-06	3:50228351-50229895	SUBFAMILY NOT NAMED (PTHR11926:SF484)	UDP-glucosyltransferase (Q8LKG3_STERE)
Solyc03g078200	10.4291	7.95727	9.51863	2.46041	9.44	-3.57	1.13e-22	4.14e-21	3:50173124-50178864	SUBTILISIN-LIKE PROTEASE SBT2.4 (PTHR10795:SF390)	Subtilisin-like serine protease (Q948Q4_ARATH)
Solyc03g071850	0.918455	7.88026	0.997165	0	5.35	3.37	7.28e-07	4.44e-06	3:19002141-19003503	SUBFAMILY NOT NAMED (PTHR11926:SF809)	UDP-glucuronosyltransferase 1-6 (UD16_HUMAN)
Solyc03g071590	5.83831	3.42092	8.09771	4.59162	6.74	-2.67	6.11e-19	1.62e-17	3:18041726-18314388	MALATE DEHYDROGENASE 2, MITOCHONDRIAL-RELATED (PTHR23382:SF0)	chloroplast malate dehydrogenase (manually curated)
Solyc03g065060	10.9312	4.84942	10.3149	2.07596	10.06	-6.49	2.8e-54	6.67e-52	3:39088836-39187258		Unknown Protein
Solyc03g064010	8.31473	4.05429	9.22542	4.64221	8.24	-4.21	3.19e-63	1.04e-60	3:37217954-37222122	LEUCINE-RICH REPEAT PROTEIN KINASE FAMILY PROTEIN (PTHR27008:SF41)	Receptor like kinase, RLK
Solyc03g063730	1.91769	8.31808	0.679724	3.09824	5.88	3.95	1.45e-19	4.06e-18	3:35732203-35738652	PROTEIN DETOXIFICATION 20-RELATED (PTHR11206:SF102)	Multidrug resistance protein mdtK (MDTK_YERP3)
Solyc03g062740	4.65942	5.97611	0	3.67971	4.6	2.82	1.55e-06	8.9e-06	3:32048267-32059016		Unknown Protein
Solyc03g061650	5.35779	0.583648	3.35005	0.956174	4.72	-4.08	1.92e-10	2.01e-09	3:31543075-31545679	F-BOX/RNI SUPERFAMILY PROTEIN-RELATED (PTHR31639:SF30)	F-box/LRR-repeat protein At3g26922 (FBL47_ARATH)
Solyc03g059260	2.57428	7.49532	3.1658	8.18048	6.84	3.38	2.81e-08	2.17e-07	3:28184579-28189375	CARBOXYL-TERMINAL-PROCESSING PEPTIDASE 3, CHLOROPLASTIC (PTHR32060:SF5)	Carboxyl-terminal-processing protease (B6T6L2_MAIZE)
Solyc03g059200	4.63251	0	6.72063	2.03243	5.07	-3.98	6.41e-10	6.29e-09	3:27907321-27908295	TRANSCRIPTION FACTOR MYB35 (PTHR10641:SF692)	MYB transcription factor (Q9LSI7_ARATH)
Solyc03g058370	6.07648	1.59292	8.54385	0.722597	7.29	-5.64	2.54e-29	1.52e-27	3:24042941-24044677	UDP-GLYCOSYLTRANSFERASE 75B1-RELATED (PTHR11926:SF683)	UDP-glucosyltransferase family 1 protein (C6KI44_CITSI)
Solyc03g058330	2.80184	9.07241	1.5272	0.722597	6.64	3.08	2.12e-07	1.42e-06	3:23845984-23847269	LATE EMBRYOGENESIS ABUNDANT PROTEIN 46 (PTHR33493:SF2)	Unknown Protein
Solyc03g053070	2.71211	0	7.04964	4.40094	5.95	-2.82	1.09e-07	7.61e-07	3:21776520-22005940		Nbs, resistance protein fragment
Solyc03g046510	4.90204	0	4.26705	3.20696	4.61	-3.26	3.06e-08	2.35e-07	3:13026339-13063805	SUBFAMILY NOT NAMED (PTHR35218:SF2)	Unknown Protein
Solyc03g046380	0.299415	8.07667	0	0.722597	5.57	4.32	1.08e-10	1.16e-09	3:12418616-12418859	SUBFAMILY NOT NAMED (PTHR36012:SF2)	Seed maturation protein PM41 (Q9SWB2_SOYBN)
Solyc03g046360	3.06219	1.59292	0	9.62131	7.41	4.13	1.87e-14	3.15e-13	3:12336569-12346947	MEDIATOR OF RNA POLYMERASE II TRANSCRIPTION SUBUNIT 18 (PTHR13321:SF2)	Mediator of RNA polymerase II transcription subunit 18 (B6STT5_MAIZE)
Solyc03g044740	3.32349	7.20613	1.34428	4.58061	5.07	3.68	1.73e-18	4.39e-17	3:10460419-10465259	METHYLESTERASE 10 (PTHR10992:SF943)	Methyl jasmonate esterase (Q56SE1_SOLTU)
Solyc03g044300	3.0375	7.08295	0.515667	3.76731	5.09	2.85	4.98e-10	4.95e-09	3:8777727-8782356	SUBFAMILY NOT NAMED (PTHR32467:SF18)	APETALA2a (manually curated)
Solyc03g042500	13.0539	6.21028	14.784	7.52036	13.47	-6.92	0	0	3:6858908-7037504	SUBFAMILY NOT NAMED (PTHR31920:SF26)	B3 domain-containing protein At1g49475 (Y1475_ARATH)
Solyc03g034370	2.22335	7.08105	0	3.43498	5.24	4.72	2.05e-13	3.04e-12	3:6194514-6194706		Unknown Protein
Solyc03g034340	10.6376	6.09818	10.1643	7.57833	9.69	-2.95	8.21e-20	2.36e-18	3:6105219-6177876		Ulp1 protease family C-terminal catalytic domain containing protein (Q60D46_SOLDE)
Solyc03g034260	2.05226	4.75003	0	9.60241	7.09	6.8	9.39e-39	1.02e-36	3:5958088-5958643	2FE-2S FERREDOXIN-LIKE SUPERFAMILY PROTEIN-RELATED (PTHR11945:SF277)	Agamous-like MADS-box protein AGL62 (AGL62_ARATH)
Solyc03g034230	5.2225	6.62132	1.62016	8.34466	6.73	3.88	2.87e-18	7.14e-17	3:5924935-5928009	SUBFAMILY NOT NAMED (PTHR33384:SF2)	Unknown Protein
Solyc03g034140	5.2929	7.89649	3.14059	8.96828	7.26	3.64	1.89e-68	7.57e-66	3:5831858-5834846	NAD P H DEHYDROGENASE QUINONE FQR1-LIKE 2-RELATED (PTHR30546:SF13)	Flavoprotein wrbA (B6SPB2_MAIZE)
Solyc03g033930	0	0.943748	0	7.18926	4.71	4.41	2.58e-10	2.66e-09	3:5509449-5608433		Unknown Protein
Solyc03g033900	1.8413	1.33902	0	8.87855	6.34	4.48	7.4e-13	1.04e-11	3:5509449-5608433	2FE-2S FERREDOXIN-LIKE SUPERFAMILY PROTEIN-RELATED (PTHR11945:SF277)	MADS-box protein (D7MTU5_ARALY)
Solyc03g033890	0	1.33902	0	5.07736	2.84	2.94	0.000612	0.00208	3:5509449-5608433	2FE-2S FERREDOXIN-LIKE SUPERFAMILY PROTEIN-RELATED (PTHR11945:SF277)	MADS-box protein-like (Q6YTZ9_ORYSJ)
Solyc03g033880	1.96413	0.943748	0	8.09368	5.58	3.88	3.34e-11	3.82e-10	3:5509449-5608433	2FE-2S FERREDOXIN-LIKE SUPERFAMILY PROTEIN-RELATED (PTHR11945:SF277)	MADS-box transcription factor 31 (B6TW19_MAIZE)
Solyc03g033690	8.11352	13.9917	2.70588	4.61701	11.5	2.89	2.71e-11	3.13e-10	3:5279933-5282555	PEROXIDASE 36-RELATED (PTHR31388:SF3)	Peroxidase (Q0ZA68_9ROSI)
Solyc03g033630	4.45876	1.59292	5.70549	0	4.47	-3.18	1.9e-06	1.07e-05	3:5220345-5227579	PHD FINGER FAMILY PROTEIN / SWIB COMPLEX BAF60B DOMAIN-CONTAINING PROTEIN / GYF DOMAIN-CONTAINING PROTEIN-RELATED (PTHR46695:SF2)	Zinc finger CCCH domain-containing protein 44 (C3H44_ARATH)
Solyc03g033570	0.583797	1.92267	0	9.14501	6.6	5.99	6.48e-24	2.62e-22	3:5125974-5126523	2FE-2S FERREDOXIN-LIKE SUPERFAMILY PROTEIN-RELATED (PTHR11945:SF277)	Agamous-like MADS-box protein AGL62 (AGL62_ARATH)
Solyc03g031980	0.299415	3.75079	0.302964	2.98601	2.69	2.71	0.000309	0.00113	3:4468051-4471051	SUBFAMILY NOT NAMED (PTHR27007:SF48)	Receptor-like kinase (A7VM32_MARPO)
Solyc03g031940	10.826	7.30205	11.5346	4.2962	10.53	-4.92	5.09e-83	3.23e-80	3:4405149-4408485	ACYL-ACTIVATING ENZYME 10-RELATED (PTHR43859:SF6)	Acyl-CoA synthetase/AMP-acid ligase II (D0C359_9GAMM)
Solyc03g031920	1.70846	6.86807	0.302964	2.70772	4.8	2.96	1.45e-08	1.18e-07	3:4377289-4383818	SUBFAMILY NOT NAMED (PTHR31645:SF42)	NA
Solyc03g031890	2.09702	7.87391	1.20987	3.10491	5.42	4.2	9.72e-20	2.77e-18	3:4350214-4352634	EMB|CAB83157.1 (PTHR33172:SF29)	Cold induced protein-like (Q94JH8_ORYSJ)
Solyc03g031760	7.42187	11.8169	1.96727	5.21928	9.59	2.63	1.64e-19	4.54e-18	3:4230108-4233914	HOMEOBOX-LEUCINE ZIPPER PROTEIN MERISTEM L1-RELATED (PTHR45654:SF8)	Homeobox-leucine zipper protein ATHB-14 (ATB14_ARATH)
Solyc03g031740	4.75762	0	2.46054	1.07625	3.25	-2.78	0.000104	0.000418	3:4196804-4199798		Glucose-6-phosphate/phosphate translocator 2 (D7KVF2_ARALY)
Solyc03g026370	0	4.39083	0	3.51263	2.88	3.81	5.81e-06	3.01e-05	3:3805272-3805608	SUBFAMILY NOT NAMED (PTHR33648:SF1)	Peptidoglycan-binding LysM domain-containing protein (D7MLA8_ARALY)
Solyc03g026250	3.59843	4.5983	3.64345	12.9425	10.39	4.21	6.54e-10	6.41e-09	3:3685644-3690009	TWO-COMPONENT RESPONSE REGULATOR ARR13-RELATED (PTHR43874:SF19)	Response regulator 11 (Q0WRT0_ARATH)
Solyc03g026230	5.79399	3.23349	6.68882	1.31252	5.82	-3.51	3.03e-16	6.13e-15	3:3666702-3668286	PROTEIN DETOXIFICATION 50 (PTHR11206:SF103)	Multidrug resistance protein mdtK (MDTK_ENT38)
Solyc03g026220	3.72826	7.67947	3.08912	8.65502	6.83	4.16	8.21e-53	1.82e-50	3:3630178-3632140	BAG FAMILY MOLECULAR CHAPERONE REGULATOR 1-RELATED (PTHR12329:SF11)	BCL-2 binding anthanogene-1 (B4FV61_MAIZE)
Solyc03g025810	3.0955	8.82274	3.15559	3.28608	6.64	3.16	1.01e-10	1.1e-09	3:3207744-3210213	LOW-TEMPERATURE-INDUCED 65 KDA PROTEIN-RELATED (PTHR33836:SF1)	Low-temperature-induced 65 kDa protein (LTI65_ARATH)
Solyc03g025780	8.76241	6.18528	10.5437	4.88044	9.3	-3.78	7.38e-65	2.59e-62	3:3170226-3174154	GLYCOSYLTRANSFERASE-RELATED (PTHR12203:SF56)	Glycosyltransferase CAZy family GT90 (Fragment) (D8SQN9_SELML)
Solyc03g025660	14.9806	6.72455	9.97088	10.6653	13.56	-3	1.54e-06	8.86e-06	3:3096233-3096659	PLANT SELF-INCOMPATIBILITY PROTEIN S1 FAMILY-RELATED (PTHR31232:SF18)	Self-incompatibility protein (Fragment) (C7FE91_9MAGN)
Solyc03g025400	6.03439	8.58939	0.302964	6.31738	6.76	4.32	9e-31	5.96e-29	3:2822379-2826501	NAD P -BINDING ROSSMANN-FOLD SUPERFAMILY PROTEIN-RELATED (PTHR24320:SF138)	Retinol dehydrogenase 12 (B6TAL8_MAIZE)
Solyc03g020050	1.67954	9.56777	0	4.20042	7.1	6.04	3.11e-28	1.72e-26	3:61174084-61175022	SUBFAMILY NOT NAMED (PTHR33832:SF6)	VIROID-INDUCIBLE PROTEINASE INHIBITOR II (manually curated)
Solyc03g020010	0.883213	5.71667	0	0.956174	3.37	3.37	7e-06	3.57e-05	3:61222483-61223101	CYSTEINE PROTEASE INHIBITOR WSCP-RELATED (PTHR33107:SF11)	Kunitz-type trypsin inhibitor alpha chain (ID5A_PROJU)
Solyc03g019790	4.17216	8.89003	2.52985	6.63262	7.01	3.11	9.08e-20	2.6e-18	3:61371474-61377262	ALPHA-GALACTOSIDASE 2 (PTHR11452:SF33)	alpha-galactosidase (manually curated)
Solyc03g019690	0.918455	5.02238	0	5.41906	3.92	5.31	1.23e-12	1.68e-11	3:61452669-61453323	KUNITZ TRYPSIN INHIBITOR 2 (PTHR33107:SF5)	Kunitz-type protease inhibitor (Q3S477_SOLTU)
Solyc03g007870	3.47833	6.74279	2.47408	7.06173	5.94	3.23	3.31e-10	3.36e-09	3:2399936-2401187	SUBFAMILY NOT NAMED (PTHR45811:SF7)	Heavy metal-associated domain containing protein expressed (Q8S5W0_ORYSJ)
Solyc03g007770	6.46363	10.7629	1.75367	4.78485	8.48	2.67	5.72e-11	6.37e-10	3:2317233-2320686	S-TYPE ANION CHANNEL SLAH3 (PTHR31269:SF21)	C4-dicarboxylate transporter/malic acid transport family protein (D7M2F7_ARALY)
Solyc03g007640	5.681	0	4.05465	3.88777	4.9	-3.23	2.53e-09	2.29e-08	3:2179021-2180281	WRKY TRANSCRIPTION FACTOR 65-RELATED (PTHR31282:SF9)	WRKY transcription factor 68 (manually curated)
Solyc03g007530	3.25671	7.74358	1.75367	4.0149	5.61	2.62	1.26e-10	1.35e-09	3:2104947-2110984	SUBFAMILY NOT NAMED (PTHR24223:SF192)	Multidrug resistance protein ABC transporter family (B9GX56_POPTR)
Solyc03g007460	7.56082	3.72075	8.20378	5.21374	7.43	-3.28	5.94e-35	5.07e-33	3:2014934-2016125	SUBFAMILY NOT NAMED (PTHR31194:SF42)	Solanum lycopersicum Cytokinin Response Factor 4 (manually curated)
Solyc03g007200	3.60773	6.74363	3.84838	7.76616	6.29	2.81	7.36e-08	5.3e-07	3:1775152-1776974	ALLYL ALCOHOL DEHYDROGENASE-LIKE PROTEIN-RELATED (PTHR43205:SF7)	Oxidoreductase zinc-containing alcohol dehydrogenase family (Q26G91_FLABB)
Solyc03g007050	7.20991	4.00859	7.77436	4.28716	6.93	-3.1	8.82e-29	5.09e-27	3:1613439-1626669	LRR RECEPTOR-LIKE SERINE/THREONINE-PROTEIN KINASE ERL1-RELATED (PTHR27000:SF84)	Receptor like kinase, RLK
Solyc03g007020	0.902179	1.47708	0.515667	9.30236	6.75	5.11	5.39e-22	1.87e-20	3:1565062-1566124	2FE-2S FERREDOXIN-LIKE SUPERFAMILY PROTEIN-RELATED (PTHR11945:SF277)	MADS-box transcription factor-like protein (Q9M2M4_ARATH)
Solyc03g006940	11.1786	7.92447	11.5861	8.33273	10.75	-2.91	1.01e-30	6.65e-29	3:1509726-1517900	PROTEIN PHOSPHATASE 2C 75-RELATED (PTHR13832:SF537)	Catalytic/ protein phosphatase type 2C/ protein serine/threonine phosphatase (B6TPM6_MAIZE)
Solyc03g006700	1.93756	5.00399	0.302964	2.70772	3.17	2.95	1.24e-05	6.03e-05	3:1259765-1262506	SUBFAMILY NOT NAMED (PTHR31388:SF29)	Peroxidase (Q50LG4_TOBAC)
Solyc03g006650	8.07107	11.743	2.73024	11.3025	10.39	4.41	2.2e-36	2.08e-34	3:1229086-1231794	SUGAR TRANSPORT PROTEIN 1-RELATED (PTHR23500:SF357)	Sugar transporter protein 10 (manually curated)
Solyc03g006490	7.02812	12.2062	6.35408	9.79881	10.07	3.9	7.89e-39	8.63e-37	3:1074626-1077380	SUBFAMILY NOT NAMED (PTHR45952:SF6)	Aluminum-induced protein-like (Q9FG81_ARATH)
Solyc03g006360	0	4.47799	1.37393	2.79074	3.03	3.44	1.41e-05	6.78e-05	3:957563-959986	DORMANCY-ASSOCIATED PROTEIN 1-RELATED (PTHR33565:SF2)	Auxin-repressed protein (Q6PXE1_9SOLN)
Solyc03g006320	5.06057	7.87931	4.16348	8.03522	6.73	2.99	1.36e-28	7.76e-27	3:924277-924928	ETHYLENE-RESPONSIVE TRANSCRIPTION FACTOR 10-RELATED (PTHR31677:SF17)	Ethylene-responsive transcription factor 4 (B6THY5_MAIZE)
Solyc03g006030	4.2593	7.08807	2.47408	5.89719	5.65	2.63	5.25e-10	5.21e-09	3:712129-717082		Receptor like kinase, RLK
Solyc03g005940	0	9.64733	0	0	7.25	5.36	1.2e-14	2.08e-13	3:633859-635554	OIL BODY-ASSOCIATED PROTEIN 2A-RELATED (PTHR31360:SF1)	DUF1264 domain protein (A1CBM4_ASPCL)
Solyc03g005890	1.2572	6.22199	0	0	3.81	2.74	7.79e-05	0.000322	3:603676-604093	SUBFAMILY NOT NAMED (PTHR33083:SF7)	Genomic DNA chromosome 5 P1 clone MRA19 (Q9FK78_ARATH)
Solyc03g005510	3.32372	0.583648	2.40539	0	3.46	-3.23	1.4e-05	6.76e-05	3:387845-388373	ETHYLENE-RESPONSIVE TRANSCRIPTION FACTOR ABR1-RELATED (PTHR31190:SF41)	Ethylene-responsive transcription factor 1A (A9P6A4_MEDTR)
Solyc03g005320	2.34564	9.56349	0	0.722597	7.3	3.7	8.46e-10	8.14e-09	3:183105-186591	3-KETOACYL-COA SYNTHASE 2-RELATED (PTHR31561:SF25)	Fatty acid elongase 3-ketoacyl-CoA synthase (Q6DUV5_BRANA)
Solyc03g005290	1.59931	6.95707	1.20987	1.67877	4.53	3.53	4.93e-09	4.3e-08	3:165695-167327		Unknown Protein
Solyc02g094860	1.20159	4.44028	0.302964	8.61204	6.22	4.57	1.25e-29	7.65e-28	2:48675693-48678745	CYTOCHROME P450 CYP13A2-RELATED (PTHR24282:SF12)	cytochrome P450
Solyc02g094460	9.13966	8.4131	10.1671	2.42962	8.9	-3.36	3.77e-24	1.55e-22	2:54974588-54976920	B3 DOMAIN-CONTAINING TRANSCRIPTION FACTOR FUS3 (PTHR31140:SF23)	AP2 domain-containing transcription factor (B9HIZ2_POPTR)
Solyc02g094400	6.31666	10.0096	5.79139	7.09187	7.9	2.58	2.21e-28	1.24e-26	2:54931795-54933814	GLYCEROPHOSPHOCHOLINE PHOSPHODIESTERASE GPCPD1 (PTHR22958:SF1)	Glycerophosphodiester phosphodiesterase gde1 (B6JW52_SCHJY)
Solyc02g094330	10.1237	6.68987	10.4062	7.36239	9.63	-2.9	4.2e-24	1.72e-22	2:54887169-54892123	POLLEN OLE E 1 ALLERGEN AND EXTENSIN FAMILY PROTEIN (PTHR46995:SF3)	Pollen proteins Ole e I family protein (B6SLJ6_MAIZE)
Solyc02g094330	6.55692	5.00457	7.77626	4.07008	6.94	-2.59	8.4e-17	1.81e-15	2:54887169-54892123	POLLEN OLE E 1 ALLERGEN AND EXTENSIN FAMILY PROTEIN (PTHR46995:SF3)	Pollen proteins Ole e I family protein (B6SLJ6_MAIZE)
Solyc02g094180	0.583797	6.3254	1.55698	2.03243	4.01	3.31	2.28e-07	1.51e-06	2:54788316-54789985	PEROXIDASE 55 (PTHR31517:SF7)	Peroxidase 1 (Q84UA9_ARTAN)
Solyc02g094000	2.05513	3.47486	2.40539	6.16069	4.42	2.75	4.56e-06	2.41e-05	2:54665459-54665885		Calmodulin-like protein (Q0VJ70_DATME)
Solyc02g093960	1.91769	4.07862	0.694201	3.51263	2.73	3.03	8.33e-06	4.18e-05	2:54640888-54643241	ENDOSOMAL TARGETING BRO1-LIKE DOMAIN-CONTAINING PROTEIN (PTHR23032:SF2)	Genomic DNA chromosome 5 P1 clone MAC12 (Q9FFX3_ARATH)
Solyc02g093870	8.32808	8.53729	4.22712	12.0895	10.18	3.52	1.99e-25	8.99e-24	2:54566593-54572357	LYSINE HISTIDINE TRANSPORTER 2-RELATED (PTHR22950:SF235)	Histidine amino acid transporter (Q85V22_ORYSI)
Solyc02g093860	4.20499	7.58675	0.302964	3.38066	5.44	4.07	2.8e-13	4.09e-12	2:54561544-54564587	LYSINE HISTIDINE TRANSPORTER 2-RELATED (PTHR22950:SF235)	Histidine amino acid transporter (Q85V22_ORYSI)
Solyc02g093580	4.7638	8.99317	5.94919	5.81176	7.29	2.56	9.38e-10	8.97e-09	2:54392802-54394803	SUBFAMILY NOT NAMED (PTHR31683:SF29)	Tomato 9612 mRNA (manually curated)
Solyc02g093540	4.79542	3.80841	2.08797	11.8348	9.43	3.49	4.93e-07	3.1e-06	2:54375627-54378053	CYTOCHROME P450, FAMILY 724, SUBFAMILY A, POLYPEPTIDE 1 (PTHR24286:SF159)	Cytochrome P450
Solyc02g093250	1.10104	5.62941	0.302964	1.07625	3.56	2.69	0.000146	0.00057	2:54172791-54174148	SUBFAMILY NOT NAMED (PTHR10509:SF34)	Caffeoyl-CoA O-methyltransferase (A8IFQ7_SOLLC)
Solyc02g093220	4.75583	8.08379	4.53792	6.25813	6.25	2.66	1.65e-24	6.96e-23	2:54157511-54160105		F-box/LRR-repeat protein 2 (B6TAC3_MAIZE)
Solyc02g093180	2.36442	7.53637	0	1.31252	5.26	2.76	3.11e-06	1.7e-05	2:54118214-54120171	ANTHRANILATE N-HYDROXYCINNAMOYL/BENZOYLTRANSFERASE-LIKE PROTEIN-RELATED (PTHR31896:SF12)	N-hydroxycinnamoyl/benzoyltransferase 3 (Q00M87_SOYBN)
Solyc02g093050	2.64037	8.0163	2.59308	3.94513	5.81	3.14	2.71e-11	3.14e-10	2:53997576-53999489	WRKY TRANSCRIPTION FACTOR 11-RELATED (PTHR31282:SF70)	WRKY transcription factor 8 (manually curated)
Solyc02g092710	7.10315	10.8292	5.30248	7.22617	8.64	2.79	3.93e-37	3.88e-35	2:53701832-53708061	PROLYL 4-HYDROXYLASE 13 (PTHR10869:SF135)	Prolyl 4-hydroxylase alpha-2 subunit (B6TYA6_MAIZE)
Solyc02g092700	4.26931	7.18278	2.63657	7.44369	6.11	3.09	2.94e-12	3.85e-11	2:53693256-53696807	DUF1230 FAMILY PROTEIN DUF1230 (PTHR34214:SF3)	Ycf36 protein (D4ZSA0_SPIPL)
Solyc02g092550	1.50225	5.58229	1.34428	1.63264	3.52	3.35	2.8e-06	1.54e-05	2:53604855-53605942	LOB DOMAIN-CONTAINING PROTEIN 37-RELATED (PTHR31304:SF1)	LOB domain protein 38 (D7LT02_ARALY)
Solyc02g092460	5.91876	8.9505	3.88612	8.33217	7.72	3.72	8.38e-17	1.81e-15	2:53509345-53512261	BTB/POZ AND TAZ DOMAIN-CONTAINING PROTEIN 4-RELATED (PTHR46287:SF2)	Speckle-type POZ protein (B5X432_SALSA)
Solyc02g092140	2.07967	6.23391	0.302964	1.31252	4.01	2.55	7.36e-05	0.000306	2:53331981-53333235	CF9 PROTEIN-RELATED (PTHR21477:SF12)	Phloem protein (Fragment) (C6FDA1_PSEMZ)
Solyc02g091830	8.42037	4.9074	9.15762	4.51885	8.08	-3.61	1.47e-51	3.03e-49	2:53060594-53064878	HEXOKINASE-LIKE 2 PROTEIN-RELATED (PTHR19443:SF18)	Hexokinase (Q9FVD3_CITSI)
Solyc02g091390	1.30969	9.60894	0	2.66739	7.27	4.75	2.47e-09	2.24e-08	2:52687711-52688298	COLD-REGULATED PROTEIN (PTHR34673:SF1)	Little protein 1 (B4UWC1_ARAHY)
Solyc02g091180	0.883213	4.60336	2.08797	5.67529	3.93	3.58	1.94e-15	3.63e-14	2:52566218-52566719	SUBFAMILY NOT NAMED (PTHR33052:SF31)	cDNA clone J100026I16 full insert sequence (B7FA06_ORYSJ)
Solyc02g091150	1.59015	2.53087	0	8.58358	6.14	4.11	6.17e-10	6.07e-09	2:52556310-52556739		Unknown Protein
Solyc02g091070	0.299415	6.91492	0	0	4.63	2.87	2.75e-05	0.000125	2:52490697-52492722	MATE EFFLUX FAMILY PROTEIN-RELATED (PTHR11206:SF255)	Multidrug resistance protein mdtK (MDTK_EDWI9)
Solyc02g091040	0.510376	9.46672	0	0	6.92	4.63	4.34e-13	6.2e-12	2:52481513-52482028		Unknown Protein
Solyc02g091000	1.10104	6.54003	0.302964	3.44749	4.36	3.56	4.49e-11	5.06e-10	2:52447537-52449427	SUBFAMILY NOT NAMED (PTHR31852:SF55)	Harpin-induced protein (B6TDG9_MAIZE)
Solyc02g090970	3.93864	7.72009	1.10919	3.85368	5.65	2.7	6.8e-09	5.8e-08	2:52424626-52425709	MITOGEN-ACTIVATED PROTEIN KINASE KINASE KINASE 19-RELATED (PTHR24361:SF334)	Serine/threonine-protein kinase 24 (STK24_MOUSE)
Solyc02g090720	6.06158	2.29022	5.78564	0	5.09	-4.16	7.44e-13	1.04e-11	2:52237845-52238406	EMB|CAB62433.1| (PTHR31722:SF5)	Unknown Protein
Solyc02g090460	0	1.84574	0.679724	3.62359	2.24	2.77	0.000801	0.00265	2:52001946-52002405		Unknown Protein
Solyc02g089900	3.92155	6.11028	1.02338	5.52979	5.13	2.57	2.33e-06	1.3e-05	2:51584504-51586442	LYSM DOMAIN RECEPTOR-LIKE KINASE 4 (PTHR45927:SF5)	Receptor-like kinase (A7VM35_MARPO)
Solyc02g089660	2.5489	2.37907	1.55698	9.46741	7.79	3.58	1.5e-09	1.4e-08	2:51411056-51431781	SUBFAMILY NOT NAMED (PTHR34563:SF1)	Unknown Protein
Solyc02g089470	1.80111	6.22932	1.34428	3.20696	4.07	3.36	5.7e-09	4.92e-08	2:51286759-51287065	SUBFAMILY NOT NAMED (PTHR33228:SF22)	Unknown Protein
Solyc02g089200	8.39439	11.8473	5.87959	9.29319	9.92	2.5	2.02e-13	3.01e-12	2:51075018-51079656	DEVELOPMENTAL PROTEIN SEPALLATA 3 (PTHR11945:SF382)	TM29 (manually curated)
Solyc02g088180	0.299415	6.15961	0	2.84356	3.96	4.65	6.16e-12	7.75e-11	2:50337247-50338778	SUBFAMILY NOT NAMED (PTHR31744:SF51)	NAC domain protein (C0KLH1_PONTR)
Solyc02g088100	5.04029	9.28021	2.52985	6.68944	7.31	3.32	3.17e-26	1.53e-24	2:50289528-50291065	EXPANSIN-A1-RELATED (PTHR31867:SF1)	expansin precursor 5 (manually curated)
Solyc02g088090	1.01551	4.87881	0.694201	4.21405	3.41	3.26	6.7e-08	4.86e-07	2:50279342-50279888		Calmodulin-like protein (B6TXW9_MAIZE)
Solyc02g087910	11.4782	10.7489	10.8923	0.722597	10.59	-4.28	8.47e-27	4.27e-25	2:50167263-50168266	SUBFAMILY NOT NAMED (PTHR33076:SF23)	Non-specific lipid-transfer protein (B9SMA5_RICCO)
Solyc02g087890	0	8.51195	0.302964	1.07625	6.02	5.61	5.11e-17	1.13e-15	2:50152488-50155415		Unknown Protein
Solyc02g087540	0	2.59918	0.997165	2.70218	2.56	2.73	0.000606	0.00206	2:49939351-49940911	AAA-ATPASE ASD, MITOCHONDRIAL-RELATED (PTHR23070:SF5)	Cell division AAA ATPase family protein (B6Z265_WHEAT)
Solyc02g087500	0	6.14005	0.694201	2.03243	3.83	3.9	1.35e-08	1.1e-07	2:49922841-49925140	SUBFAMILY NOT NAMED (PTHR15486:SF7)	ER glycerol-phosphate acyltransferase (B9S2F2_RICCO)
Solyc02g087350	3.14201	5.39398	3.30646	6.1902	5.07	2.63	2.67e-07	1.75e-06	2:49776155-49777256	GALACTURONOSYLTRANSFERASE-LIKE 10-RELATED (PTHR13778:SF14)	Glycosyltransferase (B9N4D7_POPTR)
Solyc02g086920	2.34564	6.36977	1.95439	1.79589	4.66	2.71	3.9e-05	0.000172	2:49505273-49506930	BIDIRECTIONAL SUGAR TRANSPORTER SWEET8 (PTHR10791:SF113)	Nodulin MtN3 family protein (D7LYT4_ARALY)
Solyc02g086310	1.68484	12.5066	0.679724	2.89606	9.97	6.22	8.33e-47	1.37e-44	2:49003402-49003687	BIFUNCTIONAL INHIBITOR/LIPID-TRANSFER PROTEIN/SEED STORAGE 2S ALBUMIN SUPERFAMILY PROTEIN (PTHR33214:SF24)	Lipid transfer protein (Q42158_ARATH)
Solyc02g086300	2.90647	5.97587	3.22539	9.33677	7.29	4.7	4.6e-23	1.74e-21	2:48995208-48997174	CLASS I GLUTAMINE AMIDOTRANSFERASE-LIKE SUPERFAMILY PROTEIN (PTHR43235:SF1)	Glutamine amidotransferase (C6YZA6_9BACE)
Solyc02g086120	1.93756	2.45863	0	6.65849	4.34	3.32	4.1e-09	3.61e-08	2:48889089-48890518		Unknown Protein
Solyc02g086020	0.902179	0	0	7.38126	4.88	2.85	4.65e-05	0.000202	2:48747470-48842845		Unknown Protein
Solyc02g085880	1.7266	4.12828	0	9.41462	6.93	5.77	3.16e-31	2.17e-29	2:48668098-48670133	CYTOCHROME P450 CYP13A2-RELATED (PTHR24282:SF12)	Cytochrome P450
Solyc02g085630	1.8413	7.67498	0.302964	2.07596	5.69	4.22	1.45e-09	1.36e-08	2:48463075-48465051	HOMEOBOX-LEUCINE ZIPPER PROTEIN ATHB-21-RELATED (PTHR24326:SF527)	Homeobox-leucine zipper-like protein (Q3HRT1_PICGL)
Solyc02g085490	6.83981	8.07353	0.997165	4.73534	6.3	3.28	2.86e-14	4.69e-13	2:48359093-48360475	SPINDLE ASSEMBLY ABNORMAL PROTEIN DUF620 (PTHR31300:SF9)	Os12g0581300 protein (Fragment) (Q0IMB2_ORYSJ)
Solyc02g085360	0.299415	2.45863	0.694201	3.73887	2.08	2.73	0.000412	0.00146	2:48282993-48287368	CYTOCHROME P450 90B1 (PTHR24286:SF37)	CYP90B3 mRNA for cytochrome P450 (manually curated)
Solyc02g085330	1.57558	4.68932	0.515667	3.24971	2.97	3.49	7.57e-07	4.6e-06	2:48249738-48251410	SUBFAMILY NOT NAMED (PTHR36410:SF1)	AT5g66780/MUD21_2 (Q9FL02_ARATH)
Solyc02g085020	2.68425	8.47488	0.302964	2.42962	6.1	3.87	1.24e-13	1.88e-12	2:48052470-48061968	DIHYDROFLAVONOL 4-REDUCTASE (PTHR10366:SF276)	dihydroflavonol 4-reductase (manually curated)
Solyc02g084980	1.7266	9.27183	0	2.84356	6.81	5.19	3.36e-19	9.1e-18	2:48012316-48013917	GALACTINOL SYNTHASE 1-RELATED (PTHR11183:SF33)	Galactinol synthase (C7G304_SOLLC)
Solyc02g084840	5.9281	13.0508	6.16527	3.05029	10.55	2.77	2.03e-19	5.6e-18	2:47920802-47921771	SUBFAMILY NOT NAMED (PTHR33346:SF9)	Dehydrin DHN1 (DHN1_PEA)
Solyc02g084740	6.52505	7.3441	3.32285	10.766	8.52	3.43	6.8e-50	1.24e-47	2:47842585-47848524	3-EPI-6-DEOXOCATHASTERONE 23-MONOOXYGENASE (PTHR24286:SF79)	Cytochrome P450
Solyc02g084440	6.67419	10.2858	6.07565	11.171	9.6	3.31	1.07e-12	1.48e-11	2:47533191-47535697	FRUCTOSE-BISPHOSPHATE ALDOLASE 1, CHLOROPLASTIC-RELATED (PTHR11627:SF22)	Fructose-bisphosphate aldolase (manually curated)
Solyc02g084420	2.71211	6.83667	3.33897	6.70987	5.49	3.45	3.24e-24	1.34e-22	2:47529656-47532525	SUBFAMILY NOT NAMED (PTHR31832:SF5)	Zinc finger protein CONSTANS-LIKE 2 (COL2_ARATH)
Solyc02g084280	0.673398	4.93489	4.50761	6.09342	4.81	3.13	3.09e-11	3.55e-10	2:47431602-47434047		Unknown Protein
Solyc02g084240	10.0036	12.0787	9.35362	11.9901	11.29	2.94	8.28e-12	1.02e-10	2:47397429-47398592	HISTONE H1 (PTHR11467:SF50)	H1 histone-like protein (manually curated)
Solyc02g083730	5.25566	9.7985	0.925957	4.63911	7.54	2.88	5.32e-11	5.96e-10	2:47027306-47028753	RHODANESE-LIKE DOMAIN-CONTAINING PROTEIN 17-RELATED (PTHR44542:SF3)	Thiosulfate sulfurtransferase rhodanese domain protein (A5ID08_LEGPC)
Solyc02g082910	0	5.68724	0.694201	1.67877	3.49	3.14	2.75e-05	0.000125	2:46541549-46545952	SUBFAMILY NOT NAMED (PTHR43859:SF11)	Acyl-CoA synthetase/AMP-acid ligase II (D0C359_9GAMM)
Solyc02g082790	4.03416	3.52575	0.694201	12.5704	10.17	3.35	8.85e-07	5.32e-06	2:46438007-46439226		Unknown Protein
Solyc02g082450	1.09417	6.77138	1.96727	8.09811	6.37	5.58	1.65e-33	1.3e-31	2:46148303-46150886	PROTEIN PIN-LIKES 5-RELATED (PTHR31651:SF3)	Auxin efflux carrier family protein (D7L9F0_ARALY)
Solyc02g082390	8.06226	1.47708	5.71263	5.53481	7.05	-3.4	1.03e-24	4.41e-23	2:46071138-46072152	MYB-LIKE PROTEIN J-RELATED (PTHR12374:SF28)	MYB transcription factor (Q9FNN6_ARATH)
Solyc02g082380	7.40913	1.92267	4.95306	4.44144	6.33	-3.12	1.12e-17	2.66e-16	2:46053045-46067601	MYB-LIKE PROTEIN J-RELATED (PTHR12374:SF28)	MYB transcription factor (Q9FNN6_ARATH)
Solyc02g082170	10.1962	8.71867	11.0678	5.52543	10.25	-3.29	4.14e-34	3.39e-32	2:45877960-45879196	PURINE PERMEASE 4-RELATED (PTHR31376:SF3)	Purine permease (B6TET5_MAIZE)
Solyc02g081890	1.09417	5.45497	0.694201	1.31252	3.21	3.13	1.53e-05	7.31e-05	2:45663474-45665349	SUBFAMILY NOT NAMED (PTHR45719:SF1)	Xylosyltransferase 1 (B6UEF2_MAIZE)
Solyc02g081740	15.3757	10.6425	15.7012	7.14713	14.73	-5.95	2.57e-95	1.91e-92	2:45570786-45586551	SUBFAMILY NOT NAMED (PTHR31623:SF6)	Acyltransferase (Fragment) (C1JZ77_9SOLA)
Solyc02g081570	7.18077	8.93594	5.11544	9.53531	8.33	2.62	9.77e-19	2.54e-17	2:45468041-45472163	METAL-NICOTIANAMINE TRANSPORTER YSL7-RELATED (PTHR31645:SF22)	NA
Solyc02g081480	2.10186	4.58649	0.302964	4.73003	3.48	3.38	3.76e-07	2.41e-06	2:45430948-45433110	SUBFAMILY NOT NAMED (PTHR27009:SF32)	Receptor kinase (Q9SWF1_ORYSA)
Solyc02g081330	4.81268	7.66755	2.85549	6.73162	6.27	2.61	8.48e-07	5.1e-06	2:45335047-45339157	PHYTOENE SYNTHASE, CHLOROPLASTIC (PTHR31480:SF2)	phytoene synthase 2 (manually curated)
Solyc02g081190	9.64661	14.4235	4.04871	8.08204	12.08	3.15	7.77e-54	1.81e-51	2:45250810-45252543	SUBFAMILY NOT NAMED (PTHR10209:SF383)	1-aminocyclopropane-1-carboxylate oxidase 4 (manually curated)
Solyc02g081130	11.6817	7.95284	12.2262	9.3591	11.22	-2.79	1.72e-25	7.89e-24	2:45199987-45203910	SUBFAMILY NOT NAMED (PTHR46364:SF4)	BAH-PHD domain-containing protein (A9TSM0_PHYPA)
Solyc02g081100	5.18699	0	3.80513	1.75155	4.16	-2.98	1.02e-05	5.03e-05	2:45165430-45173380		Transposase family protein (Q60ED4_ORYSJ)
Solyc02g080890	2.20919	8.90118	0.302964	1.31252	6.37	4.38	1.62e-17	3.77e-16	2:44991243-44993799	WRKY TRANSCRIPTION FACTOR 31-RELATED (PTHR31429:SF31)	WRKY transcription factor 6 (manually curated)
Solyc02g080860	7.20222	4.46998	9.37575	2.58882	7.79	-4.17	5.63e-41	6.82e-39	2:44966381-44969221	HOMEODOMAIN-LIKE SUPERFAMILY PROTEIN-RELATED (PTHR31314:SF2)	Myb family transcription factor (D7LIV0_ARALY)
Solyc02g080730	5.06217	0.943748	3.85864	2.03243	3.84	-2.58	8.99e-06	4.49e-05	2:44858035-44890276	TRANSCRIPTION FACTOR KAN4-RELATED (PTHR31496:SF3)	Myb family transcription factor (D7LIV0_ARALY)
Solyc02g080600	0.510376	5.29947	0.997165	2.26869	3.13	3.57	1.67e-07	1.14e-06	2:44791860-44792377	SUBFAMILY NOT NAMED (PTHR33386:SF5)	Unknown Protein
Solyc02g080580	5.23849	2.98321	5.10083	0	4.51	-2.88	4.41e-06	2.34e-05	2:44779186-44779654	SUBFAMILY NOT NAMED (PTHR33083:SF4)	Nuclear protein (B6U7S5_MAIZE)
Solyc02g079870	1.89349	5.79604	0.302964	4.53997	4.07	4.27	1.47e-11	1.76e-10	2:44274920-44275748		Unknown Protein
Solyc02g079450	7.56979	6.02671	5.30248	12.7212	10.3	2.5	2.05e-16	4.24e-15	2:44009256-44010870	BERBERINE BRIDGE ENZYME-LIKE 22-RELATED (PTHR32448:SF36)	FAD-binding domain-containing protein (D7MMI1_ARALY)
Solyc02g079430	4.24743	8.6229	1.27467	4.84568	6.4	3.25	4.55e-14	7.32e-13	2:43996567-43997652	B-BOX TYPE ZINC FINGER FAMILY PROTEIN (PTHR31717:SF43)	CONSTANS-like zinc finger protein (D0EP04_SOYBN)
Solyc02g079330	4.36808	7.34396	4.25988	8.87812	6.95	3.47	2.4e-57	6.18e-55	2:43926052-43946028	EQUILIBRATIVE NUCLEOSIDE TRANSPORTER 6-RELATED (PTHR10332:SF38)	Equilibrative nucleoside transporter (B9H1Z9_POPTR)
Solyc02g079290	2.05513	6.54872	3.23746	4.92308	4.74	2.83	1.24e-11	1.5e-10	2:43905256-43906515	39S RIBOSOMAL PROTEIN L38, MITOCHONDRIAL (PTHR11362:SF82)	SELF PRUNING 2G
Solyc02g079240	0	7.63627	0.302964	9.69917	9.03	5.66	1.44e-11	1.73e-10	2:43851272-43851512	SUBFAMILY NOT NAMED (PTHR33090:SF21)	Unknown Protein
Solyc02g079220	3.18519	10.8276	1.20987	2.51849	8.31	4.03	3e-21	9.88e-20	2:43831628-43835183	SUGAR TRANSPORT PROTEIN 1-RELATED (PTHR23500:SF357)	Sugar transporter protein 1 (manually curated)
Solyc02g079010	5.11614	9.38616	4.71098	5.32915	7.13	2.78	3.08e-17	7e-16	2:43635974-43637331	COTTON FIBER EXPRESSED PROTEIN 1-LIKE PROTEIN (PTHR33098:SF11)	Cotton fiber expressed protein 1 (O81373_GOSHI)
Solyc02g078900	5.00063	8.53762	2.08797	6.19964	6.63	2.98	7.25e-25	3.14e-23	2:43530541-43535555	SUBFAMILY NOT NAMED (PTHR43706:SF4)	NADH dehydrogenase (Q38A31_9TRYP)
Solyc02g078890	3.03049	6.5152	2.30679	4.48435	4.74	2.59	1.41e-07	9.68e-07	2:43528681-43528876	SUBFAMILY NOT NAMED (PTHR36615:SF2)	Unknown Protein
Solyc02g078690	0.510376	3.49905	0	5.14519	3.43	3.04	4.46e-07	2.83e-06	2:43356204-43360806	SERINE CARBOXYPEPTIDASE-LIKE 31-RELATED (PTHR11802:SF90)	Serine carboxypeptidase K10B2.2 (B6TSK4_MAIZE)
Solyc02g078650	2.00322	7.0333	0	2.70772	4.65	3.96	1.2e-10	1.29e-09	2:43318046-43320850	TYROSINASE (PTHR11474:SF16)	Polyphenol oxidase (B3WFP2_TAROF)
Solyc02g078600	0.918455	5.45019	0.302964	6.73803	4.84	4.41	3.35e-21	1.09e-19	2:43255133-43257692	SUBFAMILY NOT NAMED (PTHR23500:SF6)	polyol monosaccharide transporter 1 (manually curated)
Solyc02g078410	1.76129	5.58462	0	2.33064	3.53	2.52	1.91e-05	8.96e-05	2:43106487-43106976	1,4-DIHYDROXY-2-NAPHTHOYL-COA THIOESTERASE 1-RELATED (PTHR43240:SF5)	Acyl-CoA thioesterase/ catalytic/ hydrolase acting on ester bonds (B6TLJ7_MAIZE)
Solyc02g078340	1.10104	6.513	0	1.63264	4.18	3.34	5.06e-08	3.76e-07	2:43065810-43068209	SUBFAMILY NOT NAMED (PTHR10015:SF155)	SolycHsfB5 (manually curated)
Solyc02g077880	7.75059	11.8355	6.90422	10.6586	10.3	4.09	1.53e-19	4.26e-18	2:42713671-42714750	DORMANCY-ASSOCIATED PROTEIN 1-RELATED (PTHR33565:SF2)	Auxin-repressed protein (Q6PXE1_9SOLN)
Solyc02g077810	8.64348	4.20936	7.68894	0	7.35	-5.15	1.33e-26	6.58e-25	2:42662612-42663501	ETHYLENE-RESPONSIVE TRANSCRIPTION FACTOR ERF122-RELATED (PTHR31194:SF12)	Ethylene-responsive transcription factor 4 (B6SU49_MAIZE)
Solyc02g077800	5.72206	1.16813	6.14494	0.722597	5.09	-4.05	2.92e-12	3.82e-11	2:42645466-42657236		Unknown Protein; contains Interpro domain(s) IPR001878 Zinc finger, CCHC-type
Solyc02g077790	6.89557	5.13418	6.91714	0	6.03	-3.12	7.09e-09	6.03e-08	2:42645466-42657236		Unknown Protein; contains Interpro domain(s) IPR016177 DNA-binding, integrase-type
Solyc02g077770	3.92155	7.36903	3.41304	6.47314	6.05	3.05	3.63e-10	3.67e-09	2:42624653-42625446		Unknown Protein
Solyc02g077590	0.510376	3.79075	0	6.44927	4.45	3.71	9.58e-12	1.18e-10	2:42478434-42478974	SUBFAMILY NOT NAMED (PTHR24326:SF522)	Homeobox-leucine zipper-like protein (Q3HRT1_PICGL)
Solyc02g077340	6.72778	3.00864	5.11208	2.98601	5.8	-2.79	1.93e-08	1.53e-07	2:42306413-42309203	SUBFAMILY NOT NAMED (PTHR45642:SF9)	GDSL esterase/lipase At5g45960 (GDL86_ARATH)
Solyc02g077330	3.01354	8.89528	0.302964	1.67877	6.4	3.48	4.82e-08	3.6e-07	2:42302434-42306003	SUBFAMILY NOT NAMED (PTHR45642:SF7)	GDSL esterase/lipase At5g45950 (GDL85_ARATH)
Solyc02g077050	0.673398	4.85213	1.5075	0.722597	2.84	2.61	0.000859	0.00282	2:42118120-42119621	CYSTEINE PROTEASE-LIKE PROTEIN-RELATED (PTHR12411:SF418)	Cathepsin B-like cysteine proteinase (CYSP_SCHMA)
Solyc02g076890	5.46536	0	3.97369	0	3.75	-3.87	4.4e-07	2.79e-06	2:42006093-42006504	SUBFAMILY NOT NAMED (PTHR31676:SF21)	Unknown Protein; contains Interpro domain(s) IPR007493 Protein of unknown function DUF538
Solyc02g076800	0	4.13351	0	1.67877	2.09	2.75	0.00119	0.00376	2:41913079-41913655	SUBFAMILY NOT NAMED (PTHR33052:SF3)	Unknown Protein
Solyc02g072040	12.7013	7.38931	11.3388	8.71545	11.71	-3.9	2.01e-50	3.87e-48	2:41334891-41341705	SUBFAMILY NOT NAMED (PTHR33916:SF1)	Os05g0272200 protein (Fragment) (Q0DJJ5_ORYSJ)
Solyc02g071760	0	8.05982	0	3.81969	5.7	6.08	2.05e-24	8.59e-23	2:41124570-41125820	OIL BODY-ASSOCIATED PROTEIN 2A-RELATED (PTHR31360:SF1)	DUF1264 domain protein (A1CBM4_ASPCL)
Solyc02g071700	0.673398	4.25515	0	3.29635	2.69	3.3	1.35e-05	6.5e-05	2:41066411-41069631	GDSL-LIKE LIPASE/ACYLHYDROLASE SUPERFAMILY PROTEIN (PTHR45650:SF9)	GDSL esterase/lipase At1g29670 (GDL15_ARATH)
Solyc02g071400	5.2937	10.0831	2.10776	4.21633	7.71	3.27	3.79e-19	1.02e-17	2:40871552-40884407	SUBFAMILY NOT NAMED (PTHR10209:SF421)	1-aminocyclopropane-1-carboxylate oxidase (ACCO_ACTDE)
Solyc02g071380	2.65843	5.79049	1.79034	4.1638	4.3	2.86	2.23e-07	1.48e-06	2:40852675-40857726	SUBFAMILY NOT NAMED (PTHR10209:SF176)	1-aminocyclopropane-1-carboxylate oxidase 3 (ACCO3_CUCME)
Solyc02g071360	0.299415	2.59918	2.13043	5.55575	3.66	2.59	7.95e-06	4.01e-05	2:40837972-40841543	SUBFAMILY NOT NAMED (PTHR10209:SF168)	1-aminocyclopropane-1-carboxylate oxidase 1 (ACCO1_MALDO)
Solyc02g071350	5.86276	9.47937	2.63622	6.94828	7.61	3.15	8.21e-41	9.83e-39	2:40831571-40837938	ABC TRANSPORTER B FAMILY MEMBER 3 (PTHR24221:SF411)	Lipid A export ATP-binding/permease protein msbA (MSBA_CHRVO)
Solyc02g071130	0.583797	7.01065	0	0	4.57	3.3	7.11e-06	3.62e-05	2:40611280-40612885	SUBFAMILY NOT NAMED (PTHR31221:SF92)	WRKY transcription factor 71 (manually curated)
Solyc02g070790	11.9587	9.16804	12.3242	8.81982	11.48	-2.77	2.76e-30	1.78e-28	2:40396214-40400410	3-OXOACYL-[ACYL-CARRIER-PROTEIN] SYNTHASE I, CHLOROPLASTIC (PTHR11712:SF226)	3-oxoacyl-(Acyl-carrier-protein) synthase 2 (D0ZZB8_CHLPP)
Solyc02g070280	8.07214	10.9649	5.32183	11.1752	9.74	4.04	2.65e-69	1.09e-66	2:40054939-40060289	CATIONIC AMINO ACID TRANSPORTER 1 (PTHR43243:SF1)	Amino acid transporter (D2B5D6_STRRD)
Solyc02g070210	11.3788	8.37379	11.4707	7.98983	10.82	-2.92	2.41e-29	1.45e-27	2:39975125-39977612	PATELLIN-4 (PTHR45932:SF2)	Phosphatidylinositol transfer protein SFH5 (C6HEF9_AJECH)
Solyc02g070200	6.90594	1.51831	4.22489	1.07625	5.36	-3.62	8.78e-10	8.44e-09	2:39971459-39973085	BERBERINE BRIDGE ENZYME-LIKE 18-RELATED (PTHR32448:SF30)	FAD-binding domain-containing protein (D7MFI0_ARALY)
Solyc02g070180	2.32355	0	6.22261	0	4.81	-4.16	4.65e-08	3.48e-07	2:39963876-39965499	BERBERINE BRIDGE ENZYME-LIKE 18-RELATED (PTHR32448:SF30)	FAD-binding domain-containing protein (D7MFI0_ARALY)
Solyc02g070170	11.5259	2.68233	10.6882	2.09412	10.52	-7.65	1.8e-101	1.67e-98	2:39960468-39962076	BERBERINE BRIDGE ENZYME-LIKE 18-RELATED (PTHR32448:SF30)	FAD-binding domain-containing protein (D7MFI0_ARALY)
Solyc02g070130	6.44609	0.901987	5.26269	1.49019	5.42	-4.01	2.2e-13	3.26e-12	2:39943919-39959962	BERBERINE BRIDGE ENZYME-LIKE 18-RELATED (PTHR32448:SF30)	FAD-binding domain-containing protein (D7MFI0_ARALY)
Solyc02g070120	3.59707	0	3.25558	0	3.03	-3.26	5.37e-05	0.00023	2:39943919-39959962	BERBERINE BRIDGE ENZYME-LIKE 8 (PTHR32448:SF25)	FAD-binding domain-containing protein (D7MMI1_ARALY)
Solyc02g070110	4.57226	0.943748	5.77263	1.49019	5.07	-3.63	4.52e-11	5.09e-10	2:39943919-39959962	BERBERINE BRIDGE ENZYME-LIKE 18-RELATED (PTHR32448:SF30)	FAD-binding domain-containing protein (D7MFH6_ARALY)
Solyc02g070090	1.63268	2.83096	0	3.2573	2.14	2.82	0.000404	0.00143	2:39928194-39929799	BERBERINE BRIDGE ENZYME-LIKE 8 (PTHR32448:SF25)	FAD-binding domain-containing protein (D7KFN2_ARALY)
Solyc02g070020	0.299415	5.4088	0	1.63264	3.18	3.49	6.07e-06	3.12e-05	2:39809798-39811300	UDP-GLYCOSYLTRANSFERASE 91B1-RELATED (PTHR11926:SF749)	UDP-glucosyltransferase (Q8LKG3_STERE)
Solyc02g069800	4.84855	9.4152	3.06695	5.55136	7.69	2.75	4.77e-12	6.07e-11	2:39625503-39626511	SUBFAMILY NOT NAMED (PTHR23024:SF135)	CXE carboxylesterase (Q0ZPU6_ACTCH)
Solyc02g069550	6.25222	1.47708	7.51843	3.43498	6.28	-3.56	2.16e-18	5.44e-17	2:39396446-39407307	EG:152A3.5 PROTEIN FBGN0003116,PN PROTEIN (PTHR12112:SF22)	Prune homolog 2 (D6RTK6_HUMAN)
Solyc02g069330	0.299415	4.70909	0	1.67877	2.53	3.46	3.89e-05	0.000171	2:39254913-39255426	CELL WALL / VACUOLAR INHIBITOR OF FRUCTOSIDASE 2-RELATED (PTHR31080:SF1)	Unknown Protein; contains Interpro domain(s) IPR006501 Pectinesterase inhibitor
Solyc02g069250	7.17543	2.46111	3.77555	2.97867	6.54	-3.25	8.05e-17	1.74e-15	2:39188283-39190211	SUBFAMILY NOT NAMED (PTHR42683:SF4)	Cinnamyl alcohol dehydrogenase-like protein (A9PHZ1_POPTR)
Solyc02g069240	5.76174	9.20525	2.92096	6.05663	7.21	2.69	1.19e-21	4.05e-20	2:39182304-39184867	GLYCOSYLTRANSFERASE (PTHR37220:SF1)	Protein-O-fucosyltransferase 1 (Q659R8_ORYSA)
Solyc02g069180	5.76254	9.94547	4.38054	6.70819	7.75	2.89	2.37e-41	2.94e-39	2:39135863-39138301	BOI-RELATED E3 UBIQUITIN-PROTEIN LIGASE 1-RELATED (PTHR42647:SF12)	Protein binding protein (D7L0L7_ARALY)
Solyc02g068960	7.50378	2.44213	9.10103	6.28276	7.8	-3.4	1.91e-32	1.4e-30	2:38838366-38838825		Unknown Protein; contains Interpro domain(s) IPR007087 Zinc finger, C2H2-type
Solyc02g068940	9.23285	4.39525	10.8544	7.46158	9.52	-3.57	1.68e-36	1.62e-34	2:38833454-38833928		Unknown Protein
Solyc02g068660	0.673398	3.20464	0.302964	3.28608	2.09	3.04	6.05e-05	0.000256	2:38611672-38614191	WALL-ASSOCIATED RECEPTOR KINASE-LIKE 8 (PTHR27005:SF78)	Receptor-like protein kinase At3g21340 (RLK6_ARATH)
Solyc02g068620	13.7921	17.9081	7.94717	12.1975	15.61	2.97	1.31e-65	4.78e-63	2:38588941-38589752		Unknown Protein
Solyc02g068620	11.0811	15.0402	5.99314	11.0835	12.87	3.26	9.55e-43	1.29e-40	2:38588941-38589752		Unknown Protein
Solyc02g068330	10.6182	7.527	11.0501	4.42947	9.83	-3.99	1.64e-45	2.6e-43	2:38297438-38299174	2-OXOGLUTARATE 2OG AND FE II -DEPENDENT OXYGENASE SUPERFAMILY PROTEIN (PTHR10209:SF108)	1-aminocyclopropane-1-carboxylate oxidase 3 (ACCO3_CUCME)
Solyc02g067860	6.07557	9.31488	5.2362	7.72285	7.59	2.54	1.86e-20	5.69e-19	2:37962214-37966291	ALDOSE 1-EPIMERASE FAMILY PROTEIN-RELATED (PTHR11122:SF21)	Aldose 1-epimerase family protein (D7M6K2_ARALY)
Solyc02g067740	7.9198	12.3996	7.29018	7.45024	10.39	2.57	1.32e-14	2.28e-13	2:37856677-37865985	SUBFAMILY NOT NAMED (PTHR35738:SF1)	Genomic DNA chromosome 3 TAC clone K24A2 (Q9LIJ1_ARATH)
Solyc02g067690	3.31007	7.02419	4.73082	7.42966	6.02	3.07	1.77e-18	4.48e-17	2:37817306-37819014	SUBFAMILY NOT NAMED (PTHR11926:SF809)	Glucosyltransferase-like protein (Q9LEQ4_ARATH)
Solyc02g067240	0	6.6973	8.87896	9.20098	8.08	3.81	2.98e-24	1.24e-22	2:37427311-37429141		Unknown Protein
Solyc02g066900	4.98897	0.583648	5.18964	0	4.48	-4.41	2.38e-10	2.47e-09	2:37060500-37139937	NUCLEAR TRANSPORT FACTOR 2/RNA RECOGNITION MOTIF PROTEIN (PTHR31413:SF10)	Ninja-family protein 1 (NNJA1_WHEAT)
Solyc02g066900	4.71413	0	5.12088	0.722597	4.24	-4.2	1.88e-09	1.73e-08	2:37060500-37139937	NUCLEAR TRANSPORT FACTOR 2/RNA RECOGNITION MOTIF PROTEIN (PTHR31413:SF10)	Ninja-family protein 1 (NNJA1_WHEAT)
Solyc02g066890	6.20441	0	5.99262	0	5.3	-5.43	2.16e-14	3.6e-13	2:37060500-37139937	NUCLEAR TRANSPORT FACTOR 2/RNA RECOGNITION MOTIF PROTEIN (PTHR31413:SF10)	Ninja-family protein 2 (NNJA2_WHEAT)
Solyc02g066890	5.31841	0	6.80392	1.31252	5.94	-4.81	1.24e-14	2.13e-13	2:37060500-37139937	NUCLEAR TRANSPORT FACTOR 2/RNA RECOGNITION MOTIF PROTEIN (PTHR31413:SF10)	Ninja-family protein 2 (NNJA2_WHEAT)
Solyc02g066870	6.81916	1.1221	7.52419	1.49019	6.58	-4.88	4.9e-22	1.71e-20	2:37060500-37139937	NUCLEAR TRANSPORT FACTOR 2/RNA RECOGNITION MOTIF PROTEIN (PTHR31413:SF10)	Ninja-family protein 2 (NNJA2_WHEAT)
Solyc02g066860	8.86507	2.51262	8.25602	3.10841	7.66	-5	5.55e-45	8.48e-43	2:37060500-37139937	NUCLEAR TRANSPORT FACTOR 2/RNA RECOGNITION MOTIF PROTEIN (PTHR31413:SF10)	Ninja-family protein Os07g0602900 (NNJA2_ORYSJ)
Solyc02g066850	4.45398	0	4.11977	0	3.85	-4.16	5.17e-08	3.84e-07	2:37060500-37139937	NUCLEAR TRANSPORT FACTOR 2/RNA RECOGNITION MOTIF PROTEIN (PTHR31413:SF10)	Ninja-family protein 2 (NNJA2_WHEAT)
Solyc02g066840	9.66305	1.19997	9.46005	0.722597	8.94	-7.97	2.84e-55	6.98e-53	2:37060500-37139937	NUCLEAR TRANSPORT FACTOR 2/RNA RECOGNITION MOTIF PROTEIN (PTHR31413:SF10)	Unknown Protein
Solyc02g065710	9.69441	6.9007	10.5109	2.89915	9.58	-4.75	6.55e-85	4.35e-82	2:36859613-36861587	SUBFAMILY NOT NAMED (PTHR45650:SF14)	GDSL esterase/lipase 7 (GLIP7_ARATH)
Solyc02g065670	2.72561	0	4.01855	0.722597	3.26	-3.02	7.18e-05	0.000299	2:36835374-36836378	SUBFAMILY NOT NAMED (PTHR11926:SF809)	Glucosyltransferase-like protein (O49492_ARATH)
Solyc02g065150	1.92859	4.52865	1.04131	5.77643	4.06	3.25	9.25e-09	7.74e-08	2:36301835-36304913	LOB DOMAIN-CONTAINING PROTEIN 10-RELATED (PTHR31301:SF68)	LOB domain family protein (D7LG10_ARALY)
Solyc02g065060	3.40734	6.46313	1.96637	4.74036	4.77	2.56	3.38e-08	2.57e-07	2:36230063-36232860	SUBFAMILY NOT NAMED (PTHR43431:SF1)	Short-chain dehydrogenase/reductase family protein (D7LTG0_ARALY)
Solyc02g064930	6.56604	0.616319	4.83972	4.85978	5.74	-3.18	1.2e-12	1.65e-11	2:36028569-36029809	PROTEIN KINASE SUPERFAMILY PROTEIN (PTHR24361:SF657)	Serine/threonine-protein kinase 4 (STK4_XENLA)
Solyc02g064920	5.49034	0.943748	4.87114	0.722597	4.9	-4.21	2.31e-12	3.06e-11	2:36016217-36017803	PROTEIN KINASE SUPERFAMILY PROTEIN (PTHR24361:SF657)	Protein kinase-like protein (Q9SND6_ARATH)
Solyc02g064890	3.40874	0	4.05465	0.956174	3.41	-3.34	4.9e-06	2.57e-05	2:35996810-35996993		Fertilization-related kinase 1 (Q6EE09_SOLCH)
Solyc02g064880	2.82885	0	4.10966	1.07625	3.6	-3.19	6.02e-06	3.1e-05	2:35995619-35996684	PROTEIN KINASE SUPERFAMILY PROTEIN (PTHR24361:SF657)	Protein serine/threonine kinase (D3BP85_POLPA)
Solyc02g064870	6.64503	2.17656	6.70512	4.28716	6.64	-3.64	1.65e-23	6.47e-22	2:35992227-35993216	PROTEIN KINASE SUPERFAMILY PROTEIN (PTHR24361:SF657)	Protein serine/threonine kinase (D3BP85_POLPA)
Solyc02g064850	11.0724	2.07011	8.32956	1.49019	10.02	-7.59	3.95e-71	1.85e-68	2:35972764-35974694	CYTOCHROME P450 81D1-RELATED (PTHR24298:SF205)	Cytochrome P450
Solyc02g064830	0	3.58147	0	3.51263	2.55	3.17	9.46e-05	0.000385	2:35957103-35959463	SUBFAMILY NOT NAMED (PTHR31901:SF7)	Indole-3-acetic acid-amido synthetase GH3.8 (B6U4E2_MAIZE)
Solyc02g063500	4.16021	1.84574	0	10.6518	8.13	3.09	8.43e-13	1.17e-11	2:35586954-35587221	SUBFAMILY NOT NAMED (PTHR11945:SF225)	MADS-box protein 84 (Q198I2_ORYSI)
Solyc02g063450	11.4445	10.6362	12.1438	7.31979	11.46	-2.75	7.04e-32	4.97e-30	2:35542579-35548691	GLYCINE-RICH DOMAIN-CONTAINING PROTEIN 1-RELATED (PTHR34365:SF2)	Hypothetical YFW family protein 5 (Q5AP84_CANAL)
Solyc02g063440	0	3.17349	0	1.67877	2.12	2.63	0.00206	0.00616	2:35539257-35539911	SUBFAMILY NOT NAMED (PTHR31568:SF39)	Unknown Protein
Solyc02g063250	1.79571	7.99139	0.997165	0.722597	5.6	2.84	4.97e-07	3.12e-06	2:35304809-35307480	SUBFAMILY NOT NAMED (PTHR42799:SF12)	Peptide methionine sulfoxide reductase msrA (D7E9W5_METEZ)
Solyc02g063000	2.34564	4.98513	0.925957	7.80731	5.7	3.35	5.62e-17	1.23e-15	2:35019138-35020978	UDP-GLYCOSYLTRANSFERASE 72E1-RELATED (PTHR11926:SF223)	Glucosyltransferase (A7M6J8_9ERIC)
Solyc02g062960	0	3.16591	0.997165	2.87214	2.04	2.85	0.000445	0.00156	2:34926675-34928726	HOMEOBOX-LEUCINE ZIPPER PROTEIN ATHB-53 (PTHR24326:SF281)	Homeobox-leucine zipper protein (Q9FXN8_ZINEL)
Solyc02g062890	3.51127	5.60346	0.515667	10.002	7.88	4.31	9.69e-22	3.31e-20	2:34835320-34837522	POLYOL TRANSPORTER 3-RELATED (PTHR23500:SF154)	polyol monosaccharide transporter 5 (manually curated)
Solyc02g062730	2.22335	3.9222	2.92096	5.21174	3.66	2.58	9.56e-06	4.75e-05	2:34495528-34496703		Unknown Protein
Solyc02g062590	3.11512	7.2958	1.55698	3.62755	5.06	3.15	1.85e-10	1.94e-09	2:34309800-34311997	GALACTINOL SYNTHASE 1-RELATED (PTHR11183:SF33)	Galactinol synthase (C7G304_SOLLC)
Solyc02g062500	5.81567	9.95759	3.90078	6.37382	7.76	2.87	3.26e-21	1.06e-19	2:34172484-34176632	2-OXOGLUTARATE 2OG AND FE II -DEPENDENT OXYGENASE SUPERFAMILY PROTEIN-RELATED (PTHR10209:SF211)	2-oxoglutarate-dependent dioxygenase (B9GL08_POPTR)
Solyc02g062390	0.510376	7.98312	0.694201	0	5.45	4.35	5.53e-10	5.47e-09	2:33990059-33991681	DEHYDRIN RAB18-RELATED (PTHR33346:SF5)	Unknown Protein; contains Interpro domain(s) IPR000167 Dehydrin
Solyc02g062340	4.11161	6.54461	3.59251	9.19059	7.24	3.08	1.59e-14	2.72e-13	2:33952211-33954620	SUBFAMILY NOT NAMED (PTHR11627:SF16)	Fructose-bisphosphate aldolase (Q9SXX4_NICPA)
Solyc02g061720	6.816	0.943748	5.12898	4.63387	5.5	-2.77	1.07e-08	8.87e-08	2:33159873-33254496	FI07626P-RELATED (PTHR10677:SF3)	Ubiquilin-1 (B6T584_MAIZE)
Solyc02g061670	7.86343	1.92267	6.46574	6.36618	6.71	-2.71	1.59e-14	2.71e-13	2:33159873-33254496	FI07626P-RELATED (PTHR10677:SF3)	Ubiquilin-1 (B6T584_MAIZE)
Solyc02g060590	8.72661	0.616319	4.64417	6.14862	7.05	-3.02	3.27e-11	3.74e-10	2:33051279-33054018	FI07626P-RELATED (PTHR10677:SF3)	Deubiquitination-protection protein dph1 (B2W507_PYRTR)
Solyc02g060580	5.53956	0	4.40786	3.17519	4.37	-2.71	9.94e-06	4.91e-05	2:33038327-33041129	FI07626P-RELATED (PTHR10677:SF3)	Ubiquilin-1 (B6T584_MAIZE)
Solyc02g050300	0.583797	2.20468	0.302964	9.20623	6.69	4.84	1.01e-15	1.93e-14	2:4946865-4966859		Unknown Protein
Solyc02g037500	5.22796	8.88059	6.29624	9.69783	8.13	3.2	1.26e-32	9.4e-31	2:30965395-30967328		Unknown Protein
Solyc02g036480	1.01551	6.77471	1.27467	2.03243	4.41	3.09	1.98e-06	1.11e-05	2:30837933-30838704	NDR1/HIN1-LIKE 25-RELATED (PTHR31852:SF1)	Harpin-induced protein-like (Fragment) (D2CFH8_COFAR)
Solyc02g036350	3.21356	9.3857	2.17459	5.18257	7.34	3.2	3.11e-14	5.08e-13	2:30572117-30574305	1-AMINOCYCLOPROPANE-1-CARBOXYLATE OXIDASE 2-RELATED (PTHR10209:SF193)	1-aminocyclopropane-1-carboxylate oxidase EF501822 (manually curated)
Solyc02g036230	6.64122	0.583648	7.62133	5.74186	6.6	-3.46	7.56e-15	1.33e-13	2:30375813-30380579	PLATZ TRANSCRIPTION FACTOR FAMILY PROTEIN (PTHR31065:SF9)	Zinc ion binding protein (D7LPW1_ARALY)
Solyc02g036200	5.91117	2.37907	7.2261	4.53952	5.94	-2.71	3.07e-13	4.46e-12	2:30248894-30348876	PLATZ TRANSCRIPTION FACTOR FAMILY PROTEIN (PTHR31065:SF9)	Zinc ion binding protein (D7LPW1_ARALY)
Solyc02g036140	4.4314	2.37907	6.87799	2.51849	5.44	-2.82	1.7e-10	1.79e-09	2:29939260-30196650	PLATZ TRANSCRIPTION FACTOR FAMILY PROTEIN (PTHR31065:SF9)	Zinc ion binding protein (D7LPW1_ARALY)
Solyc02g033120	7.57459	1.92897	7.8307	6.56618	7.11	-2.62	1.45e-16	3.02e-15	2:29939260-30196650	PLATZ TRANSCRIPTION FACTOR FAMILY PROTEIN (PTHR31065:SF9)	Zinc ion binding protein (D7LPW1_ARALY)
Solyc02g033110	5.45889	0.616319	5.59852	3.69633	5.06	-3.22	2.41e-10	2.5e-09	2:29891849-29896471	PLATZ TRANSCRIPTION FACTOR FAMILY PROTEIN (PTHR31065:SF9)	Zinc ion binding protein (D7LPW1_ARALY)
Solyc02g033080	3.8482	0	3.82454	0	2.96	-3.31	3.25e-05	0.000146	2:29735895-29737123	PROTEIN FLOWERING LOCUS D (PTHR10742:SF260)	Lysine-specific histone demethylase 1 (B2WC79_PYRTR)
Solyc02g033050	8.0106	3.4162	9.1092	3.51263	7.92	-4.66	4.99e-60	1.41e-57	2:29710778-29714000	SNF2 DOMAIN-CONTAINING PROTEIN CLASSY 3-RELATED (PTHR45821:SF5)	DNA repair protein (Q2ULH2_ASPOR)
Solyc02g032800	1.47134	4.51708	0.302964	2.21901	2.91	2.53	0.000909	0.00296	2:29257871-29258519	SUBFAMILY NOT NAMED (PTHR33083:SF11)	Arabidopsis thaliana genomic DNA chromosome 5 P1 clone MOK16 (Q9LYW2_ARATH)
Solyc02g032790	2.43634	0	3.85881	0	3.83	-3.46	2.29e-05	0.000106	2:29193846-29248624	SUBFAMILY NOT NAMED (PTHR10693:SF25)	Ras GTPase-activating protein-binding protein 1 (G3BP1_BOVIN)
Solyc02g032780	5.25678	0	4.88637	0	4.37	-4.5	2.64e-09	2.38e-08	2:29193846-29248624		Unknown Protein
Solyc02g032780	7.43261	3.06658	6.84686	3.43498	6.61	-3.81	8.98e-29	5.17e-27	2:29193846-29248624		Unknown Protein
Solyc02g032780	6.47316	1.19997	4.40886	3.45649	5.33	-2.58	1.49e-06	8.59e-06	2:29193846-29248624		Unknown Protein
Solyc02g032720	7.12546	0	6.72216	2.03243	6.42	-5.74	9.89e-24	3.94e-22	2:29020729-29179769	NUCLEAR TRANSPORT FACTOR 2/RNA RECOGNITION MOTIF PROTEIN (PTHR31413:SF10)	Ninja-family protein 2 (NNJA2_WHEAT)
Solyc02g032710	8.23883	0	8.66845	1.49019	7.81	-6.62	1.74e-31	1.21e-29	2:28959021-29000561	NUCLEAR TRANSPORT FACTOR 2/RNA RECOGNITION MOTIF PROTEIN (PTHR31413:SF10)	Ninja-family protein Os07g0602900 (NNJA2_ORYSJ)
Solyc02g032710	4.98022	0.616319	4.52203	1.07625	4.25	-3.53	4.05e-08	3.05e-07	2:28959021-29000561	NUCLEAR TRANSPORT FACTOR 2/RNA RECOGNITION MOTIF PROTEIN (PTHR31413:SF10)	Ninja-family protein Os07g0602900 (NNJA2_ORYSJ)
Solyc02g032710	3.41497	0	2.46054	0	2.98	-3.25	4.82e-05	0.000209	2:28959021-29000561	NUCLEAR TRANSPORT FACTOR 2/RNA RECOGNITION MOTIF PROTEIN (PTHR31413:SF10)	Ninja-family protein Os07g0602900 (NNJA2_ORYSJ)
Solyc02g032700	5.30753	0	4.65927	0	4.35	-4.61	4.41e-10	4.41e-09	2:28959021-29000561	NUCLEAR TRANSPORT FACTOR 2/RNA RECOGNITION MOTIF PROTEIN (PTHR31413:SF10)	Unknown Protein
Solyc02g032690	9.16179	1.5274	8.88095	1.31252	8.28	-6.82	2.28e-50	4.36e-48	2:28959021-29000561	NUCLEAR TRANSPORT FACTOR 2/RNA RECOGNITION MOTIF PROTEIN (PTHR31413:SF10)	Ninja-family protein 1 (NNJA1_WHEAT)
Solyc02g032680	8.61622	2.27635	9.0142	1.63264	7.92	-5.67	2.02e-50	3.87e-48	2:28959021-29000561	NUCLEAR TRANSPORT FACTOR 2/RNA RECOGNITION MOTIF PROTEIN (PTHR31413:SF10)	Ninja-family protein Os07g0602900 (NNJA2_ORYSJ)
Solyc02g032670	7.56914	0	7.98355	0	7.11	-7.03	3.92e-27	2.02e-25	2:28959021-29000561	NUCLEAR TRANSPORT FACTOR 2/RNA RECOGNITION MOTIF PROTEIN (PTHR31413:SF10)	Ninja-family protein 2 (NNJA2_WHEAT)
Solyc02g032040	0.299415	2.45863	0	6.04736	3.8	4.65	2.01e-11	2.37e-10	2:27351506-27352082	SUBFAMILY NOT NAMED (PTHR21495:SF71)	Disease resistance response protein (A8IXC7_BRACM)
Solyc02g032000	5.85061	0	4.35873	3.88223	5.54	-3.14	5.41e-07	3.38e-06	2:27268062-27268356	SUBFAMILY NOT NAMED (PTHR11945:SF371)	MADS-box protein-like (Q94CT0_ORYSJ)
Solyc02g030660	3.24413	0	4.20851	0	3.2	-3.64	2.76e-06	1.52e-05	2:26627105-26629986		Unknown Protein
Solyc02g030650	6.93951	0	6.8563	0	6.07	-6.21	4.75e-20	1.4e-18	2:26559492-26618104	NUCLEAR TRANSPORT FACTOR 2/RNA RECOGNITION MOTIF PROTEIN (PTHR31413:SF10)	Ninja-family protein 1 (NNJA1_WHEAT)
Solyc02g030630	5.71357	0.583648	6.03702	0	5.09	-4.98	1.05e-13	1.61e-12	2:26553127-26554220	NUCLEAR TRANSPORT FACTOR 2/RNA RECOGNITION MOTIF PROTEIN (PTHR31413:SF10)	Ninja-family protein 1 (NNJA1_WHEAT)
Solyc02g030620	7.4361	1.1221	8.30569	0	7.17	-6.4	4.64e-30	2.94e-28	2:26509885-26510886	NUCLEAR TRANSPORT FACTOR 2/RNA RECOGNITION MOTIF PROTEIN (PTHR31413:SF10)	Ninja-family protein 1 (NNJA1_WHEAT)
Solyc02g030610	9.22865	1.1221	9.14747	2.44637	8.56	-6.73	9.67e-48	1.64e-45	2:26502724-26503848	NUCLEAR TRANSPORT FACTOR 2/RNA RECOGNITION MOTIF PROTEIN (PTHR31413:SF10)	Ninja-family protein Os07g0602900 (NNJA2_ORYSJ)
Solyc02g030600	6.08824	0	5.59842	0	5.18	-5.44	1.32e-14	2.27e-13	2:26480563-26481193	NUCLEAR TRANSPORT FACTOR 2/RNA RECOGNITION MOTIF PROTEIN (PTHR31413:SF10)	Unknown Protein
Solyc02g030170	9.04934	10.4679	8.91236	14.9949	12.77	3.32	2.58e-35	2.26e-33	2:25245574-25248652	DELTA 24 -STEROL REDUCTASE (PTHR10801:SF0)	DWARF1/DIMINUTO (manually curated)
Solyc02g026080	10.5254	6.86504	10.8854	8.68208	10.14	-2.74	3.77e-71	1.8e-68	2:24963173-24965869	SUBFAMILY NOT NAMED (PTHR31920:SF15)	B3 domain-containing protein At5g57720 (Y5772_ARATH)
Solyc02g021220	13.143	11.8181	11.2405	4.39247	11.73	-3.57	2.86e-70	1.27e-67	2:22212298-22214683	SUBFAMILY NOT NAMED (PTHR10795:SF465)	Subtilisin-like protease (A9XG40_TOBAC)
Solyc02g014500	8.19944	8.02521	0	6.2915	7.18	3.1	1.04e-14	1.81e-13	2:16883819-16914796		Unknown Protein
Solyc02g014430	3.32349	4.60336	0.679724	7.0101	5.06	3.19	6.84e-15	1.21e-13	2:16559199-16561467	EQUILIBRATIVE NUCLEOTIDE TRANSPORTER 2 (PTHR10332:SF30)	Equilibrative nucleoside transporter (B9H200_POPTR)
Solyc02g014140	0.583797	0	0.302964	5.7772	3.54	2.75	0.000822	0.00271	2:15288119-15289517	XYLOGLUCAN GALACTOSYLTRANSFERASE GT17-RELATED (PTHR11062:SF68)	Galactosyltransferase-like protein (Fragment) (D8RAJ4_SELML)
Solyc01g112230	2.42024	10.4747	1.18587	0.722597	7.94	4.52	2.34e-15	4.34e-14	1:98277227-98277836		PGPS/NH21 (Q9ZTM1_PETHY)
Solyc01g112100	5.0333	8.2126	5.00566	8.13329	7.02	2.73	5.96e-18	1.45e-16	1:98193409-98204146	SUBFAMILY NOT NAMED (PTHR23023:SF202)	Dimethylaniline monooxygenase 5 (B5X0U9_SALSA)
Solyc01g112000	6.36257	10.9638	4.22159	8.19374	8.84	3.23	2.16e-20	6.51e-19	1:98135693-98137583	EXPANSIN-LIKE A1-RELATED (PTHR31692:SF4)	expansin-like protein precursor 1 (manually curated)
Solyc01g111980	3.24413	7.48308	1.94938	4.91115	5.42	3.71	3.41e-15	6.22e-14	1:98115987-98118783	SUBFAMILY NOT NAMED (PTHR22950:SF233)	Lysine/histidine transporter (B9HR02_POPTR)
Solyc01g111640	13.2629	9.09623	13.8012	9.4716	12.85	-3.94	5.9e-92	4.09e-89	1:97854426-97856175	S-PHASE KINASE-ASSOCIATED PROTEIN 1 (PTHR11165:SF24)	Skp1 (Q49HP3_CAPAN)
Solyc01g111630	4.87288	8.25847	2.29649	7.99581	7.06	3.18	3.48e-17	7.83e-16	1:97848443-97852193	ZGC:136493 (PTHR10996:SF212)	Glyoxylate/hydroxypyruvate reductase B (GHRB_YERPS)
Solyc01g111250	1.57558	5.8057	0.302964	2.03243	3.73	3.22	8.11e-07	4.9e-06	1:97564437-97565803	FI02810P (PTHR13593:SF35)	Phosphatidylinositol-specific phospholipase c (B9UXN2_LISMO)
Solyc01g110360	6.16717	9.76484	4.83997	10.0558	8.61	4.05	1.21e-23	4.78e-22	1:97083796-97086446	SUBFAMILY NOT NAMED (PTHR11627:SF16)	Fructose-bisphosphate aldolase (B0FPD8_SOLTU)
Solyc01g109920	2.68425	10.4093	3.07042	0	7.93	2.92	8.78e-07	5.28e-06	1:96759798-96761068	DEHYDRIN RAB18-RELATED (PTHR33346:SF5)	Dehydrin (Q6YL18_BRAJU)
Solyc01g109720	1.42137	4.92518	0.997165	2.37329	3.27	2.5	0.000528	0.00183	1:96604847-96606949	SUBFAMILY NOT NAMED (PTHR43139:SF22)	Hydrolase-like (Q5VNP5_ORYSJ)
Solyc01g109480	1.80543	5.28989	0.302964	6.19999	4.4	4.08	3.23e-10	3.28e-09	1:96421158-96422009	SUBFAMILY NOT NAMED (PTHR33731:SF2)	Suspensor-specific protein (Q9FUP6_PHACN)
Solyc01g109470	1.10104	3.80422	0	4.28784	2.85	3.07	2.75e-06	1.51e-05	1:96411713-96413127	BURP DOMAIN PROTEIN USPL1 (PTHR31236:SF4)	BURP domain-containing protein (D7KE28_ARALY)
Solyc01g109460	5.24504	7.01338	3.02867	6.61756	6	2.93	1.28e-09	1.2e-08	1:96406721-96409894	POLYOL TRANSPORTER 5-RELATED (PTHR23500:SF109)	Polyol monosaccharide transporter 4 (manually curated)
Solyc01g109320	2.64292	7.2638	0	0.722597	4.97	2.64	2.28e-05	0.000106	1:96296875-96299317	SUBFAMILY NOT NAMED (PTHR11206:SF181)	Multidrug resistance protein mdtK (MDTK_ERWAM)
Solyc01g109250	2.07967	4.15464	0.997165	4.13861	3.28	2.88	2.18e-06	1.22e-05	1:96248943-96249819	SUBFAMILY NOT NAMED (PTHR33052:SF21)	TMV response-related protein (B6SLK0_MAIZE)
Solyc01g109180	7.07096	11.2861	3.43461	6.69427	9.01	2.94	5.76e-19	1.53e-17	1:96216076-96222550	LONG CHAIN ACYL-COA SYNTHETASE 2 (PTHR43272:SF4)	Long-chain-fatty-acid-CoA ligase (B2WS80_ARAHA)
Solyc01g109170	1.92859	6.44499	0.302964	5.03629	4.92	3.96	1.57e-11	1.88e-10	1:96216076-96222550	SUBFAMILY NOT NAMED (PTHR33596:SF11)	Cold acclimation protein COR413-like (A6YDU6_LOLTE)
Solyc01g109090	5.53911	8.78315	2.41917	6.28723	6.81	2.86	2.78e-08	2.14e-07	1:96141643-96142108	EXPRESSED PROTEIN (PTHR36346:SF1)	Unknown Protein
Solyc01g108950	6.75032	4.63926	8.57569	2.80977	7.17	-3.19	8.71e-22	2.98e-20	1:96064536-96082965	SUBFAMILY NOT NAMED (PTHR31920:SF15)	B3 domain-containing protein Os11g0197600 (Y1176_ORYSJ)
Solyc01g108850	8.94642	12.7333	4.42269	9.0119	10.69	2.72	1.29e-32	9.58e-31	1:96006942-96008744	SUBFAMILY NOT NAMED (PTHR27001:SF539)	LRR receptor-like serine/threonine-protein kinase, RLP
Solyc01g108750	1.36769	3.4162	1.72104	5.91682	3.99	2.52	4.15e-06	2.21e-05	1:95954712-95955876	SUBFAMILY NOT NAMED (PTHR10992:SF1002)	Hydrolase alpha/beta fold family protein (D7LG04_ARALY)
Solyc01g108380	2.15119	2.89569	1.20987	12.526	10.33	5.76	6.62e-29	3.86e-27	1:95700771-95701237	SUBFAMILY NOT NAMED (PTHR33091:SF30)	Protease inhibitor protein (B3FNP9_HEVBR)
Solyc01g108170	1.20159	6.21011	0.515667	2.79074	4.05	4.23	4.55e-10	4.54e-09	1:95543835-95544754	EMB|CAB62433.1| (PTHR31722:SF5)	Unknown Protein
Solyc01g107970	7.36316	1.5274	8.30873	7.83321	7.8	-3.2	9.73e-20	2.77e-18	1:95356252-95358662	TRANSCRIPTION FACTOR BHLH95 (PTHR46772:SF1)	Transcription factor bHLH95 (BH095_ARATH)
Solyc01g107960	8.40279	2.59468	8.10142	7.57377	7.91	-3.04	1.94e-25	8.78e-24	1:95341775-95344010	TRANSCRIPTION FACTOR BHLH95 (PTHR46772:SF1)	Transcription factor bHLH95 (BH095_ARATH)
Solyc01g107950	10.9839	8.52731	10.7801	7.70338	10.48	-2.67	3.74e-29	2.22e-27	1:95330523-95333837	TRANSCRIPTION FACTOR BHLH95 (PTHR46772:SF1)	Transcription factor bHLH95 (BH095_ARATH)
Solyc01g107910	2.09702	7.22899	3.63169	5.3806	5.42	3.04	2.45e-13	3.6e-12	1:95296420-95297841	CAFFEOYL-COA O-METHYLTRANSFERASE 1 (PTHR10509:SF52)	Caffeoyl CoA 3-O-methyltransferase (Q5I2D1_9ROSI)
Solyc01g107900	2.13782	4.84282	0.302964	4.49807	3.76	2.64	6.58e-08	4.78e-07	1:95285362-95290615	SUBFAMILY NOT NAMED (PTHR31650:SF1)	Acyltransferase WS/DGAT/MGAT family protein (A7NLM3_ROSCS)
Solyc01g107840	0.510376	5.76818	0.515667	1.75155	4.12	2.94	3.64e-05	0.000161	1:95248760-95249990		Immediate-early salicylate-induced glucosyltransferase (P93364_TOBAC)
Solyc01g107830	6.00466	9.26076	3.0868	6.41151	7.62	2.51	6.04e-07	3.74e-06	1:95245696-95247617	UDP-GLUCOSYL TRANSFERASE 73B2-RELATED (PTHR11926:SF500)	UDP-glucosyltransferase family 1 protein (C6KI43_CITSI)
Solyc01g107820	5.90809	10.106	4.07039	8.27269	8.19	2.97	1.59e-09	1.48e-08	1:95232686-95234555	SUBFAMILY NOT NAMED (PTHR11926:SF770)	TOMATO WOUND-INDUCED 1 (manually curated)
Solyc01g107780	3.44652	7.5207	2.29649	4.06845	5.39	2.61	8.83e-10	8.49e-09	1:95203817-95205414	UDP-GLUCOSYL TRANSFERASE 73B2-RELATED (PTHR11926:SF500)	UDP-glucosyltransferase family 1 protein (C6KI43_CITSI)
Solyc01g107490	9.61648	7.59634	9.27136	5.12221	8.84	-2.6	2.13e-15	3.97e-14	1:95024155-95025614	BASIC HELIX-LOOP-HELIX BHLH DNA-BINDING SUPERFAMILY PROTEIN-RELATED (PTHR16223:SF121)	BHLH transcription factor (Q7XJU1_ARATH)
Solyc01g107400	3.15999	7.55156	0.302964	1.49019	5.27	3.19	1.17e-08	9.66e-08	1:94969878-94970467		Indole-3-acetic acid-amido synthetase GH3.8 (B6U4E2_MAIZE)
Solyc01g107190	4.61383	8.6037	0.694201	4.76272	6.49	3.22	1.51e-23	5.95e-22	1:94818957-94820043	LOB DOMAIN-CONTAINING PROTEIN 37-RELATED (PTHR31304:SF1)	LOB domain protein 38 (D7LT02_ARALY)
Solyc01g107100	0	6.35516	0	0.722597	4	3.89	1.72e-07	1.16e-06	1:94732750-94733409	BETA-1,4-XYLOSIDASE (PTHR38370:SF1)	Beta-1 4-xylosidase (D7LA14_ARALY)
Solyc01g107090	2.32355	7.9096	0.813296	5.40764	5.74	4.51	9.17e-23	3.4e-21	1:94729624-94730330	BETA-1,4-XYLOSIDASE (PTHR38370:SF1)	Beta-1 4-xylosidase (D7LA14_ARALY)
Solyc01g106830	0	4.50527	0	3.44749	2.77	4.06	6.01e-08	4.41e-07	1:94513215-94589125	PHYTOSULFOKINES 1-RELATED (PTHR33285:SF1)	Phytosulfokines 4 (B6UIM4_MAIZE)
Solyc01g106630	0.806283	6.25418	0	3.02104	4.11	4.54	5.37e-11	6.01e-10	1:94426959-94430069		Unknown Protein
Solyc01g106600	3.43744	11.5638	0	2.79074	9.5	5.47	1.77e-23	6.9e-22	1:94418527-94419287	SUBFAMILY NOT NAMED (PTHR10334:SF259)	Pathogenesis-related protein 1 (D2XZ57_9ROSI)
Solyc01g106150	5.40649	2.62953	5.87107	2.21901	5.34	-2.53	2.32e-08	1.82e-07	1:94098024-94099185	LP04564P (PTHR12354:SF1)	Interferon-related developmental regulator family protein (B4FQN7_MAIZE)
Solyc01g105370	6.50771	10.0286	6.17429	9.39283	8.55	2.93	3.19e-37	3.22e-35	1:93557816-93561449	2-NITROPROPANE DIOXYGENASE-LIKE PROTEIN (PTHR32332:SF29)	Enoyl-(Acyl-carrier-protein) reductase II (C7IPB6_THEET)
Solyc01g105060	11.9355	9.52919	12.6742	9.05815	11.58	-2.63	1.2e-64	4.17e-62	1:93333983-93336912	3R -HYDROXYMYRISTOYL-[ACYL CARRIER PROTEIN] DEHYDRATASE-LIKE PROTEIN (PTHR30272:SF1)	(3R)-hydroxymyristoyl- (Q9LX13_ARATH)
Solyc01g104950	4.84525	10.0297	2.92411	6.87623	7.92	3.19	5.95e-20	1.74e-18	1:93270491-93274596	BETA-D-XYLOSIDASE 3-RELATED (PTHR42721:SF14)	LEXYL2 (manually curated)
Solyc01g104910	6.00402	9.73688	6.19372	8.4872	8.24	2.53	1.01e-09	9.6e-09	1:93224759-93229558	SUBFAMILY NOT NAMED (PTHR31827:SF1)	Os11g0223400 protein (Fragment) (Q0ITS2_ORYSJ)
Solyc01g104780	7.36791	4.5221	7.47852	2.09412	7.04	-3.4	6.47e-16	1.27e-14	1:93147805-93148649	VACUOLAR IRON TRANSPORTER HOMOLOG 4 (PTHR31851:SF31)	Nodulin-related integral membrane protein DUF125 (C7JBI4_ACEP3)
Solyc01g104760	10.2358	7.70717	10.7848	2.17346	9.61	-4.16	3.2e-32	2.3e-30	1:93130551-93135304	F16F4.11 PROTEIN (PTHR46327:SF3)	Homeodomain-like (A7UQU9_MEDTR)
Solyc01g104720	5.12459	8.27375	2.92411	7.55867	6.87	2.79	3.04e-15	5.58e-14	1:93118151-93119074	PLANT THIONIN FAMILY PROTEIN (PTHR37183:SF1)	Unknown Protein
Solyc01g104710	0	5.19342	0.694201	3.92174	3.89	3.07	8.05e-07	4.87e-06	1:93116224-93117282	PLANT THIONIN FAMILY PROTEIN (PTHR37183:SF1)	Unknown Protein
Solyc01g104380	10.158	3.97667	6.79139	1.31252	8.83	-5.57	3.87e-41	4.75e-39	1:92770257-92773623	BASIC BLUE PROTEIN (PTHR33021:SF9)	Blue copper protein (C7AE91_WHEAT)
Solyc01g104150	3.05205	6.27132	0	2.42962	4.12	2.87	3.48e-07	2.25e-06	1:92620587-92621384		Unknown Protein
Solyc01g103920	3.37482	5.80188	3.6061	9.17423	7.05	3.4	1.57e-14	2.68e-13	1:92406385-92407140	FERREDOXIN-1, CHLOROPLASTIC-RELATED (PTHR43112:SF3)	Ferredoxin I (Q93XJ9_SOLTU)
Solyc01g103870	3.90836	5.36397	2.29649	7.51094	5.69	2.73	1.87e-14	3.15e-13	1:92375355-92386021	AGAMOUS-LIKE MADS-BOX PROTEIN AGL82 (PTHR11945:SF176)	SRF-type transcription factor family protein (Q53J20_SOLLC)
Solyc01g103630	2.87078	6.48216	0.302964	2.42962	4.28	2.57	1.65e-06	9.43e-06	1:92187608-92188461	SUBFAMILY NOT NAMED (PTHR46142:SF2)	Glyoxalase/bleomycin resistance protein/dioxygenase (Q2HVV5_MEDTR)
Solyc01g103590	6.00982	9.78805	3.02867	6.80203	7.66	3.46	7.74e-16	1.5e-14	1:92168250-92169476	SUBFAMILY NOT NAMED (PTHR46142:SF2)	Glyoxalase/bleomycin resistance protein/dioxygenase (Q2HVV5_MEDTR)
Solyc01g103550	0	0	0	5.90147	3.46	2.98	0.000478	0.00167	1:92133624-92134560	AGAMOUS-LIKE MADS-BOX PROTEIN AGL82 (PTHR11945:SF176)	Transcription factor MADS-box (Q2HRN3_MEDTR)
Solyc01g103390	6.07462	5.64458	0	5.94554	5.28	2.99	2.29e-09	2.08e-08	1:91999710-92003089	12-OXOPHYTODIENOATE REDUCTASE 1-RELATED (PTHR22893:SF88)	12-oxophytodienoate reductase 2 (manually curated)
Solyc01g102900	0	3.9274	0.813296	4.07008	3.11	2.94	3.83e-06	2.06e-05	1:91569647-91570750	GERMIN-LIKE PROTEIN 2-RELATED (PTHR31238:SF95)	Germin-like protein 4 (A8QK90_VITVI)
Solyc01g102850	0.883213	5.62308	4.35486	5.87077	4.85	3.19	9.36e-10	8.96e-09	1:91538271-91542454	DISEASE RESISTANCE PROTEIN TIR-NBS-LRR CLASS -RELATED (PTHR11017:SF213)	Tir-nbs-lrr, resistance protein
Solyc01g102700	2.2998	4.87649	1.57763	4.16227	3.54	2.68	3.62e-06	1.95e-05	1:91434112-91441639	SUBFAMILY NOT NAMED (PTHR45974:SF6)	Receptor like kinase, RLK
Solyc01g102290	7.38998	11.6268	4.96572	9.06574	9.63	3.33	5.56e-17	1.22e-15	1:91102510-91103406	HYDROPHOBIC PROTEIN RCI2B (PTHR21659:SF58)	Stress-induced hydrophobic peptide (B9N409_POPTR)
Solyc01g102260	0.883213	0.616319	0	5.15583	2.83	3.04	0.000154	0.000598	1:91091230-91092077	AGAMOUS-LIKE 105-RELATED (PTHR11945:SF153)	Pheres1 (Fragment) (B2BFM9_ARALY)
Solyc01g100940	2.98912	8.30572	0.302964	3.46164	5.89	3.79	1.22e-15	2.31e-14	1:90831476-90832177	SUBFAMILY NOT NAMED (PTHR33669:SF4)	Unknown Protein
Solyc01g100880	10.5161	9.17842	9.2561	1.07625	9.45	-4	1.07e-28	6.15e-27	1:90775436-90777939	SUBFAMILY NOT NAMED (PTHR31218:SF11)	MtN21 nodulin protein-like (B6TBZ6_MAIZE)
Solyc01g100830	0.673398	9.90706	1.34428	1.07625	7.55	5.47	5.05e-18	1.23e-16	1:90752128-90753495	GALACTINOL SYNTHASE 1-RELATED (PTHR11183:SF33)	galactinol synthase 1 (manually curated)
Solyc01g100680	1.79571	7.19448	0.694201	4.03891	5.14	2.94	2.03e-06	1.14e-05	1:90657504-90658113	SUBFAMILY NOT NAMED (PTHR13620:SF41)	3&apos-5&apos exonuclease (B0WTA6_CULQU)
Solyc01g100100	0.902179	2.89569	0	3.88777	2.25	3.18	9.22e-05	0.000376	1:90184656-90185229	RING/U-BOX SUPERFAMILY PROTEIN (PTHR45969:SF9)	RING finger protein (B8M8P5_TALSN)
Solyc01g100040	3.79833	4.97599	1.55698	7.8214	5.72	3.02	5.96e-24	2.42e-22	1:90111511-90114588	PROTEIN PHOSPHATASE 2C 34-RELATED (PTHR13832:SF198)	Integrin-linked kinase-associated serine/threonine phosphatase 2C (ILKAP_HUMAN)
Solyc01g099990	0.583797	4.45216	1.04131	2.03243	2.69	2.84	0.000637	0.00216	1:90080017-90081779	SUBFAMILY NOT NAMED (PTHR32278:SF11)	F-box protein PP2-B1 (PP2B1_ARATH)
Solyc01g099920	2.85268	9.90238	2.27182	5.6651	7.72	4.91	4.88e-25	2.14e-23	1:90038676-90040065	PAR1 PROTEIN (PTHR33649:SF4)	Photoassimilate-responsive protein PAR-1b-like protein (Q9LCZ9_ARATH)
Solyc01g099840	7.04794	11.4499	5.20877	10.5201	9.68	4.14	1.52e-39	1.73e-37	1:89984662-89986750	DORMANCY-ASSOCIATED PROTEIN HOMOLOG 3 (PTHR33565:SF1)	Auxin-repressed protein (B4FA62_MAIZE)
Solyc01g099590	1.91769	5.24517	0	1.67877	3.6	3.15	3.53e-05	0.000157	1:89777068-89778325	SUBFAMILY NOT NAMED (PTHR11260:SF345)	glutathione-S-transferase (manually curated)
Solyc01g099580	1.20159	7.30109	1.27467	13.3569	11.12	6.54	4.93e-20	1.45e-18	1:89772931-89776852	SUBFAMILY NOT NAMED (PTHR31694:SF4)	Desiccation-related protein PCC13-62 (B6TNA6_MAIZE)
Solyc01g099570	0.583797	0.943748	0	6.37984	4.01	3.78	5.23e-07	3.28e-06	1:89768611-89769275	SUBFAMILY NOT NAMED (PTHR31694:SF4)	Desiccation-related protein PCC13-62 (B6TNA6_MAIZE)
Solyc01g099370	5.68992	10.1957	4.86709	7.8703	8.17	3.61	5.11e-21	1.64e-19	1:89659020-89660415	C2 DOMAIN-CONTAINING PROTEIN-RELATED (PTHR32246:SF18)	SRC2 homolog (Fragment) (B3IYJ9_9SOLA)
Solyc01g099190	2.42024	5.78288	2.51805	3.91023	4.67	2.68	5.74e-05	0.000244	1:89490878-89495214	LINOLEATE 9S-LIPOXYGENASE 1 (PTHR11771:SF48)	lipoxygenase B (manually curated)
Solyc01g099160	5.71445	10.228	2.4956	6.12054	7.86	3.54	9.82e-21	3.07e-19	1:89475687-89485134	LINOLEATE 9S-LIPOXYGENASE 1 (PTHR11771:SF48)	lipoxygenase (manually curated)
Solyc01g099150	0.583797	5.84684	0.515667	8.99566	6.65	6.43	3.36e-37	3.37e-35	1:89463669-89469398	LINOLEATE 9S-LIPOXYGENASE 1 (PTHR11771:SF48)	Lipoxygenase (Q9FT17_SOLLC)
Solyc01g099040	0	7.85714	0	0	5.41	4.42	4.53e-09	3.97e-08	1:89380658-89382721	SUBFAMILY NOT NAMED (PTHR22835:SF289)	GDSL esterase/lipase At5g03980 (GDL74_ARATH)
Solyc01g098860	2.36893	7.40315	2.73773	3.54744	5.11	3.3	2.51e-11	2.91e-10	1:89245868-89247734	SUBFAMILY NOT NAMED (PTHR33976:SF2)	Uncharacterized GPI-anchored protein At3g06035 (UGPI4_ARATH)
Solyc01g098850	1.20159	11.176	1.62016	3.63054	9	6.47	1.06e-33	8.46e-32	1:89243678-89245468	GLUCOSE AND RIBITOL DEHYDROGENASE HOMOLOG 2-RELATED (PTHR43348:SF4)	Short-chain dehydrogenase/reductase family protein (D7L3S3_ARALY)
Solyc01g098490	2.20919	6.18131	2.13043	3.82706	4.27	2.93	2.33e-08	1.83e-07	1:88990787-88994932	SUGAR TRANSPORTER ERD6-LIKE 1-RELATED (PTHR23500:SF352)	Sugar facilitator protein 1 (manually curated)
Solyc01g098280	2.1488	2.24101	1.31841	7.46142	5.05	2.71	1.66e-07	1.13e-06	1:88851448-88878839		Heat shock protein DnaJ (A2Q3G0_MEDTR)
Solyc01g098220	6.23042	3.49519	6.14059	0	5.3	-3.34	3.01e-09	2.69e-08	1:88803776-88805153	LOB DOMAIN-CONTAINING PROTEIN 14-RELATED (PTHR31529:SF12)	LOB domain protein 20 (D7L194_ARALY)
Solyc01g098060	3.01322	1.92897	0.997165	7.90056	5.77	2.7	4.88e-07	3.07e-06	1:88658633-88659092	SERUM RESPONSE FACTOR (PTHR11945:SF221)	MADS-box transcription factor 47 (B4FG10_MAIZE)
Solyc01g098020	2.60468	5.56427	1.62016	4.09065	3.82	2.87	3.54e-09	3.14e-08	1:88642077-88642798	SUBFAMILY NOT NAMED (PTHR46067:SF4)	Acetyltransferase GNAT family protein expressed (Q75GC2_ORYSJ)
Solyc01g097850	5.21986	3.2837	0	11.792	9.31	5.42	3.65e-37	3.63e-35	1:88552929-88555483	2FE-2S FERREDOXIN-LIKE SUPERFAMILY PROTEIN-RELATED (PTHR11945:SF277)	MADS-box transcription factor 31 (B6TW19_MAIZE)
Solyc01g097340	7.83334	9.29533	5.93164	10.9302	9.16	2.71	1.21e-60	3.52e-58	1:88238628-88241833	SUBFAMILY NOT NAMED (PTHR43574:SF13)	NAD-dependent epimerase/dehydratase family protein-like protein (Q2XPW6_SOLTU)
Solyc01g096320	1.24662	7.44411	0.302964	2.03243	5.37	3.25	1.64e-07	1.12e-06	1:87390482-87391762	HOMEOBOX-LEUCINE ZIPPER PROTEIN ATHB-12-RELATED (PTHR24326:SF122)	Homeobox leucine zipper protein (Q9XH73_PRUAR)
Solyc01g096220	2.99157	6.3816	2.1505	5.81971	4.92	2.94	2.04e-14	3.41e-13	1:87314715-87316882	RAS-RELATED PROTEIN RABA3 (PTHR24073:SF345)	Ras-related protein Rab-25 (RAB25_BOVIN)
Solyc01g096080	1.47134	6.24808	0.694201	5.15583	4.64	3.33	3.22e-10	3.27e-09	1:87191708-87194188	RESPONSE FACTOR, PUTATIVE DUF688 -RELATED (PTHR34371:SF2)	Unknown Protein
Solyc01g095640	3.00556	6.91145	0	1.07625	4.58	2.8	3.44e-06	1.86e-05	1:86855786-86856631	TRANSCRIPTION FACTOR CPC (PTHR10641:SF620)	Myb family transcription factor (D7LC50_ARALY)
Solyc01g095530	4.63316	6.3614	0.925957	4.83076	4.9	2.88	6.99e-08	5.05e-07	1:86762265-86762812	SUBFAMILY NOT NAMED (PTHR33513:SF4)	Unknown Protein
Solyc01g095240	5.65081	9.77586	0.302964	3.44749	7.48	2.99	4.03e-14	6.51e-13	1:86583708-86584800	MEMBRANE-ASSOCIATED KINASE REGULATOR 6-RELATED (PTHR34576:SF2)	Unknown Protein
Solyc01g095140	2.46034	8.01192	4.73683	3.04582	6.12	3.14	9.03e-08	6.42e-07	1:86522426-86523239	DESICCATION-RELATED PROTEIN LEA14-RELATED (PTHR31459:SF3)	Late embryogenesis abundant protein (Fragment) (B7TGG5_PINSY)
Solyc01g095100	2.53409	6.36074	2.11473	5.51047	4.98	2.94	1.54e-06	8.89e-06	1:86498885-86500479	WRKY TRANSCRIPTION FACTOR 22 (PTHR32096:SF35)	WRKY transcription factor 22 (manually curated)
Solyc01g094890	1.30969	4.86377	0.302964	3.63054	3.85	2.77	0.000104	0.00042	1:86291763-86299055	FERRIC REDUCTION OXIDASE 2-RELATED (PTHR11972:SF41)	Ferric reductase oxidase (D6RVS5_HORVU)
Solyc01g094700	7.9581	12.5109	3.84142	7.69759	10.2	3.21	1.32e-48	2.31e-46	1:86144882-86147820	GLYCEROL-3-PHOSPHATE 2-O-ACYLTRANSFERASE 4-RELATED (PTHR15486:SF27)	Glycerol-3-phosphate acyltransferase 4 (D7KQ54_ARALY)
Solyc01g094690	11.5172	8.3158	12.7311	8.71177	11.6	-3.21	1.87e-55	4.65e-53	1:86136598-86139468	AQUAPORIN PIP1-1-RELATED (PTHR45687:SF7)	plasma membrane intrinsic protein 1.2 (manually curated)
Solyc01g094380	8.91667	4.86502	6.21886	1.49019	6.85	-2.54	6.89e-08	4.98e-07	1:85893094-85897911	DOWNSTREAM TARGET OF AGL15 2-RELATED (PTHR12203:SF28)	Glycosyltransferase CAZy family GT90 (Fragment) (D8SQN9_SELML)
Solyc01g094160	1.93756	0.583648	0	7.88356	5.36	3.57	3.01e-08	2.31e-07	1:85715267-85715681		Unknown Protein
Solyc01g094120	0	3.72075	1.85461	5.16772	3.25	4.72	1.22e-11	1.47e-10	1:85687484-85690015	SUBFAMILY NOT NAMED (PTHR24296:SF19)	Cytochrome P450
Solyc01g094080	3.96544	6.96629	0	4.16227	4.87	3.5	4.41e-11	4.97e-10	1:85659733-85662372	SUBFAMILY NOT NAMED (PTHR24296:SF19)	Cytochrome P450
Solyc01g091920	5.17504	8.82853	2.37666	4.67643	6.55	2.88	1.01e-17	2.41e-16	1:85453450-85455939	SUBTILISIN-LIKE PROTEASE SBT1.1 (PTHR10795:SF387)	Subtilisin-like protease (A9XG40_TOBAC)
Solyc01g091660	2.44269	4.51766	1.55698	4.249	3.43	2.58	1.27e-05	6.15e-05	1:85255519-85256658	NAD P -BINDING ROSSMANN-FOLD SUPERFAMILY PROTEIN-RELATED (PTHR42820:SF1)	Alcohol dehydrogenase (Fragment) (Q6R4X9_ZEAMM)
Solyc01g091540	8.55131	6.81412	9.54105	0	8.43	-4.72	1.76e-28	9.99e-27	1:85156602-85159398	GROWTH-REGULATING FACTOR 7-RELATED (PTHR31602:SF2)	Growth-regulating factor 12 (Q6AWX7_ORYSJ)
Solyc01g091520	6.8276	9.2826	7.41078	10.5995	8.89	2.71	3.76e-50	7e-48	1:85144028-85145087	ENOYL-COA DELTA ISOMERASE 1, PEROXISOMAL (PTHR11941:SF84)	Enoyl-CoA hydratase/isomerase family protein (D7KSC7_ARALY)
Solyc01g091180	9.08584	5.45378	6.78516	5.94388	8.19	-2.5	4.34e-17	9.66e-16	1:84863097-84870974	PROTEIN NRT1/ PTR FAMILY 7.2 (PTHR11654:SF90)	Peptide transporter-like protein (Q9SVS9_ARATH)
Solyc01g091170	1.59931	5.8077	0	2.03243	3.8	2.88	7.33e-06	3.72e-05	1:84863097-84870974	ARGINASE 1, MITOCHONDRIAL (PTHR11358:SF26)	ARGINASE 2 (manually curated)
Solyc01g091160	6.7933	10.6401	6.872	8.71782	8.92	2.97	1.46e-11	1.75e-10	1:84851868-84856280	ARGINASE 1, MITOCHONDRIAL (PTHR11358:SF26)	arginase 1 (manually curated)
Solyc01g091060	0	7.40042	0	0	4.87	3.92	1.14e-08	9.37e-08	1:84725865-84848460	PLANT INVERTASE/PECTIN METHYLESTERASE INHIBITOR SUPERFAMILY PROTEIN-RELATED (PTHR31707:SF11)	Pectinesterase (B9RD91_RICCO)
Solyc01g091050	0	5.65074	0.302964	0	3.73	3.14	0.000109	0.000437	1:84725865-84848460	PLANT INVERTASE/PECTIN METHYLESTERASE INHIBITOR SUPERFAMILY PROTEIN-RELATED (PTHR31707:SF11)	Pectinesterase (B9RD90_RICCO)
Solyc01g090890	0	3.62672	0.694201	3.10491	2.5	2.76	0.000364	0.0013	1:84594781-84597221	SPX DOMAIN-CONTAINING PROTEIN 3 (PTHR45978:SF2)	Xenotropic and polytropic retrovirus receptor (B2GU54_XENTR)
Solyc01g090840	5.29904	8.41315	1.88007	7.27463	6.82	3.31	1.38e-44	2.05e-42	1:84543316-84545364	SUBFAMILY NOT NAMED (PTHR46326:SF2)	Cys2/His2 zinc-finger transcription factor (Q4U316_SILLA)
Solyc01g090820	1.57558	1.16813	0.694201	7.94484	5.72	2.64	1.26e-06	7.38e-06	1:84526584-84527748	EXPANSIN-B4-RELATED (PTHR31692:SF3)	Expansin B1 (C8CC40_RAPSA)
Solyc01g090810	1.59931	8.56156	2.41641	3.51263	6.54	3.83	5.44e-11	6.08e-10	1:84521191-84523174	EXPANSIN-B4-RELATED (PTHR31692:SF3)	beta-expansin precursor (manually curated)
Solyc01g090790	1.01551	3.89124	0.694201	4.03891	2.9	2.75	9.03e-05	0.000369	1:84467588-84472264	TRANSCRIPTION FACTOR HFR1-RELATED (PTHR45855:SF10)	bHLH transcription factor (manually curated)
Solyc01g090760	8.72728	5.55169	8.25754	3.70079	7.78	-3.48	1.22e-29	7.47e-28	1:84419007-84420178	GATA TRANSCRIPTION FACTOR 2-RELATED (PTHR45658:SF5)	GATA transcription factor 9 (B6STZ1_MAIZE)
Solyc01g090710	9.61844	7.04709	10.7647	4.59162	9.49	-3.82	2.25e-54	5.4e-52	1:84349485-84352641	SUBFAMILY NOT NAMED (PTHR23382:SF7)	cytosolic malate dehydrogenase (manually curated)
Solyc01g090540	5.17239	0.616319	2.1505	0	4.73	-3.96	1.75e-08	1.4e-07	1:84201837-84202644	SUBFAMILY NOT NAMED (PTHR33527:SF8)	Unknown Protein
Solyc01g090460	9.44603	7.63775	9.69291	4.62595	8.92	-3.08	6.84e-32	4.83e-30	1:84137027-84139232	HOMEOBOX-LEUCINE ZIPPER PROTEIN ATHB-4-RELATED (PTHR45714:SF4)	HD-ZIP (manually curated)
Solyc01g090350	2.64037	9.09341	2.47408	0.722597	7.09	3.28	1.01e-07	7.13e-07	1:84055543-84056304	SUBFAMILY NOT NAMED (PTHR33076:SF23)	Non-specific lipid-transfer protein (B9RD07_RICCO)
Solyc01g090120	1.70846	4.34113	1.20987	4.28784	3.1	3.22	2.76e-09	2.49e-08	1:83762380-83763785	SUBFAMILY NOT NAMED (PTHR33021:SF143)	Blue copper protein (B6UB13_MAIZE)
Solyc01g089910	5.17821	9.1732	0.302964	5.95413	7	4.1	3.62e-16	7.27e-15	1:83622850-83626586	FLOTILLIN-LIKE PROTEIN 1-RELATED (PTHR13806:SF31)	Flotillin domain protein (B8M1F1_TALSN)
Solyc01g088250	4.41134	7.33672	0.515667	4.40094	5.39	2.53	9.63e-12	1.18e-10	1:83063868-83066606	IQ-DOMAIN 11 (PTHR32295:SF35)	SUN domain protein3 (manually curated)
Solyc01g087960	0.510376	1.5274	0	3.89798	2.04	2.68	0.00102	0.00327	1:82802462-82805366	SERINE CARBOXYPEPTIDASE-LIKE 36-RELATED (PTHR11802:SF200)	Serine carboxypeptidase 1 (B6SW38_MAIZE)
Solyc01g087570	6.12431	7.31726	3.11929	7.93931	6.64	2.65	3.61e-33	2.77e-31	1:82521327-82521875	SUBFAMILY NOT NAMED (PTHR33983:SF1)	Unknown Protein
Solyc01g087180	0	8.29357	0	0	6.02	4.41	1.17e-09	1.11e-08	1:82119356-82121045	EXPRESSED PROTEIN (PTHR34190:SF4)	Unknown Protein
Solyc01g086730	0.883213	3.46817	0	2.03243	1.78	2.79	0.000774	0.00257	1:81684259-81685774	MAGNESIUM TRANSPORTER NIPA8-RELATED (PTHR12570:SF49)	DUF803 domain membrane protein (Q4WRL6_ASPFU)
Solyc01g086660	1.70846	4.62662	0	4.34009	3.33	3.63	2.83e-09	2.54e-08	1:81629717-81630184	SUBFAMILY NOT NAMED (PTHR37748:SF1)	Unknown Protein
Solyc01g081060	4.48334	9.76096	2.4956	4.40519	7.42	2.74	5.15e-09	4.48e-08	1:80388140-80391373	XYLOGLUCAN ENDOTRANSGLUCOSYLASE/HYDROLASE PROTEIN 29-RELATED (PTHR31062:SF16)	Xyloglucan endotransglucosylase/hydrolase 14 (C0IRH3_ACTDE)
Solyc01g080970	0	4.10817	0.302964	3.56274	2.96	3.59	1.83e-05	8.65e-05	1:80305065-80306553	SUBFAMILY NOT NAMED (PTHR31009:SF44)	Carboxyl methyltransferase 4 (B0ZB58_HUMLU)
Solyc01g080960	0.299415	1.51831	0	3.56274	2.06	2.78	0.00119	0.00377	1:80288925-80289956	SUBFAMILY NOT NAMED (PTHR31100:SF14)	AT-hook DNA-binding protein (Fragment) (A1DR79_CATRO)
Solyc01g080870	6.43762	9.87042	3.58751	8.46224	8.09	3.19	1.95e-14	3.29e-13	1:80184916-80189049	PROTEIN NRT1/ PTR FAMILY 7.2 (PTHR11654:SF90)	Peptide transporter-like protein (Q9SVS9_ARATH)
Solyc01g080740	6.37536	0.943748	7.20612	5.73073	6.57	-3.37	1.28e-18	3.29e-17	1:79969079-79976512		Ulp1 protease family C-terminal catalytic domain containing protein (Q60D46_SOLDE)
Solyc01g080460	6.85778	10.5316	5.37573	9.32507	9.06	3.19	7.28e-14	1.14e-12	1:79695266-79703679	PYRUVATE, PHOSPHATE DIKINASE 1, CHLOROPLASTIC (PTHR22931:SF9)	Pyruvate phosphate dikinase (Q84N32_SORBI)
Solyc01g080410	5.7752	6.12935	3.74546	8.8433	7	2.53	2.52e-11	2.93e-10	1:79654274-79655359	PEPTIDE METHIONINE SULFOXIDE REDUCTASE 2 (PTHR46081:SF1)	Peptide methionine sulfoxide reductase msrB (B6T2C6_MAIZE)
Solyc01g080040	4.87019	8.18313	2.65121	5.41372	6.16	2.73	3.03e-17	6.9e-16	1:79157153-79164761	DUAL SPECIFICITY PROTEIN PHOSPHATASE MPK3 (PTHR10159:SF489)	Dual specificity protein phosphatase (D7L3D2_ARALY)
Solyc01g080030	0	8.17871	0.515667	0	5.77	3.77	1.53e-08	1.24e-07	1:79154525-79155846	ALLYL ALCOHOL DEHYDROGENASE-LIKE PROTEIN-RELATED (PTHR43205:SF7)	Oxidoreductase zinc-binding dehydrogenase family (B4WZD2_9GAMM)
Solyc01g080020	6.07606	10.0093	3.70617	8.217	8.12	3.2	5.52e-21	1.77e-19	1:79146732-79148363	SUBFAMILY NOT NAMED (PTHR13683:SF553)	Xylanase inhibitor (Fragment) (Q53IQ4_WHEAT)
Solyc01g080010	2.10186	11.0069	0.302964	0.722597	8.49	4.34	2.03e-14	3.4e-13	1:79139188-79140725	SUBFAMILY NOT NAMED (PTHR13683:SF268)	xyloglucan endoglucanase inhibitor (manually curated)
Solyc01g080000	10.7179	8.33848	10.3799	0	9.76	-5.16	6.55e-36	5.97e-34	1:79130221-79131780	EUKARYOTIC ASPARTYL PROTEASE FAMILY PROTEIN (PTHR13683:SF532)	Xylanase inhibitor (Fragment) (Q53IQ3_WHEAT)
Solyc01g079960	2.64292	5.75787	0.997165	3.02104	3.71	3.41	1.01e-07	7.11e-07	1:79109925-79111514	EUKARYOTIC ASPARTYL PROTEASE FAMILY PROTEIN (PTHR13683:SF532)	Xylanase inhibitor (Fragment) (Q53IQ3_WHEAT)
Solyc01g079940	4.52947	6.60502	0.679724	6.72358	5.44	3.91	3.35e-21	1.09e-19	1:79094808-79097005	SUBFAMILY NOT NAMED (PTHR13683:SF538)	Xylanase inhibitor (Fragment) (Q53IQ4_WHEAT)
Solyc01g079660	2.76474	3.3981	3.30208	6.80664	5.44	2.54	4.67e-05	0.000203	1:78773064-78785134	COTTON FIBER PROTEIN (PTHR33265:SF5)	Long cell-linked locus protein (Q946U8_MAIZE)
Solyc01g079360	5.37469	9.62558	2.83515	6.16804	7.43	3.08	4.16e-26	1.98e-24	1:78449667-78451333	SUBFAMILY NOT NAMED (PTHR31282:SF28)	WRKY transcription factor 37 (manually curated)
Solyc01g079300	3.01322	9.28994	1.96637	2.97867	6.78	3.94	6.03e-23	2.27e-21	1:78378205-78381351	GALACTINOL--SUCROSE GALACTOSYLTRANSFERASE 4-RELATED (PTHR31268:SF8)	Stachyose synthase (Q8RW08_9LAMI)
Solyc01g079200	0.673398	3.86844	0	3.05029	2.43	3.2	3.57e-05	0.000159	1:78282909-78286020	GIBBERELLIN 2-BETA-DIOXYGENASE 6 (PTHR10209:SF384)	gibberellin 2-oxidase 3 (manually curated)
Solyc01g079150	6.47861	8.86594	1.5075	6.59662	7.04	3.39	2.74e-19	7.46e-18	1:78237978-78241869	BORON TRANSPORTER 1 (PTHR11453:SF82)	AE family transporter anion exchange (A4RY02_OSTLU)
Solyc01g079080	7.83852	5.25799	8.1802	5.26735	7.45	-2.58	1.14e-30	7.52e-29	1:78147504-78154018	MEIOSIS-SPECIFIC PROTEIN ASY3 (PTHR36027:SF1)	Coiled-coil protein (B9G5N1_ORYSJ)
Solyc01g074030	3.03049	7.83229	1.27467	2.83574	5.85	3.29	4.95e-07	3.11e-06	1:81355106-81362077	MYROSINASE 1-RELATED (PTHR10353:SF81)	NA
Solyc01g073710	4.64719	8.17554	4.36487	5.93087	6.22	2.61	1.15e-16	2.45e-15	1:81075922-81076666		Calcium-binding EF hand family protein (D7LKY8_ARALY)
Solyc01g068300	0.583797	2.6903	0	8.04048	5.56	4.88	5.29e-17	1.16e-15	1:77452462-77536121	SNF2 DOMAIN-CONTAINING PROTEIN CLASSY 3-RELATED (PTHR45821:SF5)	DNA repair protein (Q2ULH2_ASPOR)
Solyc01g067780	9.17547	5.02772	10.0014	7.26671	9.03	-3.13	3.22e-44	4.76e-42	1:76756773-76762454	DNAJ HEAT SHOCK N-TERMINAL DOMAIN-CONTAINING PROTEIN-RELATED (PTHR45089:SF1)	Chaperone protein dnaJ 49 (DNJ49_ARATH)
Solyc01g067730	15.0062	13.0383	15.5069	11.4838	14.53	-2.59	8.22e-42	1.04e-39	1:76674531-76676885	ACYL CARRIER PROTEIN 1, CHLOROPLASTIC-RELATED (PTHR46153:SF1)	Acyl carrier protein (Q9XF20_CAPCH)
Solyc01g067300	0.510376	5.75266	1.88007	2.87214	3.73	3.47	3.29e-08	2.52e-07	1:75717698-75722118	CASP-LIKE PROTEIN 1D1-RELATED (PTHR11615:SF224)	UPF0497 membrane protein 13 (U497D_SOYBN)
Solyc01g067200	3.41243	0	2.1505	0.722597	2.64	-2.57	0.00105	0.00337	1:75542771-75625383	CULLIN-2 (PTHR11932:SF123)	Cullin 1-like protein C (A0ELU7_PETIN)
Solyc01g066910	3.32035	5.25559	2.1505	7.65858	5.58	3.29	9.03e-15	1.58e-13	1:75179260-75179854	LIPID-TRANSFER PROTEIN DIR1-RELATED (PTHR33122:SF26)	PVR3-like protein (B6TYX6_MAIZE)
Solyc01g066450	1.47134	5.30087	0	2.41816	3.5	3.02	0.00023	0.000863	1:74421455-74424175	BIFUNCTIONAL EPOXIDE HYDROLASE 2 (PTHR43329:SF4)	Epoxide hydrolase (Q41415_SOLTU)
Solyc01g066350	0.299415	0	0.302964	5.45546	3.11	2.78	0.00095	0.00308	1:74162367-74162757		Unknown Protein
Solyc01g066330	0	0.616319	0	6.97188	4.45	4.56	9.49e-10	9.07e-09	1:74122018-74123228		Unknown Protein
Solyc01g066320	0.583797	2.59918	0	8.74327	6.28	5.62	6.97e-24	2.81e-22	1:74024568-74095261		Unknown Protein
Solyc01g059890	2.04076	1.51831	1.5075	7.55724	5.12	3.13	4.79e-08	3.58e-07	1:69071841-69072096		Unknown Protein
Solyc01g059780	5.3574	0.616319	2.6539	0	3.83	-3.63	4.48e-07	2.84e-06	1:68340439-68340694	NUCLEAR TRANSPORT FACTOR 2/RNA RECOGNITION MOTIF PROTEIN (PTHR31413:SF10)	Unknown Protein
Solyc01g059760	7.71912	0	4.00172	0	6.23	-5.6	2.2e-15	4.1e-14	1:68264796-68340384		Ulp1 protease family C-terminal catalytic domain containing protein (Q60D46_SOLDE)
Solyc01g059740	9.76718	1.84574	7.57602	2.66588	8.36	-6.21	3.88e-45	6.02e-43	1:68199982-68235394	NUCLEAR TRANSPORT FACTOR 2/RNA RECOGNITION MOTIF PROTEIN (PTHR31413:SF10)	Unknown Protein
Solyc01g058250	0	0	0	8.46278	6.01	4.95	1.27e-11	1.53e-10	1:65853390-65854603	SUBFAMILY NOT NAMED (PTHR10209:SF197)	Gibberellin 3-beta-hydroxylase (Fragment) (D9ZZX2_9FABA)
Solyc01g058030	0	5.12475	0	0.722597	2.79	2.72	0.00131	0.0041	1:64959481-64960712	SUBFAMILY NOT NAMED (PTHR10209:SF167)	Gibberellin 2-oxidase (A4GVL5_SOLLC)
Solyc01g057490	2.73687	4.46974	0.302964	6.89856	5.32	4.39	3.64e-13	5.26e-12	1:61065471-61065914		Unknown Protein
Solyc01g057370	0.583797	0.943748	0	6.15802	3.79	3.24	2.03e-06	1.14e-05	1:60777716-60779055	SUBFAMILY NOT NAMED (PTHR32263:SF5)	Poly polymerase catalytic domain containing protein expressed (Q336N6_ORYSJ)
Solyc01g057360	1.09417	0.943748	0	7.35065	5.25	3.7	2.85e-08	2.2e-07	1:60773453-60774682	SUBFAMILY NOT NAMED (PTHR32263:SF5)	Poly polymerase catalytic domain containing protein expressed (Q84T80_ORYSJ)
Solyc01g057300	7.82378	1.75177	7.94966	5.80259	7.62	-4.15	2e-34	1.68e-32	1:60446121-60449130	TRANSCRIPTION FACTOR BHLH95 (PTHR46772:SF1)	Transcription factor bHLH95 (BH095_ARATH)
Solyc01g057000	3.83859	9.13897	4.0741	8.63341	7.61	4.06	8.04e-20	2.32e-18	1:57898184-57900586	ADENINE NUCLEOTIDE ALPHA HYDROLASES-LIKE SUPERFAMILY PROTEIN (PTHR31964:SF113)	Universal stress protein (manually curated)
Solyc01g021730	1.70846	3.65852	1.10919	5.12221	3.4	3.09	8.2e-07	4.95e-06	1:32776997-32778063	NAC DOMAIN-CONTAINING PROTEIN 53-RELATED (PTHR31989:SF43)	NAC domain protein IPR003441 (B9IHI9_POPTR)
Solyc01g020170	6.98879	1.19997	6.97373	7.13185	6.94	-2.85	1.87e-12	2.51e-11	1:27848271-27850434	TRANSCRIPTION FACTOR BHLH95 (PTHR46772:SF1)	Basic helix-loop-helix family protein (D7KF18_ARALY)
Solyc01g018020	0.918455	4.32718	0	2.07596	2.41	2.75	0.000375	0.00134	1:26846737-26852758	SUBFAMILY NOT NAMED (PTHR43522:SF5)	Transketolase-like protein (Q8LE99_ARATH)
Solyc01g016540	4.35423	5.9971	2.08797	8.27533	6.26	3.33	2.7e-25	1.21e-23	1:20439387-20447053		Os08g0100600 protein (Fragment) (Q0J8P7_ORYSJ)
Solyc01g016510	7.07181	8.80135	3.7164	9.57896	8.13	3.07	9.43e-42	1.18e-39	1:20439387-20447053		AT4g03420/F9H3_4 (Q8S9K9_ARATH)
Solyc01g015210	2.39519	2.07011	8.78595	1.07625	7.11	-3.79	4.46e-13	6.36e-12	1:17899935-17901263	SUBFAMILY NOT NAMED (PTHR31674:SF1)	B3 domain-containing protein At1g49475 (Y1475_ARATH)
Solyc01g014970	2.85157	1.47708	0.302964	9.38136	6.92	3.56	6.41e-14	1.01e-12	1:16338199-16339565		Unknown Protein; contains Interpro domain(s) IPR006456 ZF-HD homeobox protein Cys/His-rich dimerisation region
Solyc01g014960	10.1033	5.98277	10.1844	8.28373	10.01	-3.19	1.69e-43	2.36e-41	1:16206205-16209365	TRANSCRIPTION FACTOR BHLH95 (PTHR46772:SF1)	Transcription factor bHLH95 (BH095_ARATH)
Solyc01g014270	4.19346	7.20682	2.5217	5.09478	5.22	2.94	4.01e-17	8.98e-16	1:11950645-11955158		Unknown Protein
Solyc01g011430	1.10104	9.97046	0	0	7.43	4.82	3.45e-14	5.62e-13	1:9218935-9221367	SUBFAMILY NOT NAMED (PTHR31650:SF2)	Diacylglycerol O-acyltransferase (A5UWY0_ROSS1)
Solyc01g011150	13.182	7.72318	11.7097	12.0023	12.54	-2.77	1.43e-21	4.84e-20	1:7725918-7900667		Unknown Protein; contains Interpro domain(s) IPR006564 Zinc finger, PMZ-type
Solyc01g010720	2.53199	4.56151	0	2.33064	2.8	2.51	0.00191	0.00575	1:5747142-5750774	SUBFAMILY NOT NAMED (PTHR11802:SF84)	Serine carboxypeptidase K10B2.2 (B6TKD2_MAIZE)
Solyc01g010420	5.76763	9.23322	3.70305	6.63413	7.28	2.79	4.72e-30	2.98e-28	1:5333993-5342294	SUBFAMILY NOT NAMED (PTHR31205:SF9)	NPH3 domain containing protein-like (Q8GVF8_ORYSJ)
Solyc01g010350	7.20094	1.92267	7.35011	4.28716	6.35	-3.52	5.18e-20	1.52e-18	1:5153875-5158097		Glucose-6-phosphate/phosphate translocator (Q7XY15_WHEAT)
Solyc01g010300	3.7072	2.67131	0	9.55109	7.05	3.6	9.3e-17	2e-15	1:5114977-5115244	SUBFAMILY NOT NAMED (PTHR11945:SF225)	MADS-box protein-like (Q94CT0_ORYSJ)
Solyc01g010180	2.73687	5.64439	1.37393	3.45649	3.9	2.58	1.04e-05	5.11e-05	1:4975292-4976465		Unknown Protein
Solyc01g010060	1.42137	6.24431	0	4.43685	4.31	4.2	8.98e-12	1.11e-10	1:4687185-4687887		Unknown Protein
Solyc01g009870	1.59015	5.73942	0.997165	4.80451	4.03	4.11	1.07e-11	1.3e-10	1:4404418-4408651	SUBFAMILY NOT NAMED (PTHR22958:SF22)	Glycerophosphodiester phosphodiesterase GDE1 (B2WNF5_PYRTR)
Solyc01g009860	6.32342	10.4775	3.37138	6.23103	8.28	2.7	1.77e-14	3e-13	1:4382335-4384348	NAC NO APICAL MERISTEM DOMAIN TRANSCRIPTIONAL REGULATOR SUPERFAMILY PROTEIN-RELATED (PTHR31989:SF44)	NAC domain transcription factor (Q5DM36_WHEAT)
Solyc01g009830	0.299415	1.47708	0	7.20416	4.8	4.27	8.14e-10	7.86e-09	1:4325217-4329545		UDP-glucuronic acid/UDP-N-acetylgalactosamine transporter (C1BM09_OSMMO)
Solyc01g009660	0	7.71555	0	0	5.26	4.75	1.92e-10	2.01e-09	1:3897376-3899846	LOW-TEMPERATURE-INDUCED 65 KDA PROTEIN-RELATED (PTHR33836:SF1)	Low-temperature-induced 65 kDa protein (LTI65_ARATH)
Solyc01g009510	9.94139	8.79388	10.3773	1.07625	9.46	-4.04	5.42e-23	2.04e-21	1:3773047-3778846	ABSCISIC ACID-INSENSITIVE 5-LIKE PROTEIN 5-RELATED (PTHR22952:SF49)	Unknown Protein; contains Interpro domain(s) IPR011616 bZIP transcription factor, bZIP-1
Solyc01g009490	2.40121	1.59292	0	7.58597	5.23	3	4.67e-07	2.95e-06	1:3725256-3725691	SUBFAMILY NOT NAMED (PTHR33052:SF23)	cDNA clone J100026I16 full insert sequence (B7FA06_ORYSJ)
Solyc01g009370	0	6.01445	0	1.35337	3.63	3.91	4.72e-07	2.98e-06	1:3557941-3564375	CYTOCHROME P450 98A3-RELATED (PTHR24298:SF0)	Cytochrome P450
Solyc01g009360	0.583797	2.06073	0	7.21779	5.01	5.08	8.8e-13	1.22e-11	1:3547548-3548376	SUBFAMILY NOT NAMED (PTHR10797:SF35)	CCR4-NOT transcription complex subunit 7 (B4FG48_MAIZE)
Solyc01g009320	1.29073	2.51262	0	8.1051	5.66	3.98	5.9e-09	5.08e-08	1:3500772-3502283	SUBFAMILY NOT NAMED (PTHR22849:SF104)	U-box domain-containing protein 24 (D7LAS1_ARALY)
Solyc01g008650	2.26987	6.75403	0.694201	4.4451	4.98	3.62	4.2e-11	4.75e-10	1:2712021-2714463	SUBFAMILY NOT NAMED (PTHR24298:SF332)	Cytochrome P450
Solyc01g008330	12.8477	10.2004	13.129	9.80717	12.34	-2.7	3.31e-44	4.86e-42	1:2448527-2461756	BIOTIN CARBOXYLASE, CHLOROPLASTIC (PTHR42761:SF6)	Acetyl-CoA carboxylase biotin carboxylase (B4VQU4_9CYAN)
Solyc01g007940	9.60432	9.0069	10.8234	1.94298	9.61	-3.22	3.91e-20	1.16e-18	1:2122902-2129049	GLUTAMATE--GLYOXYLATE AMINOTRANSFERASE 1-RELATED (PTHR11751:SF373)	Alanine aminotransferase 2 (A8IKE5_SOYBN)
Solyc01g007920	4.48862	6.66343	3.91244	6.67677	5.7	2.63	9.37e-11	1.02e-09	1:2114063-2117367	NICOTINAMIDASE 2-RELATED (PTHR43540:SF6)	Isochorismatase family protein (B5IAW4_ACIB4)
Solyc01g007220	6.61076	11.0138	5.01395	7.64488	8.85	2.74	1.15e-12	1.58e-11	1:1800920-1801986	SUBFAMILY NOT NAMED (PTHR31415:SF51)	NHL1 (Fragment) (B0LZM3_ARATH)
Solyc01g007200	8.67715	6.97776	9.13689	2.89915	8.28	-3.33	1.98e-20	6.03e-19	1:1774683-1778352		Unknown Protein
Solyc01g006770	9.83834	6.33415	9.77142	0	8.89	-5.18	2.69e-28	1.5e-26	1:1351229-1354659	SUBFAMILY NOT NAMED (PTHR10811:SF49)	Glycoprotein-N-acetylgalactosamine 3-beta-galactosyltransferase 1 (C1GLT_HUMAN)
Solyc01g006420	2.04076	4.82702	0.302964	3.55834	3.43	3.07	1.49e-06	8.62e-06	1:1030374-1030860		Unknown Protein
Solyc01g006410	0.510376	3.54994	0	2.87214	2.36	3.02	0.000108	0.000436	1:1024949-1025645		Cysteine-rich extensin-like protein-4 (Q08197_TOBAC)
Solyc01g006080	6.44745	1.59292	3.24084	1.07625	5.09	-3.14	2.38e-08	1.87e-07	1:746897-751083	SUBFAMILY NOT NAMED (PTHR31343:SF3)	Protein involved in mRNA turnover and stability (ISS) (Q00X49_OSTTA)
Solyc01g005660	6.37116	10.5231	0.515667	4.2563	8.17	3.12	5.19e-15	9.29e-14	1:460049-462085	TRANSCRIPTION REPRESSOR MYB5 (PTHR10641:SF740)	R2R3MYB transcription factor 5 (manually curated)
Solyc01g005410	1.20159	8.27448	0.694201	3.62755	6.06	4.38	4.19e-15	7.56e-14	1:286563-290172	INACTIVE PEROXYGENASE-LIKE PROTEIN-RELATED (PTHR31495:SF1)	Calcium binding protein Caleosin (A8N0P5_COPC7)
Solyc01g005140	1.92859	7.62922	0.302964	1.31252	5.32	4.3	1.69e-10	1.78e-09	1:127128-129219	SUBFAMILY NOT NAMED (PTHR10106:SF36)	Cytochrome b561 (Q3LGX5_CITLA)
Solyc01g005060	8.0259	2.9796	6.90142	4.20832	6.78	-3.53	3.93e-25	1.74e-23	1:58679-61161	PROTEIN INDETERMINATE-DOMAIN 14-RELATED (PTHR10593:SF104)	Zinc finger protein (Q764N7_MALDO)
Solyc01g005040	3.25671	2.83275	2.96359	8.8531	6.63	2.56	2.5e-08	1.95e-07	1:55809-56888	SUBFAMILY NOT NAMED (PTHR33573:SF5)	Unknown Protein; contains Interpro domain(s) IPR006702 Uncharacterised protein family UPF0497, trans-membrane plant
Solyc01g005010	6.30184	2.44213	6.08069	0.722597	5.41	-3.74	1.55e-12	2.1e-11	1:23086-26021	XRI1-LIKE PROTEIN (PTHR33385:SF12)	Protein XRI1 (XRI1_ARATH)
PTI5	0	3.80422	0	2.44637	1.99	2.78	0.00107	0.00341	2:42323149-42323635	NA	NA
PSBR	8.31069	10.8299	6.75917	11.5728	10.11	2.7	1.02e-08	8.5e-08	7:67785817-67792328	NA	NA
ODC	7.49508	10.1015	5.92999	11.9875	10.14	3.24	1.45e-21	4.87e-20	4:65834451-65835747	NA	NA
MTA	5.63216	8.09468	1.34428	6.66362	6.32	3.83	7.31e-18	1.76e-16	4:55245795-55246676	NA	NA
MIR821	4.75104	1.47708	5.63287	1.35337	4.52	-2.83	2.52e-06	1.4e-05	1:82310626-82404027	NA	NA
MIR821	7.04966	2.27635	6.12453	4.19596	5.96	-2.98	2.94e-17	6.72e-16	12:9333942-9419689	NA	NA
MIR821	5.06997	0	3.71004	0	3.72	-3.88	5.47e-07	3.41e-06	4:54813392-54835377	NA	NA
MIR821	3.04568	0	5.06304	0	4.29	-3.96	3.36e-07	2.18e-06	4:54886206-54901802	NA	NA
MIR167_1	4.36754	8.24683	0	1.8536	6.05	2.66	9.02e-10	8.64e-09	9:68485536-68486867	NA	NA
MIR159	1.70846	4.51766	0	2.26869	2.73	2.69	6.52e-05	0.000275	12:43883118-43883954	NA	NA
MIR159	2.88744	7.85844	0	2.03243	5.68	2.78	2.59e-07	1.7e-06	12:43883118-43883954	NA	NA
MAN4	1.39008	5.09372	1.34428	9.67436	7.21	5.62	2.1e-32	1.53e-30	1:2755065-2758116	NA	NA
LOX1	2.04076	6.68595	3.66886	6.39809	5.43	3.81	5.63e-16	1.11e-14	8:3516112-3522693	NA	NA
LE25	1.89349	12.4475	0	1.35337	9.92	6.33	2.24e-30	1.45e-28	10:60481970-60482744	NA	NA
HB2	0	2.62953	2.32744	4.86334	3.11	2.62	0.000229	0.00086	3:18328471-18330381	NA	NA
E4	6.97024	9.20338	7.39777	10.7794	9.13	2.85	2.43e-21	8.02e-20	3:62378438-62381372	NA	NA
CYP85A1	1.70846	5.81446	0	2.0225	4	2.6	0.000203	0.000771	2:51044152-51046975	NA	NA
CHI9	7.19575	11.274	5.34304	7.54156	9.22	3.05	5.7e-19	1.51e-17	10:57407467-57418434	NA	NA
CHI3	1.50225	10.7427	1.72104	2.92723	8.21	5.84	1.05e-29	6.47e-28	2:46550981-46552140	NA	NA
ASR3	2.36893	9.47612	0	0.722597	7.01	4.58	1.66e-13	2.5e-12	4:58552195-58552998	NA	NA
ACS3	0	4.10686	0.694201	2.80977	2.44	3.27	0.000137	0.000537	2:53208753-53210555	NA	NA
ACO4	0.883213	6.10767	1.4507	2.58882	4.66	2.91	4.77e-05	0.000207	7:59847435-59849308	NA	NA
ACO3	4.5337	10.3538	3.52574	5.63978	7.94	4.51	8.46e-27	4.27e-25	9:69298986-69301248	NA	NA
ACO1	3.02641	9.31776	2.51805	3.22271	7.58	3.1	4.36e-05	0.000191	7:59830719-59832891	NA	NA
-	0	3.77541	0	1.79589	2.51	2.81	0.000724	0.00242	1:1030100-1030230	NA	NA
-	0	0	6.69884	0	4.99	-2.9	0.000288	0.00106	1:10795806-10798323	NA	NA
-	0.918455	0.943748	7.45286	0	5.58	-2.96	2.05e-05	9.56e-05	1:11024927-11026030	NA	NA
-	2.88744	0	2.76911	0.722597	2.6	-2.6	0.000842	0.00277	1:11498345-11498887	NA	NA
-	5.79596	0.943748	5.29157	4.28716	4.96	-2.59	1.06e-08	8.8e-08	1:12638088-12647527	NA	NA
-	4.38977	0	2.38999	0	2.83	-2.75	0.000914	0.00297	1:17141384-17141858	NA	NA
-	1.96413	5.40666	0.997165	1.63264	3.42	2.56	0.000112	0.000449	1:18554850-18555619	NA	NA
-	5.09152	0	3.65843	0	4.43	-4.12	6.71e-08	4.87e-07	1:18585894-18590514	NA	NA
-	6.06158	2.97331	6.67304	3.70216	5.73	-2.51	3.61e-12	4.66e-11	1:20667552-20669800	NA	NA
-	3.5392	0	2.08797	0	2.32	-2.66	0.00121	0.00381	1:22456354-22456620	NA	NA
-	3.01885	0	2.59308	0	2.34	-2.71	0.00098	0.00317	1:22641688-22642297	NA	NA
-	4.43437	1.47708	4.62586	2.44637	4.59	-2.55	2.82e-06	1.55e-05	1:23182849-23184070	NA	NA
-	3.32372	0	4.96508	1.07625	3.78	-3.34	1.77e-06	1.01e-05	1:26174022-26174345	NA	NA
-	0	1.47708	0	6.56787	4.16	4.5	1.54e-09	1.44e-08	1:30426438-30426894	NA	NA
-	9.5229	4.71746	7.36902	7.51005	8.91	-2.56	1.08e-13	1.66e-12	1:32233605-32234775	NA	NA
-	1.60331	4.15511	1.96637	6.02919	4.15	2.51	0.000191	0.000728	1:3274605-3277186	NA	NA
-	3.61554	0	4.87705	0.722597	3.69	-3.54	1.58e-06	9.05e-06	1:36668310-36669678	NA	NA
-	0.583797	6.20977	0	0.956174	3.79	3.91	7.15e-07	4.36e-06	1:4214264-4214913	NA	NA
-	5.05644	2.37907	3.88316	0	3.76	-2.66	1.82e-05	8.6e-05	1:4246048-4250810	NA	NA
-	4.17254	1.33902	0	8.35108	6.05	2.7	2.7e-08	2.09e-07	1:43822848-43823808	NA	NA
-	4.38269	5.91082	0	3.46164	4.32	2.8	6.88e-08	4.98e-07	1:57577570-57579425	NA	NA
-	3.46471	5.05603	1.04131	7.62648	5.83	3.88	3.04e-11	3.5e-10	1:61063026-61064586	NA	NA
-	5.07795	0.616319	4.53517	1.8536	4.37	-2.87	3.03e-06	1.66e-05	1:62828359-62829274	NA	NA
-	2.97027	0	4.53676	0	3	-2.75	0.000818	0.0027	1:62917196-62917606	NA	NA
-	2.64292	0	2.51805	0	2.7	-2.67	0.00114	0.00361	1:63394579-63396849	NA	NA
-	1.93756	0	2.92643	0	2.47	-2.68	0.0012	0.00379	1:63502101-63502427	NA	NA
-	2.39177	4.83576	0	2.26869	2.86	3.26	7.89e-06	3.98e-05	1:64100131-64100841	NA	NA
-	4.64306	0	4.13239	0	3.47	-3.73	1.65e-06	9.42e-06	1:67006222-67300067	NA	NA
-	5.83499	0	5.10388	0.722597	5.08	-4.99	3.74e-14	6.07e-13	1:68199982-68235394	NA	NA
-	6.54182	2.90243	2.63622	0	4.77	-2.72	7.63e-06	3.86e-05	1:68244864-68245784	NA	NA
-	7.9253	0.583648	4.41598	0.722597	6.32	-5.18	9.23e-18	2.2e-16	1:68264796-68340384	NA	NA
-	0.299415	0.616319	0	5.9597	3.8	3.88	2.7e-06	1.49e-05	1:68366444-68366995	NA	NA
-	6.76231	0.943748	5.1738	3.63054	5.55	-3.34	7.89e-12	9.79e-11	1:68404896-68405294	NA	NA
-	6.36202	5.51533	0	6.13944	5.58	2.86	2e-13	2.98e-12	1:69421296-69425914	NA	NA
-	3.97073	0.616319	4.4173	1.49019	4	-2.81	4.34e-06	2.31e-05	1:7059621-7577192	NA	NA
-	2.46034	0	2.08797	0	2.3	-2.69	0.00106	0.0034	1:72828643-72828985	NA	NA
-	0	0	0.302964	5.42056	3.23	2.62	0.00215	0.00638	1:73992696-73992869	NA	NA
-	0.299415	0	0	6.18731	3.92	2.86	0.000177	0.00068	1:76724903-76725244	NA	NA
-	12.1488	5.06071	9.01306	10.2287	10.99	-2.99	1.42e-21	4.8e-20	1:7725918-7900667	NA	NA
-	0.299415	0.943748	0	3.99433	2.33	2.64	0.00186	0.00559	1:79022216-79022681	NA	NA
-	0.299415	7.72727	0.515667	0	5.36	4.44	2.2e-09	2.01e-08	1:795711-796463	NA	NA
-	0.583797	4.09408	1.27467	7.60498	5.43	5.54	7.88e-16	1.53e-14	1:81597107-81597363	NA	NA
-	5.48034	0	3.71223	2.09412	4.82	-3.15	5.89e-07	3.65e-06	1:8181464-8609242	NA	NA
-	14.7566	8.78823	13.0606	13.8777	14.26	-2.73	3.6e-15	6.55e-14	1:8181464-8609242	NA	NA
-	11.7041	2.61343	5.89605	9.19813	11.23	-2.61	1.62e-05	7.72e-05	1:84187568-84192816	NA	NA
-	6.22517	1.47708	5.73585	4.4451	5.72	-2.7	3.17e-09	2.83e-08	1:86160597-86161343	NA	NA
-	4.6097	2.59918	4.9025	0	4.41	-3.1	1.68e-06	9.59e-06	1:87180390-87180798	NA	NA
-	0.583797	0	0	6.83812	4.65	3.29	5.2e-05	0.000223	1:90145179-90145712	NA	NA
-	1.7266	2.89569	0	7.97158	5.63	4.57	1.08e-13	1.66e-12	1:92787810-92924512	NA	NA
-	2.50549	8.29087	1.10919	5.13418	6.55	2.87	2.4e-14	3.97e-13	1:93121588-93123010	NA	NA
-	2.4471	5.22961	1.55698	3.96729	4.48	2.78	2.77e-05	0.000126	1:96265907-96266784	NA	NA
-	5.89031	2.47006	1.27467	12.2095	9.75	2.69	0.000346	0.00125	10:11548518-11593402	NA	NA
-	0	0	0	6.49806	4.03	3.19	5.77e-05	0.000245	10:12720342-12732087	NA	NA
-	7.15259	4.15464	6.98729	3.81839	6.2	-2.56	6.85e-16	1.33e-14	10:13717860-13723580	NA	NA
-	1.79571	2.59468	0.813296	10.2217	7.68	4.77	1.67e-21	5.59e-20	10:1586539-1588103	NA	NA
-	5.76989	5.43701	0	6.02683	5.51	2.67	1.2e-07	8.32e-07	10:20649805-20652014	NA	NA
-	1.91769	1.59292	0.302964	5.94213	3.65	3.07	7.97e-05	0.000329	10:2321386-2322940	NA	NA
-	8.45598	9.77794	5.81185	11.6493	9.85	2.66	3.51e-11	4.01e-10	10:26661289-26676961	NA	NA
-	3.24413	0	3.68736	0	2.7	-2.71	0.000977	0.00316	10:27873928-27874857	NA	NA
-	0.902179	0	1.37393	9.22639	6.67	3.46	5.42e-09	4.7e-08	10:29629735-29631011	NA	NA
-	4.79797	2.06584	3.09267	0	3.49	-2.55	0.000245	0.000911	10:33942095-33943982	NA	NA
-	4.30113	3.01872	4.74084	0	3.91	-2.53	1.95e-05	9.15e-05	10:33968982-33971430	NA	NA
-	3.17312	0	4.0741	1.31252	3.42	-2.8	5.85e-05	0.000249	10:39889531-39891094	NA	NA
-	4.78907	0	4.00616	2.0225	4.63	-3.1	2.49e-06	1.38e-05	10:39997375-39998176	NA	NA
-	5.15579	0	2.83515	1.07625	3.79	-3.06	1.84e-05	8.66e-05	10:42350383-42350649	NA	NA
-	0	5.58885	0	0	3.17	2.5	0.0034	0.00957	10:42857483-42857968	NA	NA
-	4.40141	0	2.83515	0	2.75	-2.59	0.00167	0.0051	10:45744672-45751180	NA	NA
-	4.5292	0	2.17459	2.58882	3.85	-2.51	0.000138	0.000541	10:46130199-46133813	NA	NA
-	1.70846	0	4.82037	0	3.03	-2.51	0.00266	0.00769	10:4666603-4667128	NA	NA
-	6.71967	2.07011	7.07818	5.60385	6.3	-2.75	1.29e-13	1.96e-12	10:46818937-46823155	NA	NA
-	2.73687	0	2.34597	0	2.16	-2.54	0.00233	0.00686	10:47709203-47720147	NA	NA
-	0	0	2.37666	6.57715	4.23	2.55	0.00026	0.000962	10:5044428-5044797	NA	NA
-	5.17244	0	3.58915	0.722597	3.95	-3.73	2.12e-07	1.41e-06	10:56738852-56739531	NA	NA
-	3.29644	0	0.302964	0	2.62	-2.58	0.0016	0.00489	10:57452289-57687064	NA	NA
-	4.90007	0.901987	3.5966	0.722597	3.79	-3.04	5.74e-06	2.97e-05	10:59316533-59316715	NA	NA
-	11.1443	4.95214	9.02477	8.0783	10.48	-3.73	2.35e-32	1.71e-30	10:60580504-60582260	NA	NA
-	4.09667	1.19997	6.1432	0.722597	4.86	-3.98	1.21e-10	1.3e-09	10:61699131-61702629	NA	NA
-	0.510376	0	2.98906	0	2.87	-2.66	0.00136	0.00426	10:7061683-7161702	NA	NA
-	5.62909	1.92267	1.20987	12.5501	10.12	3.14	3.34e-13	4.83e-12	11:10961177-10961663	NA	NA
-	13.949	8.87465	3.06695	16.4069	14.34	2.89	2.96e-11	3.41e-10	11:1202890-1203557	NA	NA
-	5.39866	0	4.45134	1.60804	4.33	-3.67	1.12e-08	9.24e-08	11:12748371-12754798	NA	NA
-	0	0	0	7.32562	4.94	3.98	1.2e-07	8.33e-07	11:13639779-13640851	NA	NA
-	0	0	0	5.88119	3.47	2.94	0.000558	0.00192	11:15016580-15016874	NA	NA
-	2.72388	2.68233	4.59279	12.679	10.18	3.25	7.93e-16	1.54e-14	11:15081472-15129570	NA	NA
-	11.2704	7.68964	10.7355	3.53023	10.22	-4.52	3.01e-64	1.03e-61	11:1550056-1565963	NA	NA
-	0	0.616319	1.04131	5.39617	3.41	2.55	0.00169	0.00516	11:15698989-15699540	NA	NA
-	5.99384	2.76046	5.49856	1.63264	5.31	-2.9	1.05e-10	1.13e-09	11:16115877-16116626	NA	NA
-	8.44659	0.943748	8.69169	1.8536	7.54	-5.76	3.47e-39	3.87e-37	11:17226311-17228941	NA	NA
-	6.96169	1.16813	3.22539	0	5.05	-3.75	2.32e-08	1.82e-07	11:19014552-19015960	NA	NA
-	6.77939	7.6731	0	5.19597	6.24	3.3	9.11e-13	1.26e-11	11:21113585-21115581	NA	NA
-	0.583797	1.33902	0	5.3887	3.14	3.1	0.000106	0.000429	11:23532206-23533298	NA	NA
-	9.27793	1.19997	3.42782	5.7092	8.21	-3.41	4.66e-15	8.39e-14	11:2475192-2476374	NA	NA
-	4.80971	2.45863	9.14545	1.63264	7.67	-4.24	1.55e-24	6.57e-23	11:27936382-27937823	NA	NA
-	7.944	2.46111	7.76903	0	6.76	-5.41	4.53e-23	1.72e-21	11:28009232-28010812	NA	NA
-	3.60134	0	3.33107	0	2.58	-2.74	0.000778	0.00258	11:30571138-30571264	NA	NA
-	0.299415	2.89569	0	6.67112	4.93	3.26	0.000139	0.000545	11:30865446-30866030	NA	NA
-	4.60259	0	6.92554	4.39359	5.82	-2.98	8.57e-08	6.1e-07	11:32022443-32032626	NA	NA
-	1.63268	0	0	7.46498	4.96	3.01	5.04e-06	2.63e-05	11:3586982-3587340	NA	NA
-	5.19135	0	4.38099	3.81969	4.26	-2.66	2.73e-06	1.5e-05	11:36139310-36139738	NA	NA
-	3.35564	0	4.16756	0.956174	3.31	-3.34	5.03e-06	2.63e-05	11:44388090-44388494	NA	NA
-	0.299415	0.943748	0	5.46688	3.18	3.54	1.61e-05	7.68e-05	11:47202780-47203099	NA	NA
-	3.98094	1.59292	0	7.17211	4.93	2.57	8.1e-07	4.9e-06	11:4909507-4910260	NA	NA
-	14.8342	6.63747	9.19567	11.103	13.41	-3.28	3.3e-18	8.15e-17	11:4957004-4957599	NA	NA
-	1.2572	1.16813	1.89506	8.31232	5.87	2.7	1.34e-06	7.82e-06	11:50893459-50893896	NA	NA
-	4.21054	3.37205	0.997165	11.4191	8.9	4.06	1.93e-18	4.87e-17	11:52903888-52904423	NA	NA
-	8.14948	2.74098	5.78207	3.2573	6.62	-3.26	2.59e-14	4.26e-13	11:53724152-53730614	NA	NA
-	2.85157	0	2.51805	0	2.27	-2.64	0.00142	0.00441	11:56173067-56173259	NA	NA
-	2.99157	5.78721	1.72104	5.25107	4.8	3.12	1.68e-07	1.14e-06	11:56181043-56181668	NA	NA
-	3.80863	1.16813	3.50069	0	3.16	-2.5	0.000629	0.00214	11:8940142-8940285	NA	NA
-	2.38588	1.51831	0	9.14611	7.13	3.43	5.84e-08	4.29e-07	11:9032994-9033572	NA	NA
-	0	0	0	7.02503	4.84	3.64	1.8e-06	1.02e-05	11:9155531-9156153	NA	NA
-	1.12231	1.16813	0.694201	8.86728	6.38	3.24	4.42e-10	4.42e-09	11:9157462-9158141	NA	NA
-	2.76207	7.09466	0	0	4.64	3.09	2.83e-06	1.56e-05	11:9363125-9363308	NA	NA
-	2.65633	8.15849	0	1.63264	5.69	3.68	3.1e-11	3.56e-10	12:1097602-1098292	NA	NA
-	1.09417	2.67131	1.04131	5.22769	4.21	3.01	5.54e-05	0.000236	12:12620170-12620592	NA	NA
-	2.71211	0	1.72104	0	2.27	-2.52	0.00221	0.00652	12:14562207-14562633	NA	NA
-	3.74027	0	1.20987	0	2.52	-2.66	0.00116	0.00369	12:14949644-14950200	NA	NA
-	3.34684	0.583648	4.53472	0.722597	3.75	-3.2	4.47e-06	2.37e-05	12:21455709-21456022	NA	NA
-	11.1502	5.2682	8.3361	7.2138	10.3	-3.42	1.92e-14	3.24e-13	12:273302-274395	NA	NA
-	8.2024	0.583648	6.92257	6.63398	7.61	-3.72	2.4e-14	3.97e-13	12:27402456-27402686	NA	NA
-	0	0	0	7.44893	4.95	3.58	3.72e-07	2.39e-06	12:28860187-28861120	NA	NA
-	7.93592	3.72075	6.43346	0	6.34	-4.35	1.3e-17	3.05e-16	12:29545012-29547852	NA	NA
-	3.52025	0	2.59308	0	2.54	-2.95	0.000284	0.00104	12:29768972-29773909	NA	NA
-	0	0.616319	0	5.049	2.74	2.99	0.000458	0.00161	12:31776753-31776901	NA	NA
-	0	3.83237	0	2.03243	2.09	2.5	0.00203	0.00605	12:34676243-34676518	NA	NA
-	1.30969	4.24138	0	2.33064	2.45	2.65	0.00164	0.005	12:34676620-34677767	NA	NA
-	4.57327	7.7441	3.55108	5.65305	5.78	3.89	5.98e-17	1.31e-15	12:38668511-38669296	NA	NA
-	1.91769	3.71269	1.72104	3.37587	2.57	3.17	1.26e-05	6.13e-05	12:38671229-38671966	NA	NA
-	9.00638	2.87461	4.95722	4.19596	7.7	-3.44	1.1e-17	2.6e-16	12:39854235-39854784	NA	NA
-	1.57558	5.25238	1.55698	2.44637	3.46	3.21	1.87e-06	1.06e-05	12:40068265-40069925	NA	NA
-	3.1187	6.35018	0.694201	3.38066	4.28	3.36	1.91e-08	1.52e-07	12:40070177-40071364	NA	NA
-	4.72446	0	4.78557	3.37434	4.44	-2.63	1.04e-05	5.1e-05	12:4353154-4359733	NA	NA
-	0	0	0	6.97188	4.45	3.96	1.04e-07	7.3e-07	12:43604440-43604716	NA	NA
-	4.92589	0.583648	5.06594	1.49019	4.59	-3.49	2.67e-09	2.41e-08	12:46663525-46664163	NA	NA
-	0	1.92267	1.85461	9.13295	6.74	4.27	9.96e-16	1.91e-14	12:47138194-47138383	NA	NA
-	0	0	0	6.05951	3.77	3.18	0.000176	0.000676	12:47138439-47138572	NA	NA
-	0	0.943748	0.694201	8.54141	5.99	5.37	4.39e-16	8.73e-15	12:48473262-48473990	NA	NA
-	1.10104	1.19997	5.83655	0	4.31	-2.73	0.00013	0.000515	12:51772182-51774172	NA	NA
-	0	5.51195	7.77148	7.09183	6.78	2.56	4.81e-12	6.12e-11	12:55749447-55751907	NA	NA
-	3.87829	0	3.2421	0	2.61	-2.71	0.00104	0.00332	12:61158899-61159458	NA	NA
-	3.8409	1.5274	0.694201	9.70844	7.71	2.6	0.000269	0.000994	12:62007666-62008875	NA	NA
-	0.510376	0	0	6.27452	4.07	3.05	8.74e-05	0.000358	12:6215205-6215611	NA	NA
-	7.24404	5.1854	7.06963	0	6.41	-3.58	3.8e-12	4.9e-11	12:63696256-63697047	NA	NA
-	0	0.901987	0.302964	4.65887	2.75	2.91	0.000696	0.00234	12:7576797-7577369	NA	NA
-	1.82063	4.97599	1.96727	3.65835	3.61	2.61	3.33e-06	1.81e-05	2:15608533-15609280	NA	NA
-	0.299415	2.34388	0	3.11544	1.97	2.89	0.000624	0.00212	2:15609884-15610201	NA	NA
-	0.673398	1.90683	0	5.59394	3.39	3.41	4.6e-06	2.43e-05	2:23325083-23325389	NA	NA
-	1.2572	0.901987	0	4.50364	2.74	2.68	0.00096	0.00311	2:23325483-23325715	NA	NA
-	4.4171	0.616319	4.33325	0.956174	3.74	-3.31	8.37e-07	5.05e-06	2:24279568-24280327	NA	NA
-	4.61281	0	1.20987	0	2.93	-2.6	0.00147	0.00454	2:24934038-24935432	NA	NA
-	0.583797	0	0	7.50669	4.97	4.38	5.53e-09	4.78e-08	2:26068705-26069234	NA	NA
-	5.83933	2.46111	4.40293	1.07625	4.54	-2.8	3.64e-08	2.76e-07	2:26253348-26253657	NA	NA
-	3.44264	0	5.05134	0.722597	3.88	-3.51	1.34e-06	7.79e-06	2:26259148-26260144	NA	NA
-	7.16625	0.616319	3.33897	1.35337	5.48	-4.13	2.78e-12	3.65e-11	2:26275421-26423683	NA	NA
-	4.58099	0	3.29216	0.956174	3.44	-3.32	6.14e-06	3.16e-05	2:26275421-26423683	NA	NA
-	3.73182	0.616319	5.29411	0	3.87	-3.75	1.49e-07	1.02e-06	2:26513565-26513758	NA	NA
-	3.11686	0	5.29256	0	4.04	-3.94	3.54e-07	2.27e-06	2:26539169-26539379	NA	NA
-	4.71543	0	3.66111	0	3.76	-3.62	3.86e-06	2.07e-05	2:26559492-26618104	NA	NA
-	2.74309	0.583648	4.09866	0	3.21	-3.01	0.000107	0.000433	2:26559492-26618104	NA	NA
-	2.09702	0	3.19065	0	2.17	-2.53	0.00211	0.00626	2:26559492-26618104	NA	NA
-	4.90323	0	3.59251	0.722597	4.25	-3.84	1.05e-07	7.38e-07	2:27387596-27388193	NA	NA
-	2.39177	0	2.80187	0	2.61	-3.03	0.000173	0.000666	2:28959021-29000561	NA	NA
-	6.68718	0	5.31917	0	5.18	-5.23	2.02e-13	3.01e-12	2:29006640-29007146	NA	NA
-	6.1639	0	3.625	0	4.72	-4.66	2.3e-10	2.39e-09	2:29020729-29179769	NA	NA
-	5.34486	0	3.33897	0	3.9	-4.11	5.9e-08	4.33e-07	2:29020729-29179769	NA	NA
-	3.972	0	3.90003	0	3.41	-3.83	6.7e-07	4.11e-06	2:29020729-29179769	NA	NA
-	4.46214	0	2.59308	0.722597	3.12	-2.99	7.06e-05	0.000295	2:29020729-29179769	NA	NA
-	3.99928	0.616319	3.03262	0.722597	2.98	-2.62	0.000234	0.000877	2:29020729-29179769	NA	NA
-	4.3049	0	0.302964	0	2.71	-2.54	0.00185	0.00559	2:29020729-29179769	NA	NA
-	4.20856	0	1.96727	0	3.02	-3.3	3.14e-05	0.000141	2:29193846-29248624	NA	NA
-	5.53788	2.29022	6.01013	1.8536	4.99	-2.65	1.02e-07	7.21e-07	2:29193846-29248624	NA	NA
-	1.7266	0	3.02867	0	2.42	-2.51	0.00268	0.00774	2:29605623-29606032	NA	NA
-	5.45641	0.616319	4.31062	3.75553	4.51	-2.53	1.24e-06	7.26e-06	2:29733053-29734295	NA	NA
-	5.96792	3.20464	7.01512	0.722597	5.55	-3.41	3.29e-12	4.28e-11	2:30776160-30777421	NA	NA
-	4.71754	0	4.45332	0	3.97	-4.17	3.87e-08	2.93e-07	2:34192353-34192481	NA	NA
-	3.43842	0	4.18868	0	3.18	-3.62	3.38e-06	1.83e-05	2:36996700-36998995	NA	NA
-	6.23276	1.47708	5.72663	0	5.53	-4.68	6.83e-16	1.33e-14	2:37018623-37019056	NA	NA
-	5.8432	0	5.77142	0	5.06	-5.3	1.28e-13	1.94e-12	2:37060500-37139937	NA	NA
-	5.1702	0	5.3312	0	4.44	-4.75	9.36e-11	1.02e-09	2:37060500-37139937	NA	NA
-	5.21647	0	4.55534	0	4.19	-4.52	1.06e-09	1.01e-08	2:37060500-37139937	NA	NA
-	5.95206	1.1221	5.40132	0	4.94	-4.37	4e-12	5.13e-11	2:37147109-37147381	NA	NA
-	5.56639	0	3.75798	0.722597	3.99	-3.75	1.95e-07	1.31e-06	2:37161060-37161417	NA	NA
-	6.40112	0	3.6003	0	4.47	-4.3	1.25e-08	1.03e-07	2:37162524-37163201	NA	NA
-	3.11216	1.5274	7.29631	1.07625	5.62	-3.64	2.04e-11	2.39e-10	2:40936627-40956705	NA	NA
-	1.39008	5.14412	1.57763	3.41658	3.48	2.84	4.16e-06	2.22e-05	2:41454877-41455415	NA	NA
-	4.88933	0	2.8267	1.31252	3.91	-3.14	7.26e-06	3.69e-05	2:43766924-43767508	NA	NA
-	0	1.6927	0.302964	4.52855	2.62	2.58	0.00189	0.00568	2:4653489-4654210	NA	NA
-	4.84878	9.81404	4.38415	6.32715	7.52	3.2	7.92e-41	9.56e-39	2:47105188-47106038	NA	NA
-	0.806283	6.64644	0	0.722597	4.17	3.8	3.27e-07	2.12e-06	2:48041549-48042633	NA	NA
-	1.01551	5.53206	1.79034	5.63408	4.63	4.33	1.22e-11	1.47e-10	2:49945921-49946779	NA	NA
-	0.299415	3.58604	1.4507	4.67883	3.21	2.9	0.000154	0.000598	2:49946969-49947641	NA	NA
-	2.53735	4.84282	1.25518	4.9469	3.77	2.56	2.43e-06	1.35e-05	2:52157096-52157455	NA	NA
-	3.18519	0	2.37666	0	2.81	-3.04	0.000166	0.000642	2:8402473-8403104	NA	NA
-	0	0.943748	0	6.51491	4.29	3.92	1.73e-07	1.18e-06	3:10030928-10031312	NA	NA
-	4.23152	0	1.37393	0	3.11	-3.27	3.82e-05	0.000169	3:13026339-13063805	NA	NA
-	3.53162	0	5.01052	2.0225	4.04	-2.62	8.33e-05	0.000343	3:18041726-18314388	NA	NA
-	3.44924	0	2.63622	1.07625	3.08	-2.54	0.00103	0.0033	3:18960745-18961318	NA	NA
-	7.49325	0.943748	8.49642	1.63264	7.57	-5.91	1.28e-32	9.52e-31	3:18981629-18982843	NA	NA
-	5.63112	1.75177	5.71062	1.07625	5.16	-3.87	7.47e-13	1.04e-11	3:2016220-2016563	NA	NA
-	0	5.22163	6.40204	7.10554	5.89	3.28	1.96e-12	2.62e-11	3:26085513-26088028	NA	NA
-	3.85661	0	3.04408	1.31252	3.61	-2.85	0.000119	0.000474	3:26532062-26532891	NA	NA
-	8.88315	0.943748	6.16037	3.05029	8.15	-5.72	1.76e-36	1.69e-34	3:3084359-3085035	NA	NA
-	1.68484	0.583648	4.83943	0.722597	3.69	-2.53	0.000512	0.00177	3:32273856-32275008	NA	NA
-	4.10829	0	4.47218	0.722597	3.66	-3.48	2.74e-06	1.51e-05	3:33147773-33148190	NA	NA
-	4.1249	0	4.52932	0.722597	3.92	-3.86	6.14e-08	4.49e-07	3:33148242-33148824	NA	NA
-	0	0	1.72104	6.95802	4.54	2.84	3.3e-05	0.000148	3:37453392-37453637	NA	NA
[truncated: 298 more rows]

## Sheet: Table S4
Table S4. small RNA expression estimates, differential expression test and annotation and test of differential expression of neighboring genes																																gene expression estimates test and annotation
sRNA clusters expression and tests of differential expression																			gene expression estimates test and annotation
											Normalized group means in sRNA expression				test of differential expression					Normalized group means in expression							test of differential expression
gene ID	Name	annotation source	Biotype	Chrom	cluster start	cluster stop	dicer call	miRNA	annotation	Locus	per_hyb_A	per_sib_A	chi_hyb_B	chi_sib_B	logBaseMean	log Fold Change	p-value	adjusted p-value	xloc	per_sib_A	per_sib_J	per_hyb_A	chi_sib_B	chi_sib_K	chi_hyb_B	feature_seed	logBaseMean	log Fold Change	p-value	adjusted p-value	expressed gene	Locus expressed gene	annotation	gene_name_panther	phanter.family	inheritance mode in S. peruvianum	Inheritance mode in S. chilense
Solyc01g014450.1	Cluster_1472	itag	protein_coding	1	13649208	13649398	DicerCall=24	MIRNA=N	n	1:13649208-13649398	0	4.3818	4.91718	2.91053	3.94861	-2.31791	0.000622606	0.0215312	NA	NA	NA	NA	NA	NA	NA	NA	NA	NA	NA	NA	NA	NA	Dicer-like protein (B9HYI3_POPTR)	NA	NA	underdominant	peruvianum dominant
Solyc01g014740.1	Cluster_1533	itag	protein_coding	1	14792044	14793576	DicerCall=24	MIRNA=N	n	1:14792044-14793576	2.44398	6.09429	3.28704	5.23104	4.93997	-2.95027	3.05e-19	1.09e-16	NA	NA	NA	NA	NA	NA	NA	NA	NA	NA	NA	NA	NA	NA	Unknown Protein	NA	NA	underdominant	underdominant
Solyc01g014740.1	Cluster_1534	itag	protein_coding	1	14793767	14794453	DicerCall=24	MIRNA=N	n	1:14793767-14794453	0	2.90323	3.51136	3.39431	2.99207	-2.51742	0.000331886	0.0122024	NA	NA	NA	NA	NA	NA	NA	NA	NA	NA	NA	NA	NA	NA	Unknown Protein	NA	NA	underdominant	conserved
Solyc01g014740.1	Cluster_1536	itag	protein_coding	1	14795056	14795628	DicerCall=24	MIRNA=N	n	1:14795056-14795628	0.703194	3.42522	2.5424	3.31072	2.87742	-2.38125	0.000200092	0.00778355	NA	NA	NA	NA	NA	NA	NA	NA	NA	NA	NA	NA	NA	NA	Unknown Protein	NA	NA	underdominant	conserved
Solyc01g014740.1	Cluster_1537	itag	protein_coding	1	14795702	14796524	DicerCall=24	MIRNA=N	n	1:14795702-14796524	0.262735	3.98996	2.30981	3.01974	2.93486	-3.02702	1.14e-05	0.000599913	NA	NA	NA	NA	NA	NA	NA	NA	NA	NA	NA	NA	NA	NA	Unknown Protein	NA	NA	underdominant	chilense dominant
Solyc01g015050.1	Cluster_1639	itag	protein_coding	1	16730631	16732389	DicerCall=24	MIRNA=N	n	1:16730631-16732389	5.17932	8.85335	8.68441	9.94999	8.90378	-2.4499	2.45e-30	2.61e-27	XLOC_000440	7.05523	6.33683	6.38809	7.48598	7.87268	6.19023	XLOC_000440	7.04	-0.89	1.02e-05	5.01e-05	Solyc01g015050.1,Solyc01g015070.2	1:16725504-16738659	Unknown Protein	NA	NA	underdominant	conserved
Solyc01g015060.1	Cluster_1639	itag	protein_coding	1	16730631	16732389	DicerCall=24	MIRNA=N	n	1:16730631-16732389	5.17932	8.85335	8.68441	9.94999	8.90378	-2.4499	2.45e-30	2.61e-27	NA	NA	NA	NA	NA	NA	NA	NA	NA	NA	NA	NA	NA	NA	X1 (Fragment) (Q3T7E5_ZEAMP)	XS domain-containing protein;Solyc01g015060.1;ortholog	FACTOR OF DNA METHYLATION 1-RELATED (PTHR21596:SF3)	underdominant	conserved
Solyc01g015050.1	Cluster_1640	itag	protein_coding	1	16732486	16732699	DicerCall=24	MIRNA=N	n	1:16732486-16732699	1.17794	6.05464	4.12122	5.63696	5.11118	-3.25718	1.3e-16	3.54e-14	XLOC_000440	7.05523	6.33683	6.38809	7.48598	7.87268	6.19023	XLOC_000440	7.04	-0.89	1.02e-05	5.01e-05	Solyc01g015050.1,Solyc01g015070.2	1:16725504-16738659	Unknown Protein	NA	NA	underdominant	chilense dominant
Solyc01g015060.1	Cluster_1640	itag	protein_coding	1	16732486	16732699	DicerCall=24	MIRNA=N	n	1:16732486-16732699	1.17794	6.05464	4.12122	5.63696	5.11118	-3.25718	1.3e-16	3.54e-14	NA	NA	NA	NA	NA	NA	NA	NA	NA	NA	NA	NA	NA	NA	X1 (Fragment) (Q3T7E5_ZEAMP)	XS domain-containing protein;Solyc01g015060.1;ortholog	FACTOR OF DNA METHYLATION 1-RELATED (PTHR21596:SF3)	underdominant	chilense dominant
Solyc01g017490.1	Cluster_1944	itag	protein_coding	1	23958401	23958443	DicerCall=22	MIRNA=N	n	1:23958401-23958443	3.42659	4.26104	2.35747	6.32417	4.96432	-2.07399	1.36e-06	8.78e-05	XLOC_003008	6.57073	6.62402	8.04213	9.01248	8.34677	8.46044	XLOC_003008	8.29	0.6	0.157	2.46e-01	Solyc01g017490.1	1:23926677-23994325	Conserved protein (C7TG00_LACRL)	NA	NA	peruvianum dominant	underdominant
Solyc01g017500.1	Cluster_1944	itag	protein_coding	1	23958401	23958443	DicerCall=22	MIRNA=N	n	1:23958401-23958443	3.42659	4.26104	2.35747	6.32417	4.96432	-2.07399	1.36e-06	8.78e-05	NA	NA	NA	NA	NA	NA	NA	NA	NA	NA	NA	NA	NA	NA	Unknown Protein	NA	NA	peruvianum dominant	underdominant
Solyc01g017790.1	Cluster_2009	itag	protein_coding	1	25428768	25428972	DicerCall=22	MIRNA=N	n	1:25428768-25428972	1.32188	5.22502	3.91439	5.41712	4.63484	-2.84399	4.16e-13	8.02e-11	XLOC_003030	3.30706	3.82717	1.47708	2.74645	3.09778	5.68194	XLOC_003030	4.08	0.39	0.552	6.53e-01	Solyc01g017790.1	1:25427579-25432373	ARID/BRIGHT DNA-binding domain-containing protein (D7KTU4_ARALY)	SHSP domain-containing protein;Solyc01g017790.2;ortholog	ARID DOMAIN-CONTAINING PROTEIN (PTHR15348:SF22)	underdominant	conserved
Solyc01g020160.1	Cluster_2096	itag	protein_coding	1	27822913	27823215	DicerCall=24	MIRNA=N	n	1:27822913-27823215	1.03923	3.16871	0.860563	3.42879	2.66655	-3.06353	5.41e-06	0.000303446	NA	NA	NA	NA	NA	NA	NA	NA	NA	NA	NA	NA	NA	NA	Unknown Protein	NA	NA	underdominant	underdominant
Solyc01g009140.1	Cluster_486	itag	protein_coding	1	3164785	3165081	DicerCall=24	MIRNA=N	n	1:3164785-3165081	0.262735	4.79302	5.46957	4.03495	4.50925	-2.32226	0.00025736	0.00975296	NA	NA	NA	NA	NA	NA	NA	NA	NA	NA	NA	NA	NA	NA	Dicer-like protein (B9HHX6_POPTR)	NA	NA	underdominant	conserved
Solyc01g009150.2	Cluster_486	itag	protein_coding	1	3164785	3165081	DicerCall=24	MIRNA=N	n	1:3164785-3165081	0.262735	4.79302	5.46957	4.03495	4.50925	-2.32226	0.00025736	0.00975296	XLOC_000207	6.03684	6.19022	6.20018	6.48582	6.62489	6.76683	XLOC_000207	6.45	0.25	0.355	4.67e-01	Solyc01g009150.2	1:3161786-3171427	Glycosyl hydrolase (Fragment) (D9ZCE7_9CARY)	Uncharacterized protein;Solyc01g009150.3;ortholog	SUBFAMILY NOT NAMED (PTHR36394:SF3)	underdominant	conserved
RRNA_1_10	Cluster_2361	ensembl_genomes	rRNA	1	32951327	32951418	DicerCall=N	MIRNA=N	5.8S_rRNA	1:32951327-32951418	0.825622	1.60824	2.16072	4.45837	3.04292	-2.1121	0.000582758	0.0202212	NA	NA	NA	NA	NA	NA	NA	NA	NA	NA	NA	NA	NA	NA	NA	NA	NA	underdominant	peruvianum dominant
RRNA_1_11	Cluster_2361	ensembl_genomes	rRNA	1	32951327	32951418	DicerCall=N	MIRNA=N	5.8S_rRNA	1:32951327-32951418	0.825622	1.60824	2.16072	4.45837	3.04292	-2.1121	0.000582758	0.0202212	NA	NA	NA	NA	NA	NA	NA	NA	NA	NA	NA	NA	NA	NA	NA	NA	NA	underdominant	peruvianum dominant
RRNA_1_13	Cluster_2361	ensembl_genomes	rRNA	1	32951327	32951418	DicerCall=N	MIRNA=N	5.8S_rRNA	1:32951327-32951418	0.825622	1.60824	2.16072	4.45837	3.04292	-2.1121	0.000582758	0.0202212	NA	NA	NA	NA	NA	NA	NA	NA	NA	NA	NA	NA	NA	NA	NA	NA	NA	underdominant	peruvianum dominant
RRNA_1_19	Cluster_2361	ensembl_genomes	rRNA	1	32951327	32951418	DicerCall=N	MIRNA=N	5.8S_rRNA	1:32951327-32951418	0.825622	1.60824	2.16072	4.45837	3.04292	-2.1121	0.000582758	0.0202212	NA	NA	NA	NA	NA	NA	NA	NA	NA	NA	NA	NA	NA	NA	NA	NA	NA	underdominant	peruvianum dominant
RRNA_1_20	Cluster_2361	ensembl_genomes	rRNA	1	32951327	32951418	DicerCall=N	MIRNA=N	5.8S_rRNA	1:32951327-32951418	0.825622	1.60824	2.16072	4.45837	3.04292	-2.1121	0.000582758	0.0202212	NA	NA	NA	NA	NA	NA	NA	NA	NA	NA	NA	NA	NA	NA	NA	NA	NA	underdominant	peruvianum dominant
RRNA_1_21	Cluster_2361	ensembl_genomes	rRNA	1	32951327	32951418	DicerCall=N	MIRNA=N	5.8S_rRNA	1:32951327-32951418	0.825622	1.60824	2.16072	4.45837	3.04292	-2.1121	0.000582758	0.0202212	NA	NA	NA	NA	NA	NA	NA	NA	NA	NA	NA	NA	NA	NA	NA	NA	NA	underdominant	peruvianum dominant
RRNA_1_24	Cluster_2361	ensembl_genomes	rRNA	1	32951327	32951418	DicerCall=N	MIRNA=N	5.8S_rRNA	1:32951327-32951418	0.825622	1.60824	2.16072	4.45837	3.04292	-2.1121	0.000582758	0.0202212	NA	NA	NA	NA	NA	NA	NA	NA	NA	NA	NA	NA	NA	NA	NA	NA	NA	underdominant	peruvianum dominant
RRNA_1_26	Cluster_2361	ensembl_genomes	rRNA	1	32951327	32951418	DicerCall=N	MIRNA=N	5.8S_rRNA	1:32951327-32951418	0.825622	1.60824	2.16072	4.45837	3.04292	-2.1121	0.000582758	0.0202212	NA	NA	NA	NA	NA	NA	NA	NA	NA	NA	NA	NA	NA	NA	NA	NA	NA	underdominant	peruvianum dominant
RRNA_1_30	Cluster_2361	ensembl_genomes	rRNA	1	32951327	32951418	DicerCall=N	MIRNA=N	5.8S_rRNA	1:32951327-32951418	0.825622	1.60824	2.16072	4.45837	3.04292	-2.1121	0.000582758	0.0202212	NA	NA	NA	NA	NA	NA	NA	NA	NA	NA	NA	NA	NA	NA	NA	NA	NA	underdominant	peruvianum dominant
RRNA_1_31	Cluster_2361	ensembl_genomes	rRNA	1	32951327	32951418	DicerCall=N	MIRNA=N	5.8S_rRNA	1:32951327-32951418	0.825622	1.60824	2.16072	4.45837	3.04292	-2.1121	0.000582758	0.0202212	NA	NA	NA	NA	NA	NA	NA	NA	NA	NA	NA	NA	NA	NA	NA	NA	NA	underdominant	peruvianum dominant
RRNA_1_33	Cluster_2361	ensembl_genomes	rRNA	1	32951327	32951418	DicerCall=N	MIRNA=N	5.8S_rRNA	1:32951327-32951418	0.825622	1.60824	2.16072	4.45837	3.04292	-2.1121	0.000582758	0.0202212	NA	NA	NA	NA	NA	NA	NA	NA	NA	NA	NA	NA	NA	NA	NA	NA	NA	underdominant	peruvianum dominant
RRNA_1_35	Cluster_2361	ensembl_genomes	rRNA	1	32951327	32951418	DicerCall=N	MIRNA=N	5.8S_rRNA	1:32951327-32951418	0.825622	1.60824	2.16072	4.45837	3.04292	-2.1121	0.000582758	0.0202212	NA	NA	NA	NA	NA	NA	NA	NA	NA	NA	NA	NA	NA	NA	NA	NA	NA	underdominant	peruvianum dominant
RRNA_1_8	Cluster_2361	ensembl_genomes	rRNA	1	32951327	32951418	DicerCall=N	MIRNA=N	5.8S_rRNA	1:32951327-32951418	0.825622	1.60824	2.16072	4.45837	3.04292	-2.1121	0.000582758	0.0202212	NA	NA	NA	NA	NA	NA	NA	NA	NA	NA	NA	NA	NA	NA	NA	NA	NA	underdominant	peruvianum dominant
Solyc01g022770.1	Cluster_2361	itag	protein_coding	1	32951327	32951418	DicerCall=N	MIRNA=N	n	1:32951327-32951418	0.825622	1.60824	2.16072	4.45837	3.04292	-2.1121	0.000582758	0.0202212	NA	NA	NA	NA	NA	NA	NA	NA	NA	NA	NA	NA	NA	NA	Unknown Protein	NA	NA	underdominant	peruvianum dominant
Solyc01g057000.2	Cluster_2966	itag	protein_coding	1	57898733	57899674	DicerCall=N	MIRNA=N	n	1:57898733-57899674	1.27398	3.46977	1.88306	4.1837	3.19311	-2.69462	4.41e-07	3.17e-05	XLOC_000765	3.83859	4.41102	9.13897	4.0741	5.69712	8.63341	XLOC_000765	7.61	4.06	8.04e-20	2.32e-18	Solyc01g057000.2	1:57898184-57900586	Universal stress protein (manually curated)	Usp domain-containing protein;101256409;ortholog	USP DOMAIN-CONTAINING PROTEIN (PTHR31964:SF124)	underdominant	underdominant
NCRNA_1_297	Cluster_951	ensembl_genomes	miRNA	1	5982139	5982578	DicerCall=24	MIRNA=N	MIR821	1:5982139-5982578	1.2229	4.31311	5.74837	6.25806	5.28864	-2.00768	1.66e-06	0.000106294	NA	NA	NA	NA	NA	NA	NA	NA	NA	NA	NA	NA	NA	NA	NA	NA	NA	underdominant	conserved
NCRNA_1_343	Cluster_951	ensembl_genomes	miRNA	1	5982139	5982578	DicerCall=24	MIRNA=N	MIR821	1:5982139-5982578	1.2229	4.31311	5.74837	6.25806	5.28864	-2.00768	1.66e-06	0.000106294	NA	NA	NA	NA	NA	NA	NA	NA	NA	NA	NA	NA	NA	NA	NA	NA	NA	underdominant	conserved
Solyc01g057610.1	Cluster_3199	itag	protein_coding	1	62845771	62846273	DicerCall=24	MIRNA=N	n	1:62845771-62846273	2.70637	5.65096	5.32804	6.6995	5.66941	-2.21805	1.45e-14	3.16e-12	XLOC_000803	1.70846	1.59263	0	1.20987	2.00385	0	XLOC_000803	1.32	-1.6	0.0607	NA	Solyc01g057610.1	1:62844856-62845021	Unknown Protein	NA	NA	underdominant	conserved
Solyc01g057620.1	Cluster_3199	itag	protein_coding	1	62845771	62846273	DicerCall=24	MIRNA=N	n	1:62845771-62846273	2.70637	5.65096	5.32804	6.6995	5.66941	-2.21805	1.45e-14	3.16e-12	NA	NA	NA	NA	NA	NA	NA	NA	NA	NA	NA	NA	NA	NA	Unknown Protein	NA	NA	underdominant	conserved
Solyc01g058570.1	Cluster_3431	itag	protein_coding	1	67047600	67048021	DicerCall=24	MIRNA=N	n	1:67047600-67048021	3.63376	7.21542	6.29793	7.43579	6.70125	-2.41671	5.2e-27	4.16e-24	XLOC_003376	3.70197	2.9489	3.53203	4.34461	3.02715	0.722597	XLOC_003376	3.44	-1.17	0.0507	9.83e-02	Solyc01g058570.1	1:67006222-67300067	Ulp1 protease family C-terminal catalytic domain containing protein (Q60D46_SOLDE)	NA	NA	underdominant	conserved
Solyc01g058630.1	Cluster_3441	itag	protein_coding	1	67241162	67242435	DicerCall=24	MIRNA=N	n	1:67241162-67242435	4.43192	7.72225	6.72539	7.88609	7.17632	-2.24381	2.44e-30	2.61e-27	XLOC_003382	1.91769	1.08575	0.943748	1.5075	0.82329	0	XLOC_003382	1.25	-0.6	0.483	NA	Solyc01g058630.1	1:67006222-67300067	Unknown Protein	NA	NA	underdominant	conserved
Solyc01g058630.1	Cluster_3441	itag	protein_coding	1	67241162	67242435	DicerCall=24	MIRNA=N	n	1:67241162-67242435	4.43192	7.72225	6.72539	7.88609	7.17632	-2.24381	2.44e-30	2.61e-27	XLOC_003377	5.47312	5.23836	4.20936	5.3562	4.26732	4.67883	XLOC_003377	5.06	-0.45	0.293	4.02e-01	Solyc01g058630.1	1:67006222-67300067	Unknown Protein	NA	NA	underdominant	conserved
Solyc01g058680.1	Cluster_3462	itag	protein_coding	1	67569138	67569843	DicerCall=24	MIRNA=N	n	1:67569138-67569843	3.56291	4.99047	3.03634	5.66325	4.70823	-2.0507	1.55e-11	2.4e-09	NA	NA	NA	NA	NA	NA	NA	NA	NA	NA	NA	NA	NA	NA	Unknown Protein	NA	NA	peruvianum dominant	underdominant
Solyc01g058680.1	Cluster_3463	itag	protein_coding	1	67570394	67571046	DicerCall=24	MIRNA=N	n	1:67570394-67571046	2.14267	4.34868	1.268	4.30163	3.59529	-3.03528	4.73e-10	5.87e-08	NA	NA	NA	NA	NA	NA	NA	NA	NA	NA	NA	NA	NA	NA	Unknown Protein	NA	NA	underdominant	underdominant
Solyc01g058740.2	Cluster_3498	itag	protein_coding	1	68174598	68175232	DicerCall=24	MIRNA=N	n	1:68174598-68175232	0.65544	5.10405	5.31493	5.51725	4.93386	-2.39009	1.53e-08	1.46e-06	XLOC_000873	4.88199	4.12384	0.583648	2.81945	2.84481	2.84356	XLOC_000873	3.65	-1.95	0.00273	7.88e-03	Solyc01g058740.2	1:68170067-68178902	Unknown Protein	Uncharacterized protein;Solyc01g058740.2;ortholog	JAS DOMAIN-CONTAINING PROTEIN (PTHR31413:SF23)	underdominant	conserved
Solyc01g058740.2	Cluster_3499	itag	protein_coding	1	68175324	68175907	DicerCall=24	MIRNA=N	n	1:68175324-68175907	0	4.31751	4.86138	5.76932	4.72876	-3.75928	4.29e-09	4.49e-07	XLOC_000873	4.88199	4.12384	0.583648	2.81945	2.84481	2.84356	XLOC_000873	3.65	-1.95	0.00273	7.88e-03	Solyc01g058740.2	1:68170067-68178902	Unknown Protein	Uncharacterized protein;Solyc01g058740.2;ortholog	JAS DOMAIN-CONTAINING PROTEIN (PTHR31413:SF23)	underdominant	conserved
Solyc01g058740.2	Cluster_3500	itag	protein_coding	1	68178446	68179243	DicerCall=21	MIRNA=N	n	1:68178446-68179243	2.71779	6.82625	2.70154	6.10667	5.62435	-3.83843	3.24e-34	5e-31	XLOC_000873	4.88199	4.12384	0.583648	2.81945	2.84481	2.84356	XLOC_000873	3.65	-1.95	0.00273	7.88e-03	Solyc01g058740.2	1:68170067-68178902	Unknown Protein	Uncharacterized protein;Solyc01g058740.2;ortholog	JAS DOMAIN-CONTAINING PROTEIN (PTHR31413:SF23)	underdominant	underdominant
Solyc01g059740.1	Cluster_3502	itag	protein_coding	1	68200056	68200205	DicerCall=21	MIRNA=N	n	1:68200056-68200205	1.41037	5.61055	0.451056	4.77369	4.34605	-4.8642	8.01e-15	1.79e-12	XLOC_003394	9.76718	9.31828	1.84574	7.57602	7.89047	2.66588	XLOC_003394	8.36	-6.21	3.88e-45	6.02e-43	Solyc01g059740.1	1:68199982-68235394	Unknown Protein	Uncharacterized protein;Solyc01g059740.1;ortholog	NINJA-FAMILY PROTEIN AFP1 (PTHR31413:SF22)	underdominant	underdominant
Solyc01g059740.1	Cluster_3503	itag	protein_coding	1	68200286	68201062	DicerCall=21	MIRNA=N	n	1:68200286-68201062	1.09713	5.88507	1.58376	4.5996	4.50831	-4.29904	2.96e-15	7.06e-13	XLOC_003394	9.76718	9.31828	1.84574	7.57602	7.89047	2.66588	XLOC_003394	8.36	-6.21	3.88e-45	6.02e-43	Solyc01g059740.1	1:68199982-68235394	Unknown Protein	Uncharacterized protein;Solyc01g059740.1;ortholog	NINJA-FAMILY PROTEIN AFP1 (PTHR31413:SF22)	underdominant	underdominant
Solyc01g059750.1	Cluster_3510	itag	protein_coding	1	68238190	68238824	DicerCall=24	MIRNA=N	n	1:68238190-68238824	0	4.24306	2.71047	4.3295	3.5644	-4.09804	1.02e-09	1.2e-07	NA	NA	NA	NA	NA	NA	NA	NA	NA	NA	NA	NA	NA	NA	Unknown Protein	Uncharacterized protein;Solyc01g059750.1;ortholog	NUCLEAR TRANSPORT FACTOR 2 (PTHR10693:SF75)	underdominant	underdominant
Solyc01g059750.1	Cluster_3511	itag	protein_coding	1	68238929	68240299	DicerCall=24	MIRNA=N	n	1:68238929-68240299	1.67514	6.45526	6.24974	6.67077	6.09265	-2.51766	1.24e-15	3.03e-13	NA	NA	NA	NA	NA	NA	NA	NA	NA	NA	NA	NA	NA	NA	Unknown Protein	Uncharacterized protein;Solyc01g059750.1;ortholog	NUCLEAR TRANSPORT FACTOR 2 (PTHR10693:SF75)	underdominant	conserved
Solyc01g059750.1	Cluster_3512	itag	protein_coding	1	68241401	68241783	DicerCall=24	MIRNA=N	n	1:68241401-68241783	0.262735	4.54735	1.34856	2.00735	3.01623	-3.51377	3.99e-06	0.000229419	NA	NA	NA	NA	NA	NA	NA	NA	NA	NA	NA	NA	NA	NA	Unknown Protein	Uncharacterized protein;Solyc01g059750.1;ortholog	NUCLEAR TRANSPORT FACTOR 2 (PTHR10693:SF75)	underdominant	underdominant
Solyc01g059750.1	Cluster_3513	itag	protein_coding	1	68242146	68242853	DicerCall=24	MIRNA=N	n	1:68242146-68242853	1.0959	3.91963	1.10475	2.6667	2.80422	-2.36196	8.14e-05	0.00352204	NA	NA	NA	NA	NA	NA	NA	NA	NA	NA	NA	NA	NA	NA	Unknown Protein	Uncharacterized protein;Solyc01g059750.1;ortholog	NUCLEAR TRANSPORT FACTOR 2 (PTHR10693:SF75)	underdominant	underdominant
Solyc01g059780.1	Cluster_3548	itag	protein_coding	1	68340107	68340363	DicerCall=21	MIRNA=N	n	1:68340107-68340363	0	4.28369	0.652252	3.52459	3.1508	-5.39325	3.02e-10	3.83e-08	XLOC_003399	5.3574	4.48594	0.616319	2.6539	3.59551	0	XLOC_003399	3.83	-3.63	4.48e-07	2.84e-06	Solyc01g059780.1	1:68340439-68340694	Unknown Protein	Uncharacterized protein;Solyc01g059780.1;ortholog	NINJA-FAMILY PROTEIN AFP1 (PTHR31413:SF22)	underdominant	underdominant
Solyc01g060210.2	Cluster_3665	itag	protein_coding	1	69716743	69717198	DicerCall=22	MIRNA=N	n	1:69716743-69717198	1.71582	5.50249	5.55025	6.68156	5.67844	-2.74539	3.5e-12	5.98e-10	XLOC_003424	3.7465	4.35556	2.59918	0.925957	1.62936	0.722597	XLOC_003424	3	-0.91	0.171	2.64e-01	Solyc01g060210.2	1:69715011-69717195	X1 (Fragment) (Q3T7E6_ZEAMM)	XS domain-containing protein;Solyc01g060210.3;ortholog	FACTOR OF DNA METHYLATION 4-LIKE (PTHR21596:SF79)	underdominant	conserved
Solyc01g060450.2	Cluster_3747	itag	protein_coding	1	70944106	70945063	DicerCall=21	MIRNA=N	n	1:70944106-70945063	0	3.19646	1.74731	4.06873	3.04881	-4.16712	2.56e-08	2.35e-06	NA	NA	NA	NA	NA	NA	NA	NA	NA	NA	NA	NA	NA	NA	Unknown Protein; contains Interpro domain(s) IPR009606 Protein of unknown function DUF1218	Uncharacterized protein;101257800;ortholog	OS01G0253400 PROTEIN (PTHR31769:SF2)	underdominant	underdominant
Solyc01g060460.1	Cluster_3747	itag	protein_coding	1	70944106	70945063	DicerCall=21	MIRNA=N	n	1:70944106-70945063	0	3.19646	1.74731	4.06873	3.04881	-4.16712	2.56e-08	2.35e-06	XLOC_003454	3.95151	4.84886	3.86809	3.63272	3.79289	6.00711	XLOC_003454	4.69	0.82	0.0419	8.38e-02	Solyc01g060460.1	1:70943048-70947897	DNA repair protein (Q2ULH2_ASPOR)	NA	NA	underdominant	underdominant
Solyc01g065630.1	Cluster_3796	itag	protein_coding	1	72136352	72136755	DicerCall=24	MIRNA=N	n	1:72136352-72136755	1.60446	3.58863	1.88349	3.79266	3.04672	-2.23554	2.87e-06	0.000171977	NA	NA	NA	NA	NA	NA	NA	NA	NA	NA	NA	NA	NA	NA	NAD(P)H-quinone oxidoreductase chain 4, chloroplastic (NU4C_TOBAC)	Uncharacterized protein;Solyc01g065630.1;ortholog	NADH-UBIQUINONE OXIDOREDUCTASE CHAIN 4 (PTHR43507:SF1)	underdominant	underdominant
Solyc01g065640.1	Cluster_3796	itag	protein_coding	1	72136352	72136755	DicerCall=24	MIRNA=N	n	1:72136352-72136755	1.60446	3.58863	1.88349	3.79266	3.04672	-2.23554	2.87e-06	0.000171977	XLOC_000929	0.299415	0.881874	0.616319	1.55698	1.19996	1.31252	XLOC_000929	1.25	0.22	0.796	NA	Solyc01g065640.1	1:72136102-72136330	NAD(P)H-quinone oxidoreductase chain 4, chloroplastic (NU4C_ATRBE)	NA	NA	underdominant	underdominant
Solyc01g065930.1	Cluster_3835	itag	protein_coding	1	72665508	72666666	DicerCall=24	MIRNA=N	n	1:72665508-72666666	0.996918	3.4668	1.21544	3.22284	2.71813	-2.57751	1.74e-05	0.000873453	XLOC_003482	5.55044	6.81189	2.51262	5.53776	4.60396	8.2751	XLOC_003482	6.54	0.03	0.934	9.57e-01	Solyc01g065930.1,Solyc01g065940.1,Solyc01g065950.1	1:72664640-72700226	Unknown Protein	NA	NA	underdominant	underdominant
Solyc01g066690.2	Cluster_4033	itag	protein_coding	1	74861372	74861652	DicerCall=24	MIRNA=N	n	1:74861372-74861652	2.34576	3.2461	1.08053	3.8841	3.08484	-2.06938	9.27e-05	0.00394489	XLOC_000978	9.14517	8.90732	8.29255	8.94165	9.0083	7.753	XLOC_000978	8.76	-0.98	2.44e-10	2.53e-09	Solyc01g066690.2	1:74859096-74869181	Translation initiation factor 2 gamma subunit (Q684L1_9INSE)	Protein-synthesizing GTPase;Solyc01g066690.3;ortholog	PROTEIN-SYNTHESIZING GTPASE (PTHR42854:SF9)	peruvianum dominant	underdominant
Solyc01g068300.1	Cluster_4415	itag	protein_coding	1	77501540	77502436	DicerCall=24	MIRNA=N	n	1:77501540-77502436	0.834398	4.31609	2.22166	4.69709	3.73785	-3.69841	1.1e-09	1.28e-07	XLOC_003622	0.583797	1.60626	2.6903	0	2.00053	8.04048	XLOC_003622	5.56	4.88	5.29e-17	1.16e-15	Solyc01g068300.1	1:77452462-77536121	DNA repair protein (Q2ULH2_ASPOR)	Uncharacterized protein;Solyc01g068300.2;ortholog	SNF2_N DOMAIN-CONTAINING PROTEIN (PTHR45821:SF14)	underdominant	underdominant
Solyc01g068320.1	Cluster_4421	itag	protein_coding	1	77532532	77533699	DicerCall=24	MIRNA=N	n	1:77532532-77533699	2.61339	5.99119	3.62636	6.02746	5.22659	-2.96547	3.38e-21	1.48e-18	XLOC_003621	2.81831	4.02885	2.98057	1.20987	3.30528	7.36974	XLOC_003621	5.21	2.41	6.52e-07	4.01e-06	Solyc01g068320.1	1:77452462-77536121	DNA repair protein (Q2ULH2_ASPOR)	Uncharacterized protein;Solyc01g068320.2;ortholog	SNF2_N DOMAIN-CONTAINING PROTEIN (PTHR45821:SF14)	underdominant	underdominant
Solyc01g011170.1	Cluster_1119	itag	protein_coding	1	8004918	8005254	DicerCall=24	MIRNA=N	n	1:8004918-8005254	1.68984	3.33175	1.29109	3.1352	2.6954	-2.04845	0.000217222	0.00838644	XLOC_002774	3.61423	3.91543	0	0	0.622861	6.69321	XLOC_002774	4.54	1.18	0.0855	1.51e-01	Solyc01g011170.1	1:7960889-8058114	Unknown Protein	Uncharacterized protein;Solyc01g011170.1;ortholog	TIFY DOMAIN-CONTAINING PROTEIN (PTHR38146:SF10)	underdominant	underdominant
Solyc01g011170.1	Cluster_1120	itag	protein_coding	1	8005378	8006101	DicerCall=24	MIRNA=N	n	1:8005378-8006101	1.04938	3.15737	0.652252	3.77314	2.74184	-3.2814	2.04e-06	0.000126877	XLOC_002774	3.61423	3.91543	0	0	0.622861	6.69321	XLOC_002774	4.54	1.18	0.0855	1.51e-01	Solyc01g011170.1	1:7960889-8058114	Unknown Protein	Uncharacterized protein;Solyc01g011170.1;ortholog	TIFY DOMAIN-CONTAINING PROTEIN (PTHR38146:SF10)	underdominant	underdominant
Solyc01g087370.2	Cluster_5029	itag	protein_coding	1	82328945	82329111	DicerCall=22	MIRNA=N	n	1:82328945-82329111	0	2.37305	1.05532	3.91448	2.58512	-3.83297	6.88e-07	4.82e-05	XLOC_003837	4.59188	4.09521	5.68566	5.1706	5.42296	5.40064	XLOC_003837	5.18	0.74	0.0138	3.26e-02	Solyc01g087370.2,Solyc01g087380.2	1:82310626-82404027	PHD finger family protein (D7LU24_ARALY)	NA	NA	underdominant	underdominant
Solyc01g087380.2	Cluster_5029	itag	protein_coding	1	82328945	82329111	DicerCall=22	MIRNA=N	n	1:82328945-82329111	0	2.37305	1.05532	3.91448	2.58512	-3.83297	6.88e-07	4.82e-05	NA	NA	NA	NA	NA	NA	NA	NA	NA	NA	NA	NA	NA	NA	Histone-lysine N-methyltransferase MLL (MLL1_HUMAN)	Uncharacterized protein;Solyc01g087380.3;ortholog	PHD FINGER FAMILY PROTEIN (PTHR10615:SF173)	underdominant	underdominant
Solyc01g091390.2	Cluster_5379	itag	protein_coding	1	85025629	85026743	DicerCall=24	MIRNA=N	n	1:85025629-85026743	5.56236	8.44774	7.97877	9.38632	8.37513	-2.14028	2.38e-27	2.04e-24	XLOC_003989	9.03004	8.53462	8.614	9.29031	8.91966	7.68034	XLOC_003989	8.76	-0.8	3.77e-10	3.80e-09	Solyc01g091390.2	1:84992056-85058985	Unknown Protein	NA	NA	underdominant	conserved
Solyc01g094740.1	Cluster_5518	itag	protein_coding	1	86169758	86169851	DicerCall=22	MIRNA=N	n	1:86169758-86169851	0	1.65827	3.15944	4.18145	3.03613	-2.44366	0.000849284	0.0284764	XLOC_004058	3.20639	1.97061	1.16813	2.35972	4.41998	1.63264	XLOC_004058	3.07	-0.99	0.152	2.40e-01	Solyc01g094740.1	1:86166035-86171443	Ulp1 protease family C-terminal catalytic domain containing protein (Q60D46_SOLDE)	NA	NA	underdominant	chilense dominant
Solyc01g097880.2	Cluster_5786	itag	protein_coding	1	88580792	88581193	DicerCall=22	MIRNA=N	n	1:88580792-88581193	5.11972	7.20747	5.29998	7.7702	6.80148	-2.27292	2.97e-23	1.59e-20	XLOC_001671	9.17915	9.14099	11.4937	8.21693	8.06392	10.594	XLOC_001671	10.04	2.43	1.24e-25	5.76e-24	Solyc01g097880.2	1:88575149-88580570	Deaminase (D6B5U0_9ACTO)	CMP/dCMP-type deaminase domain-containing protein;Solyc01g097880.3;ortholog	CMP/DCMP-TYPE DEAMINASE DOMAIN-CONTAINING PROTEIN (PTHR11079:SF161)	peruvianum dominant	peruvianum dominant
Solyc01g097880.2	Cluster_5786	itag	protein_coding	1	88580792	88581193	DicerCall=22	MIRNA=N	n	1:88580792-88581193	5.11972	7.20747	5.29998	7.7702	6.80148	-2.27292	2.97e-23	1.59e-20	XLOC_004210	5.16087	4.07307	6.59948	6.43903	4.75917	2.03243	XLOC_004210	5.52	-0.76	0.0852	1.50e-01	Solyc01g097880.2	1:88575149-88580570	Deaminase (D6B5U0_9ACTO)	CMP/dCMP-type deaminase domain-containing protein;Solyc01g097880.3;ortholog	CMP/DCMP-TYPE DEAMINASE DOMAIN-CONTAINING PROTEIN (PTHR11079:SF161)	peruvianum dominant	peruvianum dominant
Solyc01g097890.2	Cluster_5786	itag	protein_coding	1	88580792	88581193	DicerCall=22	MIRNA=N	n	1:88580792-88581193	5.11972	7.20747	5.29998	7.7702	6.80148	-2.27292	2.97e-23	1.59e-20	XLOC_004211	8.5867	8.36603	8.49245	8.38089	8.84847	9.03646	XLOC_004211	8.65	0.23	0.18	2.74e-01	Solyc01g097890.2	1:88581414-88583129	Os03g0370250 protein (Fragment) (C7J0C0_ORYSJ)	Uncharacterized protein;101245401;ortholog	TRANSCRIPTION REGULATOR (PTHR31662:SF79)	peruvianum dominant	peruvianum dominant
Solyc01g097900.1	Cluster_5786	itag	protein_coding	1	88580792	88581193	DicerCall=22	MIRNA=N	n	1:88580792-88581193	5.11972	7.20747	5.29998	7.7702	6.80148	-2.27292	2.97e-23	1.59e-20	NA	NA	NA	NA	NA	NA	NA	NA	NA	NA	NA	NA	NA	NA	Unknown Protein	NA	NA	peruvianum dominant	peruvianum dominant
Solyc10g005160.1	Cluster_45869	itag	protein_coding	10	136821	137411	DicerCall=21	MIRNA=N	n	10:136821-137411	2.07681	3.51479	0	3.68221	2.88822	-3.91433	3.05e-08	2.76e-06	XLOC_007101	2.9053	4.87077	2.27635	0.679724	0.376668	7.01233	XLOC_007101	4.96	2.6	2.15e-06	1.20e-05	Solyc10g005160.1	10:133857-134931	Purine permease (B6TET5_MAIZE)	Uncharacterized protein;Solyc10g005160.1;ortholog	PURINE PERMEASE 4-RELATED (PTHR31376:SF100)	underdominant	underdominant
Solyc10g005170.1	Cluster_45869	itag	protein_coding	10	136821	137411	DicerCall=21	MIRNA=N	n	10:136821-137411	2.07681	3.51479	0	3.68221	2.88822	-3.91433	3.05e-08	2.76e-06	XLOC_005613	3.3323	4.03673	3.32677	3.00993	3.66543	4.01113	XLOC_005613	3.72	0.24	0.662	7.47e-01	Solyc10g005170.1	10:137023-138220	Purine permease (B6TET5_MAIZE)	Uncharacterized protein;101246570;ortholog	PURINE PERMEASE 4-RELATED (PTHR31376:SF100)	underdominant	underdominant
Solyc10g048130.1	Cluster_48343	itag	protein_coding	10	44289201	44289637	DicerCall=24	MIRNA=N	n	10:44289201-44289637	0.55646	4.01951	2.66836	4.49897	3.57006	-2.98017	2.32e-08	2.15e-06	NA	NA	NA	NA	NA	NA	NA	NA	NA	NA	NA	NA	NA	NA	Cytochrome c biogenesis FN (D5I3E2_CUCPE)	NA	NA	underdominant	underdominant
Solyc10g012130.1	Cluster_46640	itag	protein_coding	10	4472857	4473323	DicerCall=N	MIRNA=N	n	10:4472857-4473323	0	2.56998	1.34839	4.33781	2.97193	-3.75463	7.12e-07	4.94e-05	NA	NA	NA	NA	NA	NA	NA	NA	NA	NA	NA	NA	NA	NA	Non-specific lipid-transfer protein (A9NJW5_PICSI)	AAI domain-containing protein;101245209;ortholog	AAI DOMAIN-CONTAINING PROTEIN (PTHR33076:SF142)	underdominant	underdominant
Solyc10g049830.1	Cluster_48560	itag	protein_coding	10	46915253	46915614	DicerCall=N	MIRNA=N	n	10:46915253-46915614	0.262735	3.15619	4.15063	4.32588	3.65475	-2.40458	0.000328065	0.0120691	NA	NA	NA	NA	NA	NA	NA	NA	NA	NA	NA	NA	NA	NA	Heat shock protein-like (Q6K2F0_ORYSJ)	NA	NA	underdominant	conserved
Solyc10g049960.1	Cluster_48619	itag	protein_coding	10	47286300	47286568	DicerCall=24	MIRNA=N	n	10:47286300-47286568	1.39086	3.95222	2.69483	3.39749	3.2426	-2.09575	4.56e-05	0.00208455	XLOC_007881	1.68484	1.92528	0	0	0	0	XLOC_007881	0.9	-0.4	0.582	NA	Solyc10g049960.1	10:47284557-47285796	Mutator-like transposase (Q9SLM0_ARATH)	NA	NA	underdominant	chilense dominant
Solyc10g050670.1	Cluster_48834	itag	protein_coding	10	50354163	50354274	DicerCall=24	MIRNA=N	n	10:50354163-50354274	0	3.87061	3.53633	3.06155	3.28183	-2.87445	6.36e-05	0.00279914	NA	NA	NA	NA	NA	NA	NA	NA	NA	NA	NA	NA	NA	NA	Unknown Protein	NA	NA	underdominant	conserved
Solyc10g052790.1	Cluster_49165	itag	protein_coding	10	53524694	53524967	DicerCall=24	MIRNA=N	n	10:53524694-53524967	0.55646	3.8578	4.36401	5.17574	4.27547	-2.36116	2.58e-05	0.00124617	XLOC_006488	4.51994	4.33434	4.28776	4.89419	4.72202	4.8597	XLOC_006488	4.77	0.17	0.715	7.90e-01	Solyc10g052790.1	10:53475638-54029862	ATP synthase subunit a chloroplastic (D3WBF3_9AQUA)	Uncharacterized protein;Solyc10g052790.1;ortholog	ATP SYNTHASE SUBUNIT A, CHLOROPLASTIC (PTHR42823:SF3)	underdominant	conserved
Solyc10g052830.1	Cluster_49171	itag	protein_coding	10	53643656	53643882	DicerCall=24	MIRNA=N	n	10:53643656-53643882	1.09713	3.90442	3.95201	4.82839	3.94866	-2.32671	3.29e-06	0.000192711	NA	NA	NA	NA	NA	NA	NA	NA	NA	NA	NA	NA	NA	NA	Cysteine-rich receptor-like protein kinase 28 (CRK28_ARATH)	NA	NA	underdominant	conserved
Solyc10g052830.1	Cluster_49172	itag	protein_coding	10	53644070	53644445	DicerCall=24	MIRNA=N	n	10:53644070-53644445	0.65544	3.37822	2.90732	4.17671	3.34715	-2.25406	5.16e-05	0.00232244	NA	NA	NA	NA	NA	NA	NA	NA	NA	NA	NA	NA	NA	NA	Cysteine-rich receptor-like protein kinase 28 (CRK28_ARATH)	NA	NA	underdominant	peruvianum dominant
Solyc10g052830.1	Cluster_49173	itag	protein_coding	10	53646577	53646852	DicerCall=24	MIRNA=N	n	10:53646577-53646852	0	1.00055	3.06843	5.36157	3.76374	-2.4454	0.00137388	0.0432703	NA	NA	NA	NA	NA	NA	NA	NA	NA	NA	NA	NA	NA	NA	Cysteine-rich receptor-like protein kinase 28 (CRK28_ARATH)	NA	NA	underdominant	additive
Solyc10g052860.1	Cluster_49178	itag	protein_coding	10	53760793	53761190	DicerCall=24	MIRNA=N	n	10:53760793-53761190	1.04938	3.76114	3.75574	5.48733	4.2358	-2.35104	5.69e-08	4.92e-06	NA	NA	NA	NA	NA	NA	NA	NA	NA	NA	NA	NA	NA	NA	Receptor-like protein kinase (C6ZRS0_SOYBN)	Pkinase_Tyr domain-containing protein;Solyc10g052860.1;ortholog	PROTEIN KINASE DOMAIN-CONTAINING PROTEIN (PTHR27006:SF552)	underdominant	peruvianum dominant
Solyc10g052860.1	Cluster_49179	itag	protein_coding	10	53761307	53761677	DicerCall=24	MIRNA=N	n	10:53761307-53761677	0.262735	2.1822	2.51107	4.10817	2.86391	-2.48143	0.000445265	0.0158525	NA	NA	NA	NA	NA	NA	NA	NA	NA	NA	NA	NA	NA	NA	Receptor-like protein kinase (C6ZRS0_SOYBN)	Pkinase_Tyr domain-containing protein;Solyc10g052860.1;ortholog	PROTEIN KINASE DOMAIN-CONTAINING PROTEIN (PTHR27006:SF552)	underdominant	peruvianum dominant
Solyc10g053990.1	Cluster_49230	itag	protein_coding	10	54322482	54322875	DicerCall=24	MIRNA=N	n	10:54322482-54322875	0.737484	5.3182	5.37999	5.54851	5.05611	-2.35466	1.64e-08	1.57e-06	NA	NA	NA	NA	NA	NA	NA	NA	NA	NA	NA	NA	NA	NA	Unknown Protein	NA	NA	underdominant	conserved
Solyc10g054000.1	Cluster_49239	itag	protein_coding	10	54386420	54387926	DicerCall=24	MIRNA=N	n	10:54386420-54387926	4.33476	7.37384	6.80056	7.78095	7.03997	-2.04199	5.21e-18	1.61e-15	XLOC_008011	4.02498	4.08286	3.40012	4.50025	4.30714	5.41297	XLOC_008011	4.55	0.28	0.539	6.41e-01	Solyc10g054000.1	10:54363205-54412079	ATP synthase subunit a (Q9XL97_SOLTU)	Uncharacterized protein;Solyc10g054000.1;ortholog	ATP SYNTHASE SUBUNIT A (PTHR11410:SF0)	underdominant	conserved
Solyc10g054000.1	Cluster_49239	itag	protein_coding	10	54386420	54387926	DicerCall=24	MIRNA=N	n	10:54386420-54387926	4.33476	7.37384	6.80056	7.78095	7.03997	-2.04199	5.21e-18	1.61e-15	XLOC_008010	3.9908	4.23085	2.98321	6.0699	5.13275	5.77288	XLOC_008010	5.15	-0.3	0.463	5.73e-01	Solyc10g054000.1	10:54363205-54412079	ATP synthase subunit a (Q9XL97_SOLTU)	Uncharacterized protein;Solyc10g054000.1;ortholog	ATP SYNTHASE SUBUNIT A (PTHR11410:SF0)	underdominant	conserved
Solyc10g054000.1	Cluster_49239	itag	protein_coding	10	54386420	54387926	DicerCall=24	MIRNA=N	n	10:54386420-54387926	4.33476	7.37384	6.80056	7.78095	7.03997	-2.04199	5.21e-18	1.61e-15	XLOC_008008	5.57427	5.05177	4.11064	6.10558	6.22731	4.73003	XLOC_008008	5.53	-1.05	0.00581	1.54e-02	Solyc10g054000.1	10:54363205-54412079	ATP synthase subunit a (Q9XL97_SOLTU)	Uncharacterized protein;Solyc10g054000.1;ortholog	ATP SYNTHASE SUBUNIT A (PTHR11410:SF0)	underdominant	conserved
Solyc10g054000.1	Cluster_49239	itag	protein_coding	10	54386420	54387926	DicerCall=24	MIRNA=N	n	10:54386420-54387926	4.33476	7.37384	6.80056	7.78095	7.03997	-2.04199	5.21e-18	1.61e-15	XLOC_008009	0.583797	1.5071	0.583648	0	0.82329	0	XLOC_008009	0.98	-0.23	0.742	NA	Solyc10g054000.1	10:54363205-54412079	ATP synthase subunit a (Q9XL97_SOLTU)	Uncharacterized protein;Solyc10g054000.1;ortholog	ATP SYNTHASE SUBUNIT A (PTHR11410:SF0)	underdominant	conserved
Solyc10g054250.1	Cluster_49315	itag	protein_coding	10	54998468	54998881	DicerCall=24	MIRNA=N	n	10:54998468-54998881	0	3.5676	5.01761	4.0877	3.97658	-2.41507	0.000214586	0.00829504	NA	NA	NA	NA	NA	NA	NA	NA	NA	NA	NA	NA	NA	NA	Unknown Protein	NA	NA	underdominant	conserved
Solyc10g054250.1	Cluster_49316	itag	protein_coding	10	54999155	54999304	DicerCall=24	MIRNA=N	n	10:54999155-54999304	0.262735	4.8391	4.95724	5.69783	4.84935	-3.40852	7.94e-08	6.6e-06	NA	NA	NA	NA	NA	NA	NA	NA	NA	NA	NA	NA	NA	NA	Unknown Protein	NA	NA	underdominant	conserved
Solyc10g054250.1	Cluster_49317	itag	protein_coding	10	54999576	54999800	DicerCall=24	MIRNA=N	n	10:54999576-54999800	0.262735	3.36649	4.11939	6.34114	4.80225	-3.42649	9.87e-08	8.03e-06	NA	NA	NA	NA	NA	NA	NA	NA	NA	NA	NA	NA	NA	NA	Unknown Protein	NA	NA	underdominant	peruvianum dominant
Solyc10g054460.1	Cluster_49368	itag	protein_coding	10	55502737	55503042	DicerCall=24	MIRNA=N	n	10:55502737-55503042	4.53113	8.00047	7.596	8.29532	7.63484	-2.10285	4.03e-23	2.11e-20	XLOC_008046	3.0392	3.34999	3.46817	5.53469	4.99223	0	XLOC_008046	4.19	-2.28	8.9e-05	3.64e-04	Solyc10g054460.1	10:55483327-55568582	FAD-binding domain-containing protein (D7KQQ7_ARALY)	BBE domain-containing protein;Solyc10g054460.2;ortholog	BERBERINE BRIDGE ENZYME-LIKE 23 (PTHR32448:SF95)	underdominant	conserved
Solyc10g054470.1	Cluster_49370	itag	protein_coding	10	55512295	55512775	DicerCall=N	MIRNA=N	n	10:55512295-55512775	3.16849	7.37014	6.642	7.36585	6.78501	-2.44154	1.29e-27	1.22e-24	NA	NA	NA	NA	NA	NA	NA	NA	NA	NA	NA	NA	NA	NA	FAD-binding domain-containing protein (D7MMH8_ARALY)	NA	NA	underdominant	conserved
Solyc10g054480.1	Cluster_49370	itag	protein_coding	10	55512295	55512775	DicerCall=N	MIRNA=N	n	10:55512295-55512775	3.16849	7.37014	6.642	7.36585	6.78501	-2.44154	1.29e-27	1.22e-24	XLOC_008049	3.82476	3.02381	3.28226	5.32148	4.98805	1.07625	XLOC_008049	4.16	-1.8	0.000358	1.29e-03	Solyc10g054480.1	10:55483327-55568582	FAD-binding domain-containing protein (D7MFH6_ARALY)	FAD-binding PCMH-type domain-containing protein;Solyc10g054480.2;ortholog	BERBERINE BRIDGE ENZYME-LIKE 23 (PTHR32448:SF95)	underdominant	conserved
Solyc10g054480.1	Cluster_49370	itag	protein_coding	10	55512295	55512775	DicerCall=N	MIRNA=N	n	10:55512295-55512775	3.16849	7.37014	6.642	7.36585	6.78501	-2.44154	1.29e-27	1.22e-24	XLOC_006523	6.57113	5.98444	4.67208	5.81639	6.11114	5.65208	XLOC_006523	5.93	-0.85	0.00522	1.40e-02	Solyc10g054480.1	10:55483327-55568582	FAD-binding domain-containing protein (D7MFH6_ARALY)	FAD-binding PCMH-type domain-containing protein;Solyc10g054480.2;ortholog	BERBERINE BRIDGE ENZYME-LIKE 23 (PTHR32448:SF95)	underdominant	conserved
Solyc10g054480.1	Cluster_49370	itag	protein_coding	10	55512295	55512775	DicerCall=N	MIRNA=N	n	10:55512295-55512775	3.16849	7.37014	6.642	7.36585	6.78501	-2.44154	1.29e-27	1.22e-24	XLOC_008045	2.8233	2.97149	3.65559	1.88007	2.93003	0.722597	XLOC_008045	2.95	-0.48	0.501	6.07e-01	Solyc10g054480.1	10:55483327-55568582	FAD-binding domain-containing protein (D7MFH6_ARALY)	FAD-binding PCMH-type domain-containing protein;Solyc10g054480.2;ortholog	BERBERINE BRIDGE ENZYME-LIKE 23 (PTHR32448:SF95)	underdominant	conserved
Solyc10g055040.1	Cluster_49495	itag	protein_coding	10	56278851	56279248	DicerCall=22	MIRNA=N	n	10:56278851-56279248	0.607543	2.97659	1.49343	6.54354	4.74657	-4.47608	5.36e-12	8.79e-10	XLOC_008082	0	0	0	0	0	4.69422	XLOC_008082	2.37	1.26	0.0794	1.42e-01	Solyc10g055040.1	10:56280962-56281909	Unknown Protein; contains Interpro domain(s) IPR013921 Mediator complex, subunit Med20	Mediator of RNA polymerase II transcription subunit 20;MED20;ortholog	MEDIATOR OF RNA POLYMERASE II TRANSCRIPTION SUBUNIT 20 (PTHR12465:SF0)	underdominant	underdominant
Solyc10g055250.1	Cluster_49519	itag	protein_coding	10	56516250	56516952	DicerCall=21	MIRNA=N	n	10:56516250-56516952	0.440458	3.39402	1.95663	5.19698	3.75681	-4.06893	3.25e-09	3.47e-07	XLOC_008091	12.054	11.9995	8.06105	12.6896	12.4736	9.96505	XLOC_008091	11.88	-2.95	1.48e-16	3.10e-15	Solyc10g055250.1	10:56516211-56517063	Cold shock protein-1 (Q8LPA7_WHEAT)	Uncharacterized protein;101249407;ortholog	COLD SHOCK DOMAIN-CONTAINING PROTEIN 3 (PTHR46565:SF6)	underdominant	underdominant
Solyc10g055270.1	Cluster_49524	itag	protein_coding	10	56557602	56558212	DicerCall=24	MIRNA=N	n	10:56557602-56558212	1.39086	5.95287	5.41027	6.02209	5.44255	-2.88901	1.15e-13	2.35e-11	XLOC_006573	1.09417	2.01517	0	2.264	0.899897	1.67877	XLOC_006573	1.56	-0.85	0.301	4.10e-01	Solyc10g055270.1	10:56559974-56561513	F-box protein interaction domain containing protein (Q60D10_SOLDE)	NA	NA	underdominant	conserved
Solyc10g055270.1	Cluster_49526	itag	protein_coding	10	56559678	56560603	DicerCall=24	MIRNA=N	n	10:56559678-56560603	3.16288	7.31885	7.25684	7.59086	7.02344	-2.31599	1e-20	4.31e-18	XLOC_006573	1.09417	2.01517	0	2.264	0.899897	1.67877	XLOC_006573	1.56	-0.85	0.301	4.10e-01	Solyc10g055270.1	10:56559974-56561513	F-box protein interaction domain containing protein (Q60D10_SOLDE)	NA	NA	underdominant	conserved
Solyc10g055270.1	Cluster_49528	itag	protein_coding	10	56561416	56561834	DicerCall=24	MIRNA=N	n	10:56561416-56561834	1.26608	3.92729	3.10094	3.73311	3.33837	-2.05593	2.46e-05	0.00119219	XLOC_006573	1.09417	2.01517	0	2.264	0.899897	1.67877	XLOC_006573	1.56	-0.85	0.301	4.10e-01	Solyc10g055270.1	10:56559974-56561513	F-box protein interaction domain containing protein (Q60D10_SOLDE)	NA	NA	underdominant	conserved
Solyc10g055280.1	Cluster_49528	itag	protein_coding	10	56561416	56561834	DicerCall=24	MIRNA=N	n	10:56561416-56561834	1.26608	3.92729	3.10094	3.73311	3.33837	-2.05593	2.46e-05	0.00119219	NA	NA	NA	NA	NA	NA	NA	NA	NA	NA	NA	NA	NA	NA	Leucine-rich repeat receptor-like protein kinase (Q9SN80_ARATH)	NA	NA	underdominant	conserved
Solyc10g055320.1	Cluster_49532	itag	protein_coding	10	56577900	56578275	DicerCall=24	MIRNA=N	n	10:56577900-56578275	1.30915	5.2883	5.18157	5.75663	5.07011	-2.21539	4.95e-10	6.09e-08	XLOC_008095	3.2078	3.38044	0.583648	3.73788	1.95365	4.02705	XLOC_008095	3.24	-0.79	0.199	2.97e-01	Solyc10g055320.1	10:56574034-56581121	F-box protein interaction domain containing protein (Q60D10_SOLDE)	NA	NA	underdominant	conserved
Solyc10g055330.1	Cluster_49532	itag	protein_coding	10	56577900	56578275	DicerCall=24	MIRNA=N	n	10:56577900-56578275	1.30915	5.2883	5.18157	5.75663	5.07011	-2.21539	4.95e-10	6.09e-08	XLOC_008096	2.76207	3.05673	0	2.38999	2.16303	2.98601	XLOC_008096	2.6	-1.23	0.0993	1.69e-01	Solyc10g055330.1	10:56574034-56581121	Unknown Protein	NA	NA	underdominant	conserved
Solyc10g079370.1	Cluster_50200	itag	protein_coding	10	60917244	60917278	DicerCall=N	MIRNA=N	n	10:60917244-60917278	4.11083	4.21168	2.66131	0	3.61523	2.63792	0.000463452	0.016442	XLOC_008304	10.1233	10.1504	10.0103	9.90358	9.99683	11.9129	XLOC_008304	10.6	0.93	9.23e-08	6.54e-07	Solyc10g079370.1	10:60914327-60918052	Transcription initiation factor IIB-2 (D7L8X6_ARALY)	TFIIB-type domain-containing protein;Solyc10g079370.2;ortholog	TFIIB-TYPE DOMAIN-CONTAINING PROTEIN (PTHR11618:SF66)	peruvianum dominant	additive
Solyc10g086010.1	Cluster_50825	itag	protein_coding	10	65004156	65004228	DicerCall=24	MIRNA=N	n	10:65004156-65004228	4.56391	4.94921	4.99466	0	4.51297	3.67207	3.2e-08	2.87e-06	XLOC_007058	11.5994	11.6034	10.7622	11.9655	11.5312	11.2725	XLOC_007058	11.52	-0.6	0.0018	5.44e-03	Solyc10g086010.1	10:65001775-65005330	60S ribosomal protein L4/L1 (D7L8A9_ARALY)	Ribos_L4_asso_C domain-containing protein;Solyc10g086010.2;ortholog	RIBOS_L4_ASSO_C DOMAIN-CONTAINING PROTEIN (PTHR19431:SF8)	peruvianum dominant	peruvianum dominant
Solyc10g018080.1	Cluster_46867	itag	protein_coding	10	6690837	6691119	DicerCall=24	MIRNA=N	n	10:6690837-6691119	3.09827	4.10969	2.02141	5.10302	4.02801	-2.27639	1.05e-09	1.23e-07	NA	NA	NA	NA	NA	NA	NA	NA	NA	NA	NA	NA	NA	NA	MADS-box transcription factor 56 (B6T709_MAIZE)	MADS-box domain-containing protein;Solyc10g018080.1;ortholog	MADS-BOX DOMAIN-CONTAINING PROTEIN (PTHR11945:SF706)	peruvianum dominant	underdominant
Solyc10g018450.1	Cluster_46988	itag	protein_coding	10	8099105	8099639	DicerCall=24	MIRNA=N	n	10:8099105-8099639	0.262735	4.31151	3.78022	3.5979	3.57636	-2.63687	5.33e-05	0.00239281	NA	NA	NA	NA	NA	NA	NA	NA	NA	NA	NA	NA	NA	NA	Methyl binding domain protein (B9HBA4_POPTR)	CW-type domain-containing protein;Solyc10g018450.1;ortholog	METHYL-CPG BINDING DOMAIN PROTEIN-LIKE, ISOFORM C (PTHR12396:SF0)	underdominant	conserved
Solyc10g018450.1	Cluster_46989	itag	protein_coding	10	8099727	8100163	DicerCall=24	MIRNA=N	n	10:8099727-8100163	0.393939	4.25632	4.32624	4.39765	3.97865	-2.79655	1.53e-05	0.000774273	NA	NA	NA	NA	NA	NA	NA	NA	NA	NA	NA	NA	NA	NA	Methyl binding domain protein (B9HBA4_POPTR)	CW-type domain-containing protein;Solyc10g018450.1;ortholog	METHYL-CPG BINDING DOMAIN PROTEIN-LIKE, ISOFORM C (PTHR12396:SF0)	underdominant	conserved
Solyc10g018450.1	Cluster_46990	itag	protein_coding	10	8100261	8100686	DicerCall=24	MIRNA=N	n	10:8100261-8100686	1.42137	4.13494	4.49834	5.68359	4.61679	-2.1738	9.72e-07	6.53e-05	NA	NA	NA	NA	NA	NA	NA	NA	NA	NA	NA	NA	NA	NA	Methyl binding domain protein (B9HBA4_POPTR)	CW-type domain-containing protein;Solyc10g018450.1;ortholog	METHYL-CPG BINDING DOMAIN PROTEIN-LIKE, ISOFORM C (PTHR12396:SF0)	underdominant	conserved
Solyc10g018460.1	Cluster_46991	itag	protein_coding	10	8148153	8149099	DicerCall=24	MIRNA=N	n	10:8148153-8149099	0.996918	5.1866	5.27364	4.75635	4.73431	-2.10656	2.09e-06	0.000129765	NA	NA	NA	NA	NA	NA	NA	NA	NA	NA	NA	NA	NA	NA	Methyl binding domain protein (B9HBA4_POPTR)	CW-type domain-containing protein;Solyc10g018460.1;ortholog	METHYL-CPG BINDING DOMAIN PROTEIN-LIKE, ISOFORM C (PTHR12396:SF0)	underdominant	conserved
Solyc10g018460.1	Cluster_46993	itag	protein_coding	10	8150341	8151169	DicerCall=24	MIRNA=N	n	10:8150341-8151169	0	2.76652	3.17787	3.92716	3.05389	-2.89723	3.19e-05	0.00150288	NA	NA	NA	NA	NA	NA	NA	NA	NA	NA	NA	NA	NA	NA	Methyl binding domain protein (B9HBA4_POPTR)	CW-type domain-containing protein;Solyc10g018460.1;ortholog	METHYL-CPG BINDING DOMAIN PROTEIN-LIKE, ISOFORM C (PTHR12396:SF0)	underdominant	conserved
Solyc10g018460.1	Cluster_46995	itag	protein_coding	10	8152109	8152654	DicerCall=24	MIRNA=N	n	10:8152109-8152654	1.13142	4.37065	4.90326	7.15459	5.62086	-2.7549	2.54e-13	5.03e-11	NA	NA	NA	NA	NA	NA	NA	NA	NA	NA	NA	NA	NA	NA	Methyl binding domain protein (B9HBA4_POPTR)	CW-type domain-containing protein;Solyc10g018460.1;ortholog	METHYL-CPG BINDING DOMAIN PROTEIN-LIKE, ISOFORM C (PTHR12396:SF0)	underdominant	peruvianum dominant
Solyc10g018470.1	Cluster_46997	itag	protein_coding	10	8154248	8155610	DicerCall=24	MIRNA=N	n	10:8154248-8155610	1.27398	4.77784	5.10193	6.90146	5.53329	-3.01513	5.7e-13	1.07e-10	XLOC_005970	0.299415	0.881874	0	0.302964	0	0.722597	XLOC_005970	0.52	0.04	0.953	NA	Solyc10g018470.1	10:8157018-8157817	Methyl binding domain protein (B9HBA4_POPTR)	Uncharacterized protein;Solyc10g018470.1;ortholog	METHYL-CPG BINDING DOMAIN PROTEIN-LIKE, ISOFORM C (PTHR12396:SF0)	underdominant	conserved
Solyc10g018470.1	Cluster_46999	itag	protein_coding	10	8156604	8157413	DicerCall=24	MIRNA=N	n	10:8156604-8157413	2.69484	7.75187	7.99956	7.26924	7.33723	-2.10602	1.06e-13	2.19e-11	XLOC_005970	0.299415	0.881874	0	0.302964	0	0.722597	XLOC_005970	0.52	0.04	0.953	NA	Solyc10g018470.1	10:8157018-8157817	Methyl binding domain protein (B9HBA4_POPTR)	Uncharacterized protein;Solyc10g018470.1;ortholog	METHYL-CPG BINDING DOMAIN PROTEIN-LIKE, ISOFORM C (PTHR12396:SF0)	underdominant	conserved
Solyc10g018470.1	Cluster_47000	itag	protein_coding	10	8157492	8158170	DicerCall=24	MIRNA=N	n	10:8157492-8158170	1.60446	6.76491	6.45545	5.65562	5.97288	-2.43955	3.53e-12	6.01e-10	XLOC_005970	0.299415	0.881874	0	0.302964	0	0.722597	XLOC_005970	0.52	0.04	0.953	NA	Solyc10g018470.1	10:8157018-8157817	Methyl binding domain protein (B9HBA4_POPTR)	Uncharacterized protein;Solyc10g018470.1;ortholog	METHYL-CPG BINDING DOMAIN PROTEIN-LIKE, ISOFORM C (PTHR12396:SF0)	underdominant	conserved
Solyc10g018490.1	Cluster_47004	itag	protein_coding	10	8246821	8247455	DicerCall=24	MIRNA=N	n	10:8246821-8247455	1.04938	5.30253	5.45348	5.03626	4.90992	-2.04054	4.93e-07	3.52e-05	NA	NA	NA	NA	NA	NA	NA	NA	NA	NA	NA	NA	NA	NA	Unknown Protein	NA	NA	underdominant	conserved
Solyc10g018490.1	Cluster_47006	itag	protein_coding	10	8250407	8251131	DicerCall=24	MIRNA=N	n	10:8250407-8251131	0.834398	2.91721	3.31914	4.7531	3.56512	-2.40403	6.86e-05	0.00299997	NA	NA	NA	NA	NA	NA	NA	NA	NA	NA	NA	NA	NA	NA	Unknown Protein	NA	NA	underdominant	peruvianum dominant
Solyc11g051140.1	Cluster_52870	itag	protein_coding	11	17571528	17572422	DicerCall=24	MIRNA=N	n	11:17571528-17572422	2.326	4.22235	1.17409	3.23776	3.17767	-2.43604	2.86e-06	0.000171866	XLOC_009885	0	1.37478	0	3.6928	2.38318	0	XLOC_009885	2.21	-1.68	0.0498	9.68e-02	Solyc11g051140.1	11:17570300-17571725	Unknown Protein	NA	NA	chilense dominant	underdominant
RRNA_11_24	Cluster_52953	ensembl_genomes	rRNA	11	18690505	18690547	DicerCall=N	MIRNA=N	18S_rRNA	11:18690505-18690547	5.44146	6.20185	2.54407	0	5.04207	2.47886	0.00070879	0.0242803	NA	NA	NA	NA	NA	NA	NA	NA	NA	NA	NA	NA	NA	NA	NA	NA	NA	peruvianum dominant	additive
RRNA_11_24	Cluster_52955	ensembl_genomes	rRNA	11	18691836	18692115	DicerCall=24	MIRNA=N	18S_rRNA	11:18691836-18692115	2.93368	4.9991	3.15906	5.91737	4.78959	-2.42267	1.68e-14	3.63e-12	NA	NA	NA	NA	NA	NA	NA	NA	NA	NA	NA	NA	NA	NA	NA	NA	NA	underdominant	underdominant
Solyc11g028070.1	Cluster_53038	itag	protein_coding	11	20035889	20036169	DicerCall=24	MIRNA=N	n	11:20035889-20036169	0.262735	2.5396	3.49374	4.34313	3.30018	-2.36012	0.000480183	0.0169189	XLOC_011298	0.806283	0	0	0.997165	1.87184	2.98601	XLOC_011298	1.62	0.52	0.544	6.46e-01	Solyc11g028070.1	11:20038039-20038710	Defensin (C1K3M7_VIGUN)	Knot1 domain-containing protein;101249140;ortholog	DEFENSIN-LIKE PROTEIN (PTHR33147:SF96)	underdominant	conserved
Solyc11g005520.1	Cluster_50922	itag	protein_coding	11	397284	398091	DicerCall=21	MIRNA=N	n	11:397284-398091	3.03035	6.68362	1.9443	5.80875	5.46203	-3.98176	2.18e-25	1.43e-22	NA	NA	NA	NA	NA	NA	NA	NA	NA	NA	NA	NA	NA	NA	Agenet domain-containing protein / bromo-adjacent homology (BAH) domain-containing protein-like (Q69N36_ORYSJ)	Uncharacterized protein;Solyc11g005520.2;ortholog	BAH DOMAIN-CONTAINING PROTEIN (PTHR31917:SF3)	underdominant	underdominant
Solyc11g005530.1	Cluster_50922	itag	protein_coding	11	397284	398091	DicerCall=21	MIRNA=N	n	11:397284-398091	3.03035	6.68362	1.9443	5.80875	5.46203	-3.98176	2.18e-25	1.43e-22	XLOC_009270	6.87797	1.51828	6.10872	6.75836	6.38605	1.35337	XLOC_009270	6.1	-1.41	0.00592	1.56e-02	Solyc11g005530.1	11:399042-401378	Agenet domain-containing protein / bromo-adjacent homology (BAH) domain-containing protein-like (Q69J33_ORYSJ)	Uncharacterized protein;Solyc11g005530.2;ortholog	BAH DOMAIN-CONTAINING PROTEIN (PTHR31917:SF3)	underdominant	underdominant
Solyc11g039780.1	Cluster_54102	itag	protein_coding	11	42346863	42347314	DicerCall=24	MIRNA=N	n	11:42346863-42347314	1.64195	4.46801	4.13627	6.58464	5.13617	-2.73313	3.07e-14	6.53e-12	NA	NA	NA	NA	NA	NA	NA	NA	NA	NA	NA	NA	NA	NA	Unknown Protein	NA	NA	underdominant	peruvianum dominant
Solyc11g063620.1	Cluster_54510	itag	protein_coding	11	49644722	49645211	DicerCall=22	MIRNA=N	n	11:49644722-49645211	1.32311	4.19535	1.95901	3.60901	3.24896	-2.71917	2.19e-07	1.68e-05	XLOC_010253	6.15262	6.5791	5.79211	6.61133	5.9974	5.76816	XLOC_010253	6.31	-0.35	0.41	5.22e-01	Solyc11g063620.1	11:49644806-49645670	Cytochrome c biogenesis FN (B9U3M0_CARPA)	Cytochrom_C_asm domain-containing protein;Solyc11g063620.2;ortholog	CYTOCHROM_C_ASM DOMAIN-CONTAINING PROTEIN-RELATED (PTHR43653:SF1)	underdominant	underdominant
Solyc11g063630.1	Cluster_54510	itag	protein_coding	11	49644722	49645211	DicerCall=22	MIRNA=N	n	11:49644722-49645211	1.32311	4.19535	1.95901	3.60901	3.24896	-2.71917	2.19e-07	1.68e-05	XLOC_010254	6.38352	7.12799	6.29454	7.28718	6.7104	6.74201	XLOC_010254	6.87	-0.26	0.418	5.30e-01	Solyc11g063630.1	11:49645715-49646615	Cytochrome c-type biogenesis protein CcmF (B3GYE6_ACTP7)	NA	NA	underdominant	underdominant
Solyc11g063620.1	Cluster_54511	itag	protein_coding	11	49645372	49645767	DicerCall=22	MIRNA=N	n	11:49645372-49645767	1.47399	5.9769	4.45178	5.81829	5.19255	-2.9311	4.85e-17	1.37e-14	XLOC_010253	6.15262	6.5791	5.79211	6.61133	5.9974	5.76816	XLOC_010253	6.31	-0.35	0.41	5.22e-01	Solyc11g063620.1	11:49644806-49645670	Cytochrome c biogenesis FN (B9U3M0_CARPA)	Cytochrom_C_asm domain-containing protein;Solyc11g063620.2;ortholog	CYTOCHROM_C_ASM DOMAIN-CONTAINING PROTEIN-RELATED (PTHR43653:SF1)	underdominant	conserved
Solyc11g063630.1	Cluster_54511	itag	protein_coding	11	49645372	49645767	DicerCall=22	MIRNA=N	n	11:49645372-49645767	1.47399	5.9769	4.45178	5.81829	5.19255	-2.9311	4.85e-17	1.37e-14	XLOC_010254	6.38352	7.12799	6.29454	7.28718	6.7104	6.74201	XLOC_010254	6.87	-0.26	0.418	5.30e-01	Solyc11g063630.1	11:49645715-49646615	Cytochrome c-type biogenesis protein CcmF (B3GYE6_ACTP7)	NA	NA	underdominant	conserved
Solyc11g063620.1	Cluster_54512	itag	protein_coding	11	49645955	49646916	DicerCall=22	MIRNA=N	n	11:49645955-49646916	1.95837	6.45918	4.9561	6.29834	5.67039	-2.75659	4.45e-23	2.31e-20	XLOC_010253	6.15262	6.5791	5.79211	6.61133	5.9974	5.76816	XLOC_010253	6.31	-0.35	0.41	5.22e-01	Solyc11g063620.1	11:49644806-49645670	Cytochrome c biogenesis FN (B9U3M0_CARPA)	Cytochrom_C_asm domain-containing protein;Solyc11g063620.2;ortholog	CYTOCHROM_C_ASM DOMAIN-CONTAINING PROTEIN-RELATED (PTHR43653:SF1)	underdominant	conserved
Solyc11g063630.1	Cluster_54512	itag	protein_coding	11	49645955	49646916	DicerCall=22	MIRNA=N	n	11:49645955-49646916	1.95837	6.45918	4.9561	6.29834	5.67039	-2.75659	4.45e-23	2.31e-20	XLOC_010254	6.38352	7.12799	6.29454	7.28718	6.7104	6.74201	XLOC_010254	6.87	-0.26	0.418	5.30e-01	Solyc11g063630.1	11:49645715-49646615	Cytochrome c-type biogenesis protein CcmF (B3GYE6_ACTP7)	NA	NA	underdominant	conserved
Solyc11g063640.1	Cluster_54512	itag	protein_coding	11	49645955	49646916	DicerCall=22	MIRNA=N	n	11:49645955-49646916	1.95837	6.45918	4.9561	6.29834	5.67039	-2.75659	4.45e-23	2.31e-20	XLOC_010255	2.76207	3.43367	0.616319	2.264	2.21181	1.8536	XLOC_010255	2.6	-0.9	0.208	3.07e-01	Solyc11g063640.1	11:49648920-49650366	Unknown Protein	NA	NA	underdominant	conserved
Solyc11g065160.1	Cluster_54626	itag	protein_coding	11	50496570	50496732	DicerCall=24	MIRNA=N	n	11:50496570-50496732	1.31074	3.51941	2.86681	3.93827	3.24123	-2.11556	2.41e-05	0.00117055	NA	NA	NA	NA	NA	NA	NA	NA	NA	NA	NA	NA	NA	NA	PHD finger transcription factor-like protein (Q69Q09_ORYSJ)	Uncharacterized protein;Solyc11g065160.2;ortholog	PHD-FINGER AND DNA BINDING DOMAIN-CONTAINING PROTEIN (PTHR46508:SF5)	underdominant	conserved
Solyc11g065280.1	Cluster_54647	itag	protein_coding	11	50675057	50676262	DicerCall=N	MIRNA=N	n	11:50675057-50676262	2.00294	3.44643	2.1924	4.30731	3.38198	-2.03207	1.25e-05	0.00065275	XLOC_010301	13.4775	13.7269	8.47939	12.362	13.6817	14.3025	XLOC_010301	13.39	-1.63	1.36e-06	7.89e-06	Solyc11g065280.1	11:50674518-50676319	beta-1,3-glucanase (manually curated)	Uncharacterized protein;Solyc11g065280.2;ortholog	GLUCAN ENDO-1,3-BETA-GLUCOSIDASE (PTHR32227:SF267)	underdominant	underdominant
Solyc11g066160.1	Cluster_54884	itag	protein_coding	11	51858271	51858532	DicerCall=21	MIRNA=Y	n	11:51858271-51858532	1.26608	5.60069	2.36653	3.83394	4.21888	-3.43428	2.87e-11	4.23e-09	XLOC_010351	9.65688	9.19659	8.55704	8.53374	8.34673	8.4023	XLOC_010351	8.87	-0.44	0.00311	8.85e-03	Solyc11g066160.1	11:51855981-51857002	Histone H4 (B6T0P4_MAIZE)	Histone H4;101264401;ortholog	HISTONE H4 (PTHR10484:SF183)	underdominant	underdominant
Solyc12g009360.1	Cluster_55890	itag	protein_coding	12	2644474	2645411	DicerCall=22	MIRNA=N	n	12:2644474-2645411	5.92136	9.80719	10.3525	11.9297	10.6491	-2.50483	1.46e-10	1.93e-08	NA	NA	NA	NA	NA	NA	NA	NA	NA	NA	NA	NA	NA	NA	Kinase family protein (D7MB90_ARALY)	NA	NA	underdominant	conserved
Solyc12g009370.1	Cluster_55890	itag	protein_coding	12	2644474	2645411	DicerCall=22	MIRNA=N	n	12:2644474-2645411	5.92136	9.80719	10.3525	11.9297	10.6491	-2.50483	1.46e-10	1.93e-08	XLOC_012680	5.31216	6.32062	5.09026	3.41026	4.45013	6.64205	XLOC_012680	5.62	1.02	0.00293	8.40e-03	Solyc12g009370.1	12:2644458-2645450	Kinase family protein (D7MB90_ARALY)	Protein kinase domain-containing protein;Solyc12g009370.2;ortholog	PROTEIN KINASE DOMAIN-CONTAINING PROTEIN (PTHR23257:SF880)	underdominant	conserved
Solyc12g049660.1	Cluster_57806	itag	protein_coding	12	36395393	36395756	DicerCall=24	MIRNA=N	n	12:36395393-36395756	0.870278	2.71654	1.31628	3.9279	2.7816	-2.6779	1.5e-05	0.000762236	NA	NA	NA	NA	NA	NA	NA	NA	NA	NA	NA	NA	NA	NA	Unknown Protein	NA	NA	underdominant	underdominant
Solyc12g049640.1	Cluster_57809	itag	protein_coding	12	36432488	36432850	DicerCall=24	MIRNA=N	n	12:36432488-36432850	1.32188	2.49279	1.32068	3.70295	2.74849	-2.10547	0.000477678	0.0168402	NA	NA	NA	NA	NA	NA	NA	NA	NA	NA	NA	NA	NA	NA	Unknown Protein	NA	NA	underdominant	underdominant
Solyc12g049650.1	Cluster_57809	itag	protein_coding	12	36432488	36432850	DicerCall=24	MIRNA=N	n	12:36432488-36432850	1.32188	2.49279	1.32068	3.70295	2.74849	-2.10547	0.000477678	0.0168402	NA	NA	NA	NA	NA	NA	NA	NA	NA	NA	NA	NA	NA	NA	Unknown Protein	NA	NA	underdominant	underdominant
Solyc12g049630.1	Cluster_57815	itag	protein_coding	12	36473482	36473784	DicerCall=24	MIRNA=N	n	12:36473482-36473784	0.872141	4.02407	3.81535	4.77644	3.92535	-2.42386	1.88e-06	0.000118132	XLOC_014615	4.0913	4.2161	0.616319	4.82144	4.09632	3.28608	XLOC_014615	3.98	-2.36	3.62e-05	1.61e-04	Solyc12g049630.1	12:36362234-36614125	Unknown Protein	NA	NA	underdominant	conserved
Solyc12g049630.1	Cluster_57815	itag	protein_coding	12	36473482	36473784	DicerCall=24	MIRNA=N	n	12:36473482-36473784	0.872141	4.02407	3.81535	4.77644	3.92535	-2.42386	1.88e-06	0.000118132	XLOC_014612	4.80214	5.38095	0	4.50761	3.92515	5.6801	XLOC_014612	4.84	-1.68	0.00344	9.68e-03	Solyc12g049630.1	12:36362234-36614125	Unknown Protein	NA	NA	underdominant	conserved
Solyc12g049630.1	Cluster_57816	itag	protein_coding	12	36473870	36474096	DicerCall=24	MIRNA=N	n	12:36473870-36474096	1.09812	5.44305	3.73088	5.52642	4.72509	-3.40852	3.14e-15	7.46e-13	XLOC_014615	4.0913	4.2161	0.616319	4.82144	4.09632	3.28608	XLOC_014615	3.98	-2.36	3.62e-05	1.61e-04	Solyc12g049630.1	12:36362234-36614125	Unknown Protein	NA	NA	underdominant	underdominant
Solyc12g049630.1	Cluster_57816	itag	protein_coding	12	36473870	36474096	DicerCall=24	MIRNA=N	n	12:36473870-36474096	1.09812	5.44305	3.73088	5.52642	4.72509	-3.40852	3.14e-15	7.46e-13	XLOC_014612	4.80214	5.38095	0	4.50761	3.92515	5.6801	XLOC_014612	4.84	-1.68	0.00344	9.68e-03	Solyc12g049630.1	12:36362234-36614125	Unknown Protein	NA	NA	underdominant	underdominant
NCRNA_12_124	Cluster_57827	ensembl_genomes	miRNA	12	36539207	36539769	DicerCall=24	MIRNA=N	MIR821	12:36539207-36539769	1.85451	5.79517	5.00681	6.85607	5.73051	-3.09124	2e-17	5.94e-15	NA	NA	NA	NA	NA	NA	NA	NA	NA	NA	NA	NA	NA	NA	NA	NA	NA	underdominant	conserved
NCRNA_12_197	Cluster_57827	ensembl_genomes	miRNA	12	36539207	36539769	DicerCall=24	MIRNA=N	MIR821	12:36539207-36539769	1.85451	5.79517	5.00681	6.85607	5.73051	-3.09124	2e-17	5.94e-15	NA	NA	NA	NA	NA	NA	NA	NA	NA	NA	NA	NA	NA	NA	NA	NA	NA	underdominant	conserved
Solyc12g049610.1	Cluster_57836	itag	protein_coding	12	36607123	36608357	DicerCall=24	MIRNA=N	n	12:36607123-36608357	3.634	7.4767	6.82913	8.07821	7.19001	-2.47248	3.26e-22	1.55e-19	NA	NA	NA	NA	NA	NA	NA	NA	NA	NA	NA	NA	NA	NA	Unknown Protein	NA	NA	underdominant	conserved
Solyc12g049610.1	Cluster_57838	itag	protein_coding	12	36611391	36611444	DicerCall=24	MIRNA=N	n	12:36611391-36611444	0	3.39327	3.09345	2.727	2.79174	-2.63638	0.000193075	0.00754865	NA	NA	NA	NA	NA	NA	NA	NA	NA	NA	NA	NA	NA	NA	Unknown Protein	NA	NA	underdominant	conserved
Solyc12g044790.1	Cluster_58034	itag	protein_coding	12	37785053	37785743	DicerCall=21	MIRNA=N	n	12:37785053-37785743	2.09952	6.07629	0.895802	6.86326	5.58513	-5.06515	1.74e-32	2.28e-29	XLOC_014660	4.57829	4.67078	0.616319	1.96637	2.46578	3.41658	XLOC_014660	3.71	-0.99	0.13	2.11e-01	Solyc12g044790.1	12:37785006-37786164	F-box family protein (D7LXD8_ARALY)	F-box domain-containing protein;Solyc12g044790.1;ortholog	F-BOX DOMAIN-CONTAINING PROTEIN (PTHR35546:SF81)	underdominant	underdominant
Solyc12g044780.1	Cluster_58035	itag	protein_coding	12	37796494	37797370	DicerCall=21	MIRNA=N	n	12:37796494-37797370	2.76517	6.38349	3.67995	7.15235	5.9476	-3.72493	4.34e-39	1.17e-35	XLOC_014661	4.5064	4.72543	0	1.37393	2.27118	3.45649	XLOC_014661	3.67	-1.1	0.104	1.76e-01	Solyc12g044780.1	12:37795885-37797372	F-box family protein (D7LXD8_ARALY)	F-box domain-containing protein;Solyc12g044780.1;ortholog	F-BOX DOMAIN-CONTAINING PROTEIN (PTHR35546:SF81)	underdominant	underdominant
Solyc12g044590.1	Cluster_58071	itag	protein_coding	12	38266584	38266812	DicerCall=24	MIRNA=N	n	12:38266584-38266812	0	2.37421	4.26126	5.04808	3.89058	-2.58537	0.000127278	0.00522448	XLOC_014670	6.57342	6.32062	6.28071	6.91353	6.97877	6.68602	XLOC_014670	6.66	-0.2	0.349	4.61e-01	Solyc12g044590.1	12:38259119-38286020	Unknown Protein	NA	NA	underdominant	chilense dominant
Solyc12g044590.1	Cluster_58071	itag	protein_coding	12	38266584	38266812	DicerCall=24	MIRNA=N	n	12:38266584-38266812	0	2.37421	4.26126	5.04808	3.89058	-2.58537	0.000127278	0.00522448	XLOC_013207	0.299415	0.948186	0	1.57763	0	0	XLOC_013207	0.78	-0.32	0.648	NA	Solyc12g044590.1	12:38259119-38286020	Unknown Protein	NA	NA	underdominant	chilense dominant
Solyc12g044580.1	Cluster_58074	itag	protein_coding	12	38287682	38287752	DicerCall=24	MIRNA=N	n	12:38287682-38287752	0.262735	3.10784	3.38868	3.59737	3.04909	-2.28163	0.000711829	0.0243573	NA	NA	NA	NA	NA	NA	NA	NA	NA	NA	NA	NA	NA	NA	ABC transporter G family member 36 (AB36G_ARATH)	Reverse transcriptase domain-containing protein;Solyc12g044580.2;ortholog	ABC TRANSPORTER G FAMILY MEMBER 29 (PTHR19241:SF545)	underdominant	conserved
Solyc12g042040.1	Cluster_58447	itag	protein_coding	12	41191106	41191524	DicerCall=24	MIRNA=N	n	12:41191106-41191524	0	2.72938	2.11165	4.40908	3.07833	-3.66515	2.34e-07	1.78e-05	XLOC_014747	5.85528	6.16764	3.1442	5.443	4.68755	5.19364	XLOC_014747	5.37	-1.34	0.000175	6.73e-04	Solyc12g042040.1	12:41018607-41197385	Unknown Protein	NA	NA	underdominant	peruvianum dominant
Solyc12g042040.1	Cluster_58448	itag	protein_coding	12	41192069	41192543	DicerCall=24	MIRNA=N	n	12:41192069-41192543	0.262735	3.76367	3.22961	3.56435	3.21123	-2.70858	5.85e-05	0.00260605	XLOC_014747	5.85528	6.16764	3.1442	5.443	4.68755	5.19364	XLOC_014747	5.37	-1.34	0.000175	6.73e-04	Solyc12g042040.1	12:41018607-41197385	Unknown Protein	NA	NA	underdominant	conserved
Solyc12g011460.1	Cluster_56219	itag	protein_coding	12	4273990	4274516	DicerCall=24	MIRNA=N	n	12:4273990-4274516	1.60446	6.48605	6.08769	5.38305	5.71504	-2.35438	3.83e-09	4.04e-07	NA	NA	NA	NA	NA	NA	NA	NA	NA	NA	NA	NA	NA	NA	Unknown Protein	NA	NA	underdominant	conserved
Solyc12g011470.1	Cluster_56221	itag	protein_coding	12	4296704	4296863	DicerCall=24	MIRNA=N	n	12:4296704-4296863	0.262735	3.06174	2.80974	3.38435	2.79103	-2.4209	0.000466816	0.0165234	NA	NA	NA	NA	NA	NA	NA	NA	NA	NA	NA	NA	NA	NA	Unknown Protein	NA	NA	underdominant	conserved
Solyc12g013480.1	Cluster_56231	itag	protein_coding	12	4346059	4346356	DicerCall=24	MIRNA=N	n	12:4346059-4346356	1.53513	5.86286	6.43882	6.34	5.87878	-2.07021	4.9e-09	5.09e-07	NA	NA	NA	NA	NA	NA	NA	NA	NA	NA	NA	NA	NA	NA	Unknown Protein	NA	NA	underdominant	conserved
Solyc12g013480.1	Cluster_56232	itag	protein_coding	12	4347755	4348039	DicerCall=24	MIRNA=N	n	12:4347755-4348039	1.03923	4.57835	4.16372	4.52129	4.08463	-2.20077	9.29e-07	6.28e-05	NA	NA	NA	NA	NA	NA	NA	NA	NA	NA	NA	NA	NA	NA	Unknown Protein	NA	NA	underdominant	conserved
Solyc12g005820.1	Cluster_55534	itag	protein_coding	12	458716	458731	DicerCall=N	MIRNA=N	n	12:458716-458731	3.06069	3.11509	2.94882	0	3.05607	2.76018	0.0010281	0.0336671	XLOC_013984	2.54368	4.36038	5.32269	0.515667	3.08751	4.39359	XLOC_013984	4.07	2.24	1.02e-06	6.04e-06	Solyc12g005820.1	12:457504-458896	Genomic DNA chromosome 3 P1 clone MSD21 (Q9LSZ3_ARATH)	NA	NA	peruvianum dominant	peruvianum dominant
Solyc12g038740.1	Cluster_58784	itag	protein_coding	12	47032252	47032430	DicerCall=21	MIRNA=N	n	12:47032252-47032430	0.440458	3.21767	2.65802	4.32921	3.29821	-3.21359	4.26e-06	0.00024321	XLOC_013377	3.9154	4.11267	0	0.302964	0.523229	5.43331	XLOC_013377	3.76	0.5	0.457	5.67e-01	Solyc12g038740.1	12:47001064-47032326	ARID/BRIGHT DNA-binding domain-containing protein (D7KTU4_ARALY)	ARID domain-containing protein;Solyc12g038740.1;ortholog	ARID DOMAIN-CONTAINING PROTEIN (PTHR15348:SF22)	underdominant	peruvianum dominant
Solyc12g037970.1	Cluster_58942	itag	protein_coding	12	49642746	49642790	DicerCall=24	MIRNA=N	n	12:49642746-49642790	0	4.86473	2.51405	3.34613	3.66993	-4.14213	9.07e-09	8.99e-07	XLOC_014871	7.21074	6.96413	7.72576	6.77598	6.82164	7.05365	XLOC_014871	7.14	0.43	0.0505	9.80e-02	Solyc12g037970.1	12:49637949-49641016	Peptidyl-tRNA hydrolase family protein (D7KGE1_ARALY)	Uncharacterized protein;101260616;ortholog	PEPTIDYL-TRNA HYDROLASE-RELATED (PTHR17224:SF1)	underdominant	chilense dominant
Solyc12g037970.1	Cluster_58943	itag	protein_coding	12	49642915	49643262	DicerCall=N	MIRNA=N	n	12:49642915-49643262	0.703194	3.3811	3.2735	3.43028	3.18851	-2.14064	0.00147408	0.0460009	XLOC_014871	7.21074	6.96413	7.72576	6.77598	6.82164	7.05365	XLOC_014871	7.14	0.43	0.0505	9.80e-02	Solyc12g037970.1	12:49637949-49641016	Peptidyl-tRNA hydrolase family protein (D7KGE1_ARALY)	Uncharacterized protein;101260616;ortholog	PEPTIDYL-TRNA HYDROLASE-RELATED (PTHR17224:SF1)	underdominant	conserved
Solyc12g014150.1	Cluster_56354	itag	protein_coding	12	4974897	4977392	DicerCall=24	MIRNA=N	n	12:4974897-4977392	4.40965	6.78169	5.55805	7.57373	6.54519	-2.14153	1.38e-18	4.62e-16	XLOC_012838	5.45614	5.08316	6.97379	5.85218	5.28398	5.79172	XLOC_012838	5.9	0.96	0.000128	5.07e-04	Solyc12g014150.1,Solyc12g014160.1	12:4979739-4999733	Single-stranded nucleic acid binding R3H domain protein (C7QND6_CYAP0)	AAA domain-containing protein;Solyc12g014150.2;ortholog	AAA DOMAIN-CONTAINING PROTEIN (PTHR20953:SF3)	underdominant	conserved
Solyc12g016000.1	Cluster_56540	itag	protein_coding	12	6069002	6069909	DicerCall=21	MIRNA=N	n	12:6069002-6069909	3.21358	7.93113	7.97168	8.30712	7.71009	-2.50468	5.4e-20	2.08e-17	XLOC_014309	1.76129	1.37478	0	0	1.14609	0.722597	XLOC_014309	1.08	-0.6	0.485	NA	Solyc12g016000.1	12:6051112-6149545	Kinase family protein (D7MB90_ARALY)	NA	NA	underdominant	conserved
Solyc12g016010.1	Cluster_56540	itag	protein_coding	12	6069002	6069909	DicerCall=21	MIRNA=N	n	12:6069002-6069909	3.21358	7.93113	7.97168	8.30712	7.71009	-2.50468	5.4e-20	2.08e-17	NA	NA	NA	NA	NA	NA	NA	NA	NA	NA	NA	NA	NA	NA	Kinase family protein (D7MB90_ARALY)	Pkinase_Tyr domain-containing protein;Solyc12g016010.2;ortholog	PROTEIN KINASE DOMAIN-CONTAINING PROTEIN (PTHR23257:SF880)	underdominant	conserved
Solyc12g016080.1	Cluster_56547	itag	protein_coding	12	6112821	6113298	DicerCall=21	MIRNA=N	n	12:6112821-6113298	2.59041	6.21184	6.53871	7.56394	6.51922	-2.41653	2.22e-17	6.55e-15	XLOC_014316	0	0	0.583648	1.80339	1.77534	0	XLOC_014316	0.96	-0.23	0.775	NA	Solyc12g016080.1	12:6051112-6149545	Serine/threonine protein kinase (B6TWS7_MAIZE)	NA	NA	underdominant	conserved
Solyc12g016080.1	Cluster_56548	itag	protein_coding	12	6113385	6113822	DicerCall=N	MIRNA=N	n	12:6113385-6113822	1.09713	4.30284	4.48494	4.95567	4.30844	-2.31756	1.27e-05	0.00066231	XLOC_014316	0	0	0.583648	1.80339	1.77534	0	XLOC_014316	0.96	-0.23	0.775	NA	Solyc12g016080.1	12:6051112-6149545	Serine/threonine protein kinase (B6TWS7_MAIZE)	NA	NA	underdominant	conserved
[truncated: 394 more rows]

## Sheet: Table S5
Table S5. Expression levels and differential gene expression (DGE) analysis of annotated subunits of Pol lV, Pol V and Pol II in S. peruvianum, S. chilense and their reciprocal hybrids (LAM endosperm tissue).
		Normalized group means
[truncated: 8 more rows]

## Sheet: Table S7
Table S7. Clusters of genes are targeted by DE sRNAs. Refer to Table S2 for detailed information on sRNA clusters and gene targets.
[truncated: 12 more rows]
