# Supplementary material for: Endosperm and Seed Transcriptomes Reveal Possible Roles for Small RNA Pathways in Wild Tomato Hybrid Seed Failure
Source: Genome Biol Evol. 2021 May 19;13(8):evab107. doi: 10.1093/gbe/evab107 (PMC8358227; doi:10.1093/gbe/evab107)
Supplement: evab107_Supplementary_Data [file evab107_supplementary_data.zip › FlorezRueda_SupplementaryTable S2_april22.xlsx]

## Sheet: Table S2
Table S2. All sRNA clusters identified in our study. Expression estimates, DGE analyses and functional annotation
				Normalized group means in sRNA expression				test of differential expression				Annotation details
Name	dicer call	miRNA	Locus	per_hyb_A	per_sib_A	chi_hyb_B	chi_sib_B	logBaseMean	log Fold Change	p-value	adjusted p-value	gene_ID	chromosome	annotation source	gene start	gene end	Biotype	annotation
Cluster_1	DicerCall=24	MIRNA=N	1:2352-2766	2.99054	2.97712	1.99354	2.98977	2.85132	-0.670491	0.139644	0.998106	NA	NA	NA	NA	NA	NA	NA
Cluster_2	DicerCall=24	MIRNA=N	1:6378-6720	3.59095	3.45315	3.62668	3.64158	3.5979	0.0574718	0.863115	0.999916	NA	NA	NA	NA	NA	NA	NA
Cluster_3	DicerCall=24	MIRNA=N	1:7236-7754	2.31198	2.76703	3.73076	3.01883	3.0702	0.119897	0.770988	0.999916	NA	NA	NA	NA	NA	NA	NA
Cluster_4	DicerCall=24	MIRNA=N	1:8557-8921	3.33439	3.18935	3.38084	4.21916	3.62596	-0.410191	0.24283	0.999916	NCRNA_1_256	1	ensembl_genomes	10531	10822	miRNA	NA
Cluster_4	DicerCall=24	MIRNA=N	1:8557-8921	3.33439	3.18935	3.38084	4.21916	3.62596	-0.410191	0.24283	0.999916	NCRNA_1_241	1	ensembl_genomes	10537	10816	miRNA	NA
Cluster_5	DicerCall=24	MIRNA=N	1:10030-10566	2.72127	2.33764	2.94609	3.09637	2.88493	0.0122544	0.978068	0.999916	NCRNA_1_241	1	ensembl_genomes	10537	10816	miRNA	NA
Cluster_5	DicerCall=24	MIRNA=N	1:10030-10566	2.72127	2.33764	2.94609	3.09637	2.88493	0.0122544	0.978068	0.999916	NCRNA_1_256	1	ensembl_genomes	10531	10822	miRNA	NA
Cluster_5	DicerCall=24	MIRNA=N	1:10030-10566	2.72127	2.33764	2.94609	3.09637	2.88493	0.0122544	0.978068	0.999916	Solyc01g005000	1	itag	12963	15149	protein_coding	Glutamate decarboxylase (Q1I1D8_CITSI)
Cluster_6	DicerCall=24	MIRNA=N	1:10771-11214	5.06747	4.62009	5.95571	5.54652	5.39967	0.420063	0.0684615	0.789335	NCRNA_1_241	1	ensembl_genomes	10537	10816	miRNA	NA
Cluster_6	DicerCall=24	MIRNA=N	1:10771-11214	5.06747	4.62009	5.95571	5.54652	5.39967	0.420063	0.0684615	0.789335	Solyc01g005000	1	itag	12963	15149	protein_coding	Glutamate decarboxylase (Q1I1D8_CITSI)
Cluster_6	DicerCall=24	MIRNA=N	1:10771-11214	5.06747	4.62009	5.95571	5.54652	5.39967	0.420063	0.0684615	0.789335	NCRNA_1_256	1	ensembl_genomes	10531	10822	miRNA	NA
Cluster_7	DicerCall=24	MIRNA=N	1:29975-30454	4.56481	4.36916	3.20164	2.56226	3.92779	0.392977	0.25689	0.999916	Solyc01g005020	1	itag	30620	43938	protein_coding	plasmalemma Na+/H+ antiporter (manually curated)
Cluster_8	DicerCall=24	MIRNA=N	1:64425-64982	3.58147	3.4398	3.38112	3.51396	3.54001	0.120567	0.7359	0.999916	Solyc01g005080	1	itag	67325	72180	protein_coding	Microtubule-associated protein MAP65-1a (C0J9Z7_ORYNI)
Cluster_8	DicerCall=24	MIRNA=N	1:64425-64982	3.58147	3.4398	3.38112	3.51396	3.54001	0.120567	0.7359	0.999916	Solyc01g005070	1	itag	65457	66982	protein_coding	Clathrin assembly protein (B6TYB1_MAIZE)
Cluster_9	DicerCall=24	MIRNA=N	1:65201-65248	4.28651	2.45641	0.451056	0.445742	2.91394	0.987712	0.241941	0.999916	Solyc01g005070	1	itag	65457	66982	protein_coding	Clathrin assembly protein (B6TYB1_MAIZE)
Cluster_9	DicerCall=24	MIRNA=N	1:65201-65248	4.28651	2.45641	0.451056	0.445742	2.91394	0.987712	0.241941	0.999916	Solyc01g005080	1	itag	67325	72180	protein_coding	Microtubule-associated protein MAP65-1a (C0J9Z7_ORYNI)
Cluster_10	DicerCall=24	MIRNA=N	1:73193-73306	4.48564	4.47599	2.94258	3.21352	4.02416	-0.111886	0.758238	0.999916	Solyc01g005080	1	itag	67325	72180	protein_coding	Microtubule-associated protein MAP65-1a (C0J9Z7_ORYNI)
Cluster_11	DicerCall=24	MIRNA=N	1:81534-81907	2.88296	3.57316	4.21709	4.21151	3.869	-0.24791	0.480013	0.999916	Solyc01g005090	1	itag	82959	86723	protein_coding	Inositol 1 4 5-trisphosphate 5-phosphatase-like protein (Q6H453_ORYSJ)
Cluster_12	DicerCall=24	MIRNA=N	1:82214-82558	3.13023	3.14067	3.65123	3.41832	3.46281	0.227383	0.574595	0.999916	Solyc01g005090	1	itag	82959	86723	protein_coding	Inositol 1 4 5-trisphosphate 5-phosphatase-like protein (Q6H453_ORYSJ)
Cluster_13	DicerCall=N	MIRNA=N	1:85205-85262	2.93796	3.11321	2.45282	2.85858	2.88938	-0.347457	0.409117	0.999916	Solyc01g005090	1	itag	82959	86723	protein_coding	Inositol 1 4 5-trisphosphate 5-phosphatase-like protein (Q6H453_ORYSJ)
Cluster_14	DicerCall=24	MIRNA=N	1:123425-123722	4.64381	4.55195	1.91966	2.14834	3.90275	-0.069089	0.875091	0.999916	Solyc01g005130	1	itag	124758	125782	protein_coding	Zinc finger protein 7 (B6U8J3_MAIZE)
Cluster_15	DicerCall=24	MIRNA=N	1:126970-127084	4.40217	4.11567	4.77497	4.08335	4.4561	0.420039	0.240283	0.999916	Solyc01g005130	1	itag	124758	125782	protein_coding	Zinc finger protein 7 (B6U8J3_MAIZE)
Cluster_15	DicerCall=24	MIRNA=N	1:126970-127084	4.40217	4.11567	4.77497	4.08335	4.4561	0.420039	0.240283	0.999916	Solyc01g005140	1	itag	127129	129219	protein_coding	Cytochrome b561 (Q3LGX5_CITLA)
Cluster_16	DicerCall=24	MIRNA=N	1:141440-141596	3.03629	3.33984	2.78574	1.44198	2.95155	0.923708	0.0592396	0.738119	Solyc01g005160	1	itag	137781	139489	protein_coding	Avr9/Cf-9 rapidly elicited protein 1 (manually curated)
Cluster_16	DicerCall=24	MIRNA=N	1:141440-141596	3.03629	3.33984	2.78574	1.44198	2.95155	0.923708	0.0592396	0.738119	Solyc01g005170	1	itag	141656	144896	protein_coding	Clathrin assembly protein (B6TW95_MAIZE)
Cluster_17	DicerCall=24	MIRNA=N	1:143046-143168	3.94656	3.82218	3.49201	3.30339	3.6947	0.17499	0.599411	0.999916	Solyc01g005170	1	itag	141656	144896	protein_coding	Clathrin assembly protein (B6TW95_MAIZE)
Cluster_18	DicerCall=24	MIRNA=N	1:174017-174136	2.64705	2.67978	3.46399	3.48606	3.16939	-0.00536413	0.989438	0.999916	Solyc01g005220	1	itag	173559	180636	protein_coding	Necrotic spotted lesions 1 (Fragment) (B6ZA18_HELAN)
Cluster_19	DicerCall=24	MIRNA=N	1:175163-175492	4.64914	4.682	1.88349	1.89334	3.88466	0.0767045	0.852401	0.999916	Solyc01g005220	1	itag	173559	180636	protein_coding	Necrotic spotted lesions 1 (Fragment) (B6ZA18_HELAN)
Cluster_20	DicerCall=24	MIRNA=N	1:182266-182428	3.14442	3.31996	2.88967	2.08937	3.028	0.42136	0.349221	0.999916	Solyc01g005220	1	itag	173559	180636	protein_coding	Necrotic spotted lesions 1 (Fragment) (B6ZA18_HELAN)
Cluster_20	DicerCall=24	MIRNA=N	1:182266-182428	3.14442	3.31996	2.88967	2.08937	3.028	0.42136	0.349221	0.999916	Solyc01g005230	1	itag	181503	183049	protein_coding	S-adenosyl-L-methionine salicylic acid carboxyl methyltransferase (A7XZE9_9MAGN)
Cluster_21	DicerCall=24	MIRNA=N	1:203884-204253	5.11932	4.71309	5.07468	5.22648	5.0739	0.143234	0.579951	0.999916	Solyc01g005280	1	itag	204617	207451	protein_coding	SEC14 cytosolic factor (B2W8N2_PYRTR)
Cluster_21	DicerCall=24	MIRNA=N	1:203884-204253	5.11932	4.71309	5.07468	5.22648	5.0739	0.143234	0.579951	0.999916	Solyc01g005270	1	itag	199896	203454	protein_coding	SEC14 cytosolic factor family protein (D7M8H6_ARALY)
Cluster_22	DicerCall=N	MIRNA=N	1:211484-211506	3.01204	3.66903	1.31896	0.280019	3.26341	1.13724	0.358992	0.999916	Solyc01g005290	1	itag	209035	211552	protein_coding	SEC14 cytosolic factor family protein (D7M8H6_ARALY)
Cluster_23	DicerCall=24	MIRNA=N	1:212097-212511	2.25239	2.71701	2.69194	3.15917	2.79715	-0.430417	0.333251	0.999916	Solyc01g005290	1	itag	209035	211552	protein_coding	SEC14 cytosolic factor family protein (D7M8H6_ARALY)
Cluster_24	DicerCall=24	MIRNA=N	1:212594-213288	2.62462	3.38025	2.99629	2.49135	3.04341	-0.077905	0.863337	0.999916	Solyc01g005290	1	itag	209035	211552	protein_coding	SEC14 cytosolic factor family protein (D7M8H6_ARALY)
Cluster_25	DicerCall=24	MIRNA=N	1:217853-218010	0.431682	0.972479	3.60826	3.60934	2.83582	-0.457374	0.517561	0.999916	Solyc01g005300	1	itag	216655	221730	protein_coding	Flavin-binding kelch domain F box protein (D7KVS5_ARALY)
Cluster_26	DicerCall=24	MIRNA=N	1:222754-223452	3.59502	3.74613	4.65239	4.36494	4.19525	0.0957362	0.763554	0.999916	Solyc01g005310	1	itag	220580	225903	protein_coding	Dynamin like protein (D3BTL7_POLPA)
Cluster_26	DicerCall=24	MIRNA=N	1:222754-223452	3.59502	3.74613	4.65239	4.36494	4.19525	0.0957362	0.763554	0.999916	Solyc01g005300	1	itag	216655	221730	protein_coding	Flavin-binding kelch domain F box protein (D7KVS5_ARALY)
Cluster_27	DicerCall=24	MIRNA=N	1:224566-224770	3.34932	3.40468	4.12923	4.49387	3.94998	-0.16985	0.595633	0.999916	Solyc01g005320	1	itag	226371	228592	protein_coding	Conserved membrane protein (D5ZCG4_MYCTU)
Cluster_27	DicerCall=24	MIRNA=N	1:224566-224770	3.34932	3.40468	4.12923	4.49387	3.94998	-0.16985	0.595633	0.999916	Solyc01g005310	1	itag	220580	225903	protein_coding	Dynamin like protein (D3BTL7_POLPA)
Cluster_28	DicerCall=24	MIRNA=N	1:225444-225752	4.42129	4.67846	5.297	5.34176	5.00996	-0.0868505	0.73767	0.999916	Solyc01g005310	1	itag	220580	225903	protein_coding	Dynamin like protein (D3BTL7_POLPA)
Cluster_28	DicerCall=24	MIRNA=N	1:225444-225752	4.42129	4.67846	5.297	5.34176	5.00996	-0.0868505	0.73767	0.999916	Solyc01g005320	1	itag	226371	228592	protein_coding	Conserved membrane protein (D5ZCG4_MYCTU)
Cluster_29	DicerCall=24	MIRNA=N	1:226183-226516	2.6895	2.8173	2.81044	2.79742	2.9318	0.0659496	0.892996	0.999916	Solyc01g005320	1	itag	226371	228592	protein_coding	Conserved membrane protein (D5ZCG4_MYCTU)
Cluster_29	DicerCall=24	MIRNA=N	1:226183-226516	2.6895	2.8173	2.81044	2.79742	2.9318	0.0659496	0.892996	0.999916	Solyc01g005310	1	itag	220580	225903	protein_coding	Dynamin like protein (D3BTL7_POLPA)
Cluster_30	DicerCall=24	MIRNA=N	1:228015-228119	0.262735	0.359679	4.0998	3.6891	3.07221	0.303807	0.732124	0.999916	Solyc01g005320	1	itag	226371	228592	protein_coding	Conserved membrane protein (D5ZCG4_MYCTU)
Cluster_30	DicerCall=24	MIRNA=N	1:228015-228119	0.262735	0.359679	4.0998	3.6891	3.07221	0.303807	0.732124	0.999916	Solyc01g005310	1	itag	220580	225903	protein_coding	Dynamin like protein (D3BTL7_POLPA)
Cluster_31	DicerCall=24	MIRNA=N	1:237201-237535	5.07076	5.17095	2.18363	3.5649	4.46817	-0.754697	0.0319559	0.528274	Solyc01g005330	1	itag	232356	237013	protein_coding	microtubule associated protein Type 1 (Q9C9X0_ARATH)
Cluster_32	DicerCall=24	MIRNA=N	1:240352-241053	1.24801	2.84731	3.00207	2.67946	2.66465	-0.584298	0.244225	0.999916	Solyc01g005340	1	itag	241288	245649	protein_coding	Ankyrin repeat family protein (Q9LVG7_ARATH)
Cluster_33	DicerCall=24	MIRNA=N	1:258032-258405	4.48358	3.99916	3.68886	3.8987	4.09943	0.188549	0.567043	0.999916	Solyc01g005370	1	itag	259638	260564	protein_coding	Calmodulin-2 (D7LFI7_ARALY)
Cluster_33	DicerCall=24	MIRNA=N	1:258032-258405	4.48358	3.99916	3.68886	3.8987	4.09943	0.188549	0.567043	0.999916	Solyc01g005360	1	itag	257315	258835	protein_coding	S-adenosyl-L-methionine salicylic acid carboxyl methyltransferase (A7XZE9_9MAGN)
Cluster_34	DicerCall=24	MIRNA=N	1:275710-276023	3.42492	2.71076	3.22961	2.89456	3.131	0.558299	0.155849	0.999916	Solyc01g005390	1	itag	276161	277987	protein_coding	Nudix hydrolase 4 (B6T5N7_MAIZE)
Cluster_35	DicerCall=24	MIRNA=N	1:282782-283080	3.64981	3.88449	2.63715	2.24089	3.28517	0.102009	0.797714	0.999916	Solyc01g005400	1	itag	280019	283591	protein_coding	Calcium binding protein Caleosin (A8N0P5_COPC7)
Cluster_36	DicerCall=24	MIRNA=N	1:293999-294257	1.63811	1.86512	3.80873	3.38435	3.05842	0.409784	0.395061	0.999916	Solyc01g005420	1	itag	293530	294356	protein_coding	SRC2-like protein (A4K8J5_CAPAN)
Cluster_37	DicerCall=24	MIRNA=N	1:330902-331516	4.29217	4.42244	3.37859	3.48695	3.99144	-0.140579	0.648411	0.999916	Solyc01g005480	1	itag	333096	336980	protein_coding	Unknown Protein; contains Interpro domain(s) IPR007749 Protein of unknown function DUF677
Cluster_38	DicerCall=24	MIRNA=N	1:340576-341103	3.73612	3.79965	2.58943	2.84033	3.36947	-0.16056	0.670091	0.999916	NA	NA	NA	NA	NA	NA	NA
Cluster_39	DicerCall=24	MIRNA=N	1:341600-341848	3.8857	3.76565	1.11755	0.901577	3.08345	0.329383	0.578725	0.999916	NA	NA	NA	NA	NA	NA	NA
Cluster_40	DicerCall=N	MIRNA=N	1:345705-346058	4.26541	4.1318	2.79967	3.01974	3.74084	-0.0476803	0.893698	0.999916	Solyc01g005500	1	itag	344855	346514	protein_coding	3-phenylpropionate-dihydrodiol/cinnamic acid-dihydrodiol dehydrogenase (HCAB_SHIFL)
Cluster_40	DicerCall=N	MIRNA=N	1:345705-346058	4.26541	4.1318	2.79967	3.01974	3.74084	-0.0476803	0.893698	0.999916	Solyc01g005510	1	itag	346845	349013	protein_coding	Laccase-2 (LAC2_ORYSJ)
Cluster_41	DicerCall=24	MIRNA=N	1:349492-349577	3.81594	3.56926	1.0857	0.768949	2.94411	0.388111	0.547485	0.999916	Solyc01g005510	1	itag	346845	349013	protein_coding	Laccase-2 (LAC2_ORYSJ)
Cluster_41	DicerCall=24	MIRNA=N	1:349492-349577	3.81594	3.56926	1.0857	0.768949	2.94411	0.388111	0.547485	0.999916	Solyc01g005520	1	itag	349916	352687	protein_coding	Tetratricopeptide TPR_2 repeat protein (A8ZVN6_DESOH)
Cluster_42	DicerCall=24	MIRNA=N	1:372193-372762	3.60789	4.37999	4.16978	3.77028	4.02908	-0.157936	0.59306	0.999916	Solyc01g005540	1	itag	359831	370398	protein_coding	Lysyl-tRNA synthetase (B9SBP3_RICCO)
Cluster_43	DicerCall=24	MIRNA=N	1:379330-379803	5.55351	5.33668	4.90764	5.39297	5.3449	-0.136812	0.586248	0.999916	Solyc01g005550	1	itag	382300	385329	protein_coding	Carboxyl-terminal peptidase (B6U8T6_MAIZE)
Cluster_44	DicerCall=24	MIRNA=N	1:386458-387466	3.22514	3.36575	3.59213	3.7208	3.54297	-0.13178	0.722211	0.999916	Solyc01g005550	1	itag	382300	385329	protein_coding	Carboxyl-terminal peptidase (B6U8T6_MAIZE)
Cluster_45	DicerCall=24	MIRNA=N	1:387543-388594	2.85605	3.49568	2.11165	2.66322	2.94131	-0.538206	0.231764	0.999916	Solyc01g005550	1	itag	382300	385329	protein_coding	Carboxyl-terminal peptidase (B6U8T6_MAIZE)
Cluster_46	DicerCall=24	MIRNA=N	1:411415-411539	3.38117	3.26418	2.95746	2.92071	3.18625	0.0294573	0.939801	0.999916	Solyc01g005580	1	itag	406975	409234	protein_coding	Unknown Protein; contains Interpro domain(s) IPR012438 Protein of unknown function DUF1639
Cluster_47	DicerCall=24	MIRNA=N	1:417534-417821	2.70943	2.25254	3.63593	3.26886	3.11888	0.518843	0.219547	0.999916	Solyc01g005600	1	itag	420216	426321	protein_coding	Adenosine 5&apos-phosphosulfate reductase 8 (Q5EUC2_MAIZE)
Cluster_47	DicerCall=24	MIRNA=N	1:417534-417821	2.70943	2.25254	3.63593	3.26886	3.11888	0.518843	0.219547	0.999916	Solyc01g005590	1	itag	416854	417271	protein_coding	Unknown Protein
Cluster_48	DicerCall=21	MIRNA=N	1:429633-429948	5.85271	6.17572	5.43091	5.11804	5.71701	-0.0303815	0.88872	0.999916	Solyc01g005620	1	itag	430522	435101	protein_coding	oxoglutarate/malate translocator (manually curated)
Cluster_48	DicerCall=21	MIRNA=N	1:429633-429948	5.85271	6.17572	5.43091	5.11804	5.71701	-0.0303815	0.88872	0.999916	Solyc01g005610	1	itag	427617	430354	protein_coding	GDSL esterase/lipase At1g09390 (GDL2_ARATH)
Cluster_49	DicerCall=24	MIRNA=N	1:435507-436080	2.94059	1.95464	4.6473	4.56787	3.9641	0.658523	0.104323	0.931573	Solyc01g005620	1	itag	430522	435101	protein_coding	oxoglutarate/malate translocator (manually curated)
Cluster_50	DicerCall=N	MIRNA=N	1:438472-438570	0.440458	0	4.24253	3.11392	2.95292	1.15719	0.195634	0.999916	NA	NA	NA	NA	NA	NA	NA
Cluster_51	DicerCall=N	MIRNA=N	1:440882-441483	10.1535	10.2439	12.5206	12.8454	12.5463	0.129496	0.85646	0.999916	NCRNA_1_449	1	ensembl_genomes	441208	441303	snoRNA	NA
Cluster_51	DicerCall=N	MIRNA=N	1:440882-441483	10.1535	10.2439	12.5206	12.8454	12.5463	0.129496	0.85646	0.999916	NCRNA_1_451	1	ensembl_genomes	441075	441173	snoRNA	NA
Cluster_52	DicerCall=24	MIRNA=N	1:441722-442304	4.73871	4.57761	2.86796	2.72251	4.04939	0.199418	0.568639	0.999916	NCRNA_1_449	1	ensembl_genomes	441208	441303	snoRNA	NA
Cluster_52	DicerCall=24	MIRNA=N	1:441722-442304	4.73871	4.57761	2.86796	2.72251	4.04939	0.199418	0.568639	0.999916	NCRNA_1_451	1	ensembl_genomes	441075	441173	snoRNA	NA
Cluster_53	DicerCall=24	MIRNA=N	1:444207-444534	4.86936	4.46945	2.08677	2.50252	4.01775	0.0407386	0.921118	0.999916	Solyc01g005630	1	itag	444880	445584	protein_coding	Ethylene responsive transcription factor 2a (C0J9I7_9ROSA)
Cluster_53	DicerCall=24	MIRNA=N	1:444207-444534	4.86936	4.46945	2.08677	2.50252	4.01775	0.0407386	0.921118	0.999916	Solyc01g005640	1	itag	446769	454457	protein_coding	Uncharacterized plant-specific domain TIGR01589 family protein (Q60CZ4_SOLDE)
Cluster_54	DicerCall=24	MIRNA=N	1:444820-445476	3.05514	2.09569	3.72157	3.38503	3.23761	0.835448	0.0504315	0.682768	Solyc01g005630	1	itag	444880	445584	protein_coding	Ethylene responsive transcription factor 2a (C0J9I7_9ROSA)
Cluster_54	DicerCall=24	MIRNA=N	1:444820-445476	3.05514	2.09569	3.72157	3.38503	3.23761	0.835448	0.0504315	0.682768	Solyc01g005640	1	itag	446769	454457	protein_coding	Uncharacterized plant-specific domain TIGR01589 family protein (Q60CZ4_SOLDE)
Cluster_55	DicerCall=24	MIRNA=N	1:454446-454734	3.17925	3.3294	2.0201	2.62763	3.036	-0.468137	0.338317	0.999916	Solyc01g005650	1	itag	455379	456988	protein_coding	Ariadne-like ubiquitin ligase (D3AZ84_POLPA)
Cluster_55	DicerCall=24	MIRNA=N	1:454446-454734	3.17925	3.3294	2.0201	2.62763	3.036	-0.468137	0.338317	0.999916	Solyc01g005640	1	itag	446769	454457	protein_coding	Uncharacterized plant-specific domain TIGR01589 family protein (Q60CZ4_SOLDE)
Cluster_56	DicerCall=24	MIRNA=N	1:461311-461961	3.75282	3.79531	4.53859	4.75451	4.3323	-0.0968235	0.76511	0.999916	Solyc01g005660	1	itag	460050	461945	protein_coding	R2R3MYB transcription factor 5 (manually curated)
Cluster_57	DicerCall=24	MIRNA=N	1:467685-468256	2.65251	1.46788	3.09117	3.2055	2.90119	0.310347	0.548863	0.999916	Solyc01g005670	1	itag	465032	467636	protein_coding	Disease resistance protein (D1GEG2_BRARP)
Cluster_58	DicerCall=24	MIRNA=N	1:510121-510342	5.02389	4.78389	4.07752	4.81596	4.75178	-0.297346	0.297742	0.999916	Solyc01g005800	1	itag	512638	515352	protein_coding	Calmodulin binding protein (B6U0B7_MAIZE)
Cluster_59	DicerCall=24	MIRNA=N	1:510739-511227	4.0886	3.8624	3.58192	3.78079	3.88205	-0.00204655	0.995103	0.999916	Solyc01g005800	1	itag	512638	515352	protein_coding	Calmodulin binding protein (B6U0B7_MAIZE)
Cluster_60	DicerCall=24	MIRNA=N	1:515963-516214	3.08149	2.76051	2.79086	2.8316	2.90363	0.113151	0.784219	0.999916	Solyc01g005800	1	itag	512638	515352	protein_coding	Calmodulin binding protein (B6U0B7_MAIZE)
Cluster_61	DicerCall=N	MIRNA=N	1:536980-537363	10.755	10.4056	12.3348	13.316	12.3959	-0.336416	0.602403	0.999916	NCRNA_1_441	1	ensembl_genomes	538193	538270	snoRNA	NA
Cluster_61	DicerCall=N	MIRNA=N	1:536980-537363	10.755	10.4056	12.3348	13.316	12.3959	-0.336416	0.602403	0.999916	Solyc01g005820	1	itag	537499	541732	protein_coding	Splicing factor arginine/serine-rich 4 (B6U7F9_MAIZE)
Cluster_61	DicerCall=N	MIRNA=N	1:536980-537363	10.755	10.4056	12.3348	13.316	12.3959	-0.336416	0.602403	0.999916	NCRNA_1_444	1	ensembl_genomes	537534	537613	snoRNA	NA
Cluster_61	DicerCall=N	MIRNA=N	1:536980-537363	10.755	10.4056	12.3348	13.316	12.3959	-0.336416	0.602403	0.999916	NCRNA_1_440	1	ensembl_genomes	537856	537935	snoRNA	NA
Cluster_61	DicerCall=N	MIRNA=N	1:536980-537363	10.755	10.4056	12.3348	13.316	12.3959	-0.336416	0.602403	0.999916	Solyc01g005810	1	itag	530323	534729	protein_coding	Mak16 protein (Q2HUC0_MEDTR)
Cluster_62	DicerCall=N	MIRNA=N	1:537464-537612	4.65173	4.88666	4.13497	2.91463	4.56964	0.791912	0.0991719	0.914173	NCRNA_1_440	1	ensembl_genomes	537856	537935	snoRNA	NA
Cluster_62	DicerCall=N	MIRNA=N	1:537464-537612	4.65173	4.88666	4.13497	2.91463	4.56964	0.791912	0.0991719	0.914173	Solyc01g005820	1	itag	537499	541732	protein_coding	Splicing factor arginine/serine-rich 4 (B6U7F9_MAIZE)
Cluster_62	DicerCall=N	MIRNA=N	1:537464-537612	4.65173	4.88666	4.13497	2.91463	4.56964	0.791912	0.0991719	0.914173	NCRNA_1_441	1	ensembl_genomes	538193	538270	snoRNA	NA
Cluster_62	DicerCall=N	MIRNA=N	1:537464-537612	4.65173	4.88666	4.13497	2.91463	4.56964	0.791912	0.0991719	0.914173	NCRNA_1_444	1	ensembl_genomes	537534	537613	snoRNA	NA
Cluster_63	DicerCall=N	MIRNA=N	1:537810-537934	7.22872	7.58831	7.79755	8.16578	7.91205	-0.145769	0.71492	0.999916	NCRNA_1_440	1	ensembl_genomes	537856	537935	snoRNA	NA
Cluster_63	DicerCall=N	MIRNA=N	1:537810-537934	7.22872	7.58831	7.79755	8.16578	7.91205	-0.145769	0.71492	0.999916	Solyc01g005820	1	itag	537499	541732	protein_coding	Splicing factor arginine/serine-rich 4 (B6U7F9_MAIZE)
Cluster_63	DicerCall=N	MIRNA=N	1:537810-537934	7.22872	7.58831	7.79755	8.16578	7.91205	-0.145769	0.71492	0.999916	NCRNA_1_441	1	ensembl_genomes	538193	538270	snoRNA	NA
Cluster_63	DicerCall=N	MIRNA=N	1:537810-537934	7.22872	7.58831	7.79755	8.16578	7.91205	-0.145769	0.71492	0.999916	NCRNA_1_444	1	ensembl_genomes	537534	537613	snoRNA	NA
Cluster_64	DicerCall=N	MIRNA=N	1:538181-538283	7.72334	8.27187	7.50432	7.20098	8.08957	0.516879	0.439461	0.999916	NCRNA_1_441	1	ensembl_genomes	538193	538270	snoRNA	NA
Cluster_64	DicerCall=N	MIRNA=N	1:538181-538283	7.72334	8.27187	7.50432	7.20098	8.08957	0.516879	0.439461	0.999916	Solyc01g005820	1	itag	537499	541732	protein_coding	Splicing factor arginine/serine-rich 4 (B6U7F9_MAIZE)
Cluster_64	DicerCall=N	MIRNA=N	1:538181-538283	7.72334	8.27187	7.50432	7.20098	8.08957	0.516879	0.439461	0.999916	NCRNA_1_444	1	ensembl_genomes	537534	537613	snoRNA	NA
Cluster_64	DicerCall=N	MIRNA=N	1:538181-538283	7.72334	8.27187	7.50432	7.20098	8.08957	0.516879	0.439461	0.999916	NCRNA_1_440	1	ensembl_genomes	537856	537935	snoRNA	NA
Cluster_65	DicerCall=24	MIRNA=N	1:560220-562090	2.06392	2.49663	4.33992	3.38958	3.43517	0.298431	0.514341	0.999916	NA	NA	NA	NA	NA	NA	NA
Cluster_66	DicerCall=24	MIRNA=N	1:564580-564830	3.89962	4.31346	4.6338	4.32619	4.33771	-0.035632	0.898826	0.999916	Solyc01g005830	1	itag	565443	571095	protein_coding	Glucan endo-1 3-beta-glucosidase 4 (B6TL03_MAIZE)
Cluster_67	DicerCall=24	MIRNA=N	1:579703-580201	2.08254	2.49266	3.19474	3.03429	2.79097	-0.192214	0.671381	0.999916	Solyc01g005860	1	itag	577544	580458	protein_coding	Unknown Protein
Cluster_67	DicerCall=24	MIRNA=N	1:579703-580201	2.08254	2.49266	3.19474	3.03429	2.79097	-0.192214	0.671381	0.999916	Solyc01g005870	1	itag	582018	584457	protein_coding	LRR receptor-like serine/threonine-protein kinase, RLP
Cluster_68	DicerCall=24	MIRNA=N	1:585861-586578	2.26795	2.46154	3.77955	3.1746	3.10945	0.210267	0.621869	0.999916	Solyc01g005870	1	itag	582018	584457	protein_coding	LRR receptor-like serine/threonine-protein kinase, RLP
Cluster_68	DicerCall=24	MIRNA=N	1:585861-586578	2.26795	2.46154	3.77955	3.1746	3.10945	0.210267	0.621869	0.999916	Solyc01g005890	1	itag	588414	589330	protein_coding	Unknown Protein
Cluster_68	DicerCall=24	MIRNA=N	1:585861-586578	2.26795	2.46154	3.77955	3.1746	3.10945	0.210267	0.621869	0.999916	Solyc01g005880	1	itag	585801	586844	protein_coding	Extensin-like protein Dif10 (Fragment) (Q43504_SOLLC)
Cluster_69	DicerCall=24	MIRNA=N	1:588862-589147	3.05729	3.36716	4.03852	3.93992	3.6938	-0.115205	0.741112	0.999916	Solyc01g005890	1	itag	588414	589330	protein_coding	Unknown Protein
Cluster_69	DicerCall=24	MIRNA=N	1:588862-589147	3.05729	3.36716	4.03852	3.93992	3.6938	-0.115205	0.741112	0.999916	Solyc01g005880	1	itag	585801	586844	protein_coding	Extensin-like protein Dif10 (Fragment) (Q43504_SOLLC)
Cluster_69	DicerCall=24	MIRNA=N	1:588862-589147	3.05729	3.36716	4.03852	3.93992	3.6938	-0.115205	0.741112	0.999916	Solyc01g005900	1	itag	590446	594307	protein_coding	Transferase family protein (D7KCY6_ARALY)
Cluster_70	DicerCall=24	MIRNA=N	1:590553-591965	2.43278	2.76517	3.69899	3.07228	3.10768	0.116752	0.774909	0.999916	Solyc01g005890	1	itag	588414	589330	protein_coding	Unknown Protein
Cluster_70	DicerCall=24	MIRNA=N	1:590553-591965	2.43278	2.76517	3.69899	3.07228	3.10768	0.116752	0.774909	0.999916	Solyc01g005900	1	itag	590446	594307	protein_coding	Transferase family protein (D7KCY6_ARALY)
Cluster_71	DicerCall=24	MIRNA=N	1:606021-606415	3.80777	4.24943	3.27635	3.22726	3.71979	-0.19868	0.542651	0.999916	Solyc01g005930	1	itag	606558	610602	protein_coding	Unknown Protein
Cluster_72	DicerCall=N	MIRNA=N	1:610691-610728	2.90677	3.24821	5.18534	6.03045	4.94336	-0.492415	0.179706	0.999916	Solyc01g005930	1	itag	606558	610602	protein_coding	Unknown Protein
Cluster_72	DicerCall=N	MIRNA=N	1:610691-610728	2.90677	3.24821	5.18534	6.03045	4.94336	-0.492415	0.179706	0.999916	TRNA_1_126	1	ensembl_genomes	610656	610727	tRNA	NA
Cluster_73	DicerCall=24	MIRNA=N	1:610883-611257	3.45777	3.52429	2.92142	3.11354	3.39696	0.115151	0.779478	0.999916	TRNA_1_126	1	ensembl_genomes	610656	610727	tRNA	NA
Cluster_73	DicerCall=24	MIRNA=N	1:610883-611257	3.45777	3.52429	2.92142	3.11354	3.39696	0.115151	0.779478	0.999916	Solyc01g005930	1	itag	606558	610602	protein_coding	Unknown Protein
Cluster_74	DicerCall=24	MIRNA=N	1:614389-614643	5.01352	4.7055	3.44764	3.28014	4.33781	0.308709	0.324703	0.999916	Solyc01g005940	1	itag	613955	617183	protein_coding	Phytoene synthase 3
Cluster_75	DicerCall=24	MIRNA=N	1:614756-615332	3.07246	2.5599	3.24578	3.06467	3.08972	0.207408	0.614351	0.999916	Solyc01g005940	1	itag	613955	617183	protein_coding	Phytoene synthase 3
Cluster_75	DicerCall=24	MIRNA=N	1:614756-615332	3.07246	2.5599	3.24578	3.06467	3.08972	0.207408	0.614351	0.999916	Solyc01g005950	1	itag	617606	624776	protein_coding	Serine/threonine-protein phosphatase (B9GY91_POPTR)
Cluster_76	DicerCall=24	MIRNA=N	1:616402-616483	2.61249	2.72329	2.79086	3.2896	2.93393	-0.236443	0.581615	0.999916	Solyc01g005940	1	itag	613955	617183	protein_coding	Phytoene synthase 3
Cluster_76	DicerCall=24	MIRNA=N	1:616402-616483	2.61249	2.72329	2.79086	3.2896	2.93393	-0.236443	0.581615	0.999916	Solyc01g005950	1	itag	617606	624776	protein_coding	Serine/threonine-protein phosphatase (B9GY91_POPTR)
Cluster_77	DicerCall=24	MIRNA=N	1:630599-630992	5.43984	5.2886	5.88358	5.55755	5.5797	0.231939	0.315538	0.999916	Solyc01g005960	1	itag	625583	632996	protein_coding	RNA helicase DEAD1 (manually curated)
Cluster_78	DicerCall=24	MIRNA=N	1:649363-649553	3.64712	2.65595	1.7972	1.91639	2.87344	0.435277	0.420141	0.999916	Solyc01g005980	1	itag	650449	652528	protein_coding	POT family domain containing protein expressed (D8L9H8_WHEAT)
Cluster_78	DicerCall=24	MIRNA=N	1:649363-649553	3.64712	2.65595	1.7972	1.91639	2.87344	0.435277	0.420141	0.999916	Solyc01g005970	1	itag	642518	647246	protein_coding	Kelch-like protein 3 (KLHL3_PONAB)
Cluster_79	DicerCall=24	MIRNA=N	1:660171-660550	2.84332	2.49229	2.95668	2.58778	2.82105	0.282507	0.541682	0.999916	NCRNA_1_346	1	ensembl_genomes	658886	659166	miRNA	NA
Cluster_79	DicerCall=24	MIRNA=N	1:660171-660550	2.84332	2.49229	2.95668	2.58778	2.82105	0.282507	0.541682	0.999916	NCRNA_1_306	1	ensembl_genomes	658887	659165	miRNA	NA
Cluster_80	DicerCall=24	MIRNA=N	1:660629-661177	2.13095	2.50868	3.63587	3.00934	3.01218	-0.106839	0.812237	0.999916	Solyc01g006000	1	itag	663324	669843	protein_coding	GPI mannosyltransferase 2 (A8N6M5_COPC7)
Cluster_80	DicerCall=24	MIRNA=N	1:660629-661177	2.13095	2.50868	3.63587	3.00934	3.01218	-0.106839	0.812237	0.999916	NCRNA_1_346	1	ensembl_genomes	658886	659166	miRNA	NA
Cluster_80	DicerCall=24	MIRNA=N	1:660629-661177	2.13095	2.50868	3.63587	3.00934	3.01218	-0.106839	0.812237	0.999916	NCRNA_1_306	1	ensembl_genomes	658887	659165	miRNA	NA
Cluster_81	DicerCall=24	MIRNA=N	1:682703-683008	2.43936	2.55236	3.15115	3.26495	2.94245	-0.184503	0.663232	0.999916	Solyc01g006020	1	itag	679453	682301	protein_coding	At3g32930-like protein (Fragment) (B3SKU7_ARAHA)
Cluster_82	DicerCall=24	MIRNA=N	1:683978-685092	3.2488	3.33589	4.32196	4.24269	3.91426	0.0171918	0.958453	0.999916	Solyc01g006020	1	itag	679453	682301	protein_coding	At3g32930-like protein (Fragment) (B3SKU7_ARAHA)
Cluster_83	DicerCall=24	MIRNA=N	1:685175-685633	2.08254	1.60326	3.08284	3.23083	2.72197	0.240314	0.638062	0.999916	NA	NA	NA	NA	NA	NA	NA
Cluster_84	DicerCall=24	MIRNA=N	1:686531-687924	2.14267	2.59672	5.64275	5.51271	4.7593	-0.220434	0.550931	0.999916	NA	NA	NA	NA	NA	NA	NA
Cluster_85	DicerCall=24	MIRNA=N	1:702811-703917	1.77085	1.52057	3.9598	4.26078	3.41976	0.401111	0.391999	0.999916	NA	NA	NA	NA	NA	NA	NA
Cluster_86	DicerCall=24	MIRNA=N	1:704213-704521	0.55646	1.12623	4.37439	4.14414	3.42665	-0.189551	0.753293	0.999916	NA	NA	NA	NA	NA	NA	NA
Cluster_87	DicerCall=24	MIRNA=N	1:704601-705431	2.76301	1.81739	5.71841	5.88276	4.93727	0.335846	0.345791	0.999916	NA	NA	NA	NA	NA	NA	NA
Cluster_88	DicerCall=24	MIRNA=N	1:705518-706367	2.28055	2.57287	5.49212	5.15771	4.52588	-0.0631405	0.858489	0.999916	NA	NA	NA	NA	NA	NA	NA
Cluster_89	DicerCall=24	MIRNA=N	1:707020-707566	1.26608	1.74579	3.8409	3.89253	3.15404	-0.44298	0.406925	0.999916	NA	NA	NA	NA	NA	NA	NA
Cluster_90	DicerCall=24	MIRNA=N	1:727039-727246	2.40272	1.91319	4.89384	4.77878	4.08948	0.0775091	0.837382	0.999916	Solyc01g006040	1	itag	716528	726655	protein_coding	E3 ubiquitin-protein ligase BRE1-like 2 (BRE1B_ARATH)
Cluster_90	DicerCall=24	MIRNA=N	1:727039-727246	2.40272	1.91319	4.89384	4.77878	4.08948	0.0775091	0.837382	0.999916	Solyc01g006050	1	itag	729095	730484	protein_coding	Plant viral-response family protein (B6SQA7_MAIZE)
Cluster_91	DicerCall=24	MIRNA=N	1:743155-743462	4.61598	4.87653	3.52672	3.1067	4.24161	0.163174	0.604067	0.999916	Solyc01g006070	1	itag	739814	740772	protein_coding	Plant viral-response family protein (B6SQA7_MAIZE)
Cluster_92	DicerCall=24	MIRNA=N	1:745047-745345	3.76916	4.05396	3.78758	3.91918	3.9357	-0.202824	0.544029	0.999916	Solyc01g006080	1	itag	747083	750281	protein_coding	Protein involved in mRNA turnover and stability (ISS) (Q00X49_OSTTA)
Cluster_93	DicerCall=24	MIRNA=N	1:752496-752655	2.4338	2.20957	3.46983	3.36202	3.00066	0.199523	0.646324	0.999916	Solyc01g006090	1	itag	754311	755769	protein_coding	rRNA processing protein Ebp2 (B6K460_SCHJY)
Cluster_93	DicerCall=24	MIRNA=N	1:752496-752655	2.4338	2.20957	3.46983	3.36202	3.00066	0.199523	0.646324	0.999916	Solyc01g006080	1	itag	747083	750281	protein_coding	Protein involved in mRNA turnover and stability (ISS) (Q00X49_OSTTA)
Cluster_94	DicerCall=22	MIRNA=N	1:759431-759657	7.31304	7.63305	8.3275	7.86109	7.84776	0.113512	0.576153	0.999916	Solyc01g006100	1	itag	756827	764851	protein_coding	Cytosine-specific methyltransferase (B4XTS9_ELAGV)
Cluster_95	DicerCall=24	MIRNA=N	1:765099-765447	3.08024	2.28271	3.01751	2.1596	2.7247	0.877752	0.0499883	0.679152	Solyc01g006110	1	itag	766543	772337	protein_coding	PP2A regulatory subunit TAP46 (B6TVR5_MAIZE)
Cluster_95	DicerCall=24	MIRNA=N	1:765099-765447	3.08024	2.28271	3.01751	2.1596	2.7247	0.877752	0.0499883	0.679152	Solyc01g006100	1	itag	756827	764851	protein_coding	Cytosine-specific methyltransferase (B4XTS9_ELAGV)
Cluster_96	DicerCall=24	MIRNA=N	1:772522-773087	2.99798	3.19952	2.50431	2.31666	2.86083	0.0548106	0.902746	0.999916	Solyc01g006110	1	itag	766543	772337	protein_coding	PP2A regulatory subunit TAP46 (B6TVR5_MAIZE)
Cluster_97	DicerCall=24	MIRNA=N	1:773227-773502	4.26599	3.55398	4.18735	4.09768	4.08873	0.449015	0.155308	0.999916	Solyc01g006110	1	itag	766543	772337	protein_coding	PP2A regulatory subunit TAP46 (B6TVR5_MAIZE)
Cluster_98	DicerCall=24	MIRNA=N	1:773606-774613	4.24131	4.1984	4.47877	4.22068	4.35745	0.065295	0.845701	0.999916	Solyc01g006110	1	itag	766543	772337	protein_coding	PP2A regulatory subunit TAP46 (B6TVR5_MAIZE)
Cluster_98	DicerCall=24	MIRNA=N	1:773606-774613	4.24131	4.1984	4.47877	4.22068	4.35745	0.065295	0.845701	0.999916	Solyc01g006120	1	itag	776048	784378	protein_coding	Casein kinase-like protein (Q9LID3_ARATH)
Cluster_99	DicerCall=24	MIRNA=N	1:774779-775227	2.35073	3.47478	3.50842	3.82506	3.49247	-0.397079	0.285089	0.999916	Solyc01g006110	1	itag	766543	772337	protein_coding	PP2A regulatory subunit TAP46 (B6TVR5_MAIZE)
Cluster_99	DicerCall=24	MIRNA=N	1:774779-775227	2.35073	3.47478	3.50842	3.82506	3.49247	-0.397079	0.285089	0.999916	Solyc01g006120	1	itag	776048	784378	protein_coding	Casein kinase-like protein (Q9LID3_ARATH)
Cluster_100	DicerCall=24	MIRNA=N	1:805239-805401	2.70402	3.07931	2.88896	2.89975	2.94536	-0.180658	0.669624	0.999916	Solyc01g006160	1	itag	805777	808340	protein_coding	Unknown Protein
Cluster_101	DicerCall=24	MIRNA=N	1:811974-812330	3.38091	2.80108	2.31999	2.27124	2.80741	0.283501	0.523957	0.999916	Solyc01g006170	1	itag	809135	810275	protein_coding	rRNA processing protein ebna1-binding protein-related (C4QG91_SCHMA)
Cluster_101	DicerCall=24	MIRNA=N	1:811974-812330	3.38091	2.80108	2.31999	2.27124	2.80741	0.283501	0.523957	0.999916	Solyc01g006180	1	itag	813047	818684	protein_coding	GTP-binding protein-like (Q69NK1_ORYSJ)
Cluster_102	DicerCall=N	MIRNA=N	1:822024-822073	0.929172	0.626494	2.91121	3.41976	2.73288	0.431365	0.606185	0.999916	Solyc01g006190	1	itag	819250	823951	protein_coding	E3 ubiquitin-protein ligase sina (B0WR23_CULQU)
Cluster_103	DicerCall=24	MIRNA=N	1:830920-831198	3.73493	3.85245	4.69313	4.35373	4.26618	0.278468	0.393869	0.999916	Solyc01g006210	1	itag	833604	837884	protein_coding	Non-structural maintenance of chromosomes element 1 homolog (B5X8H0_SALSA)
Cluster_103	DicerCall=24	MIRNA=N	1:830920-831198	3.73493	3.85245	4.69313	4.35373	4.26618	0.278468	0.393869	0.999916	Solyc01g006200	1	itag	830032	833045	protein_coding	Unknown Protein
Cluster_104	DicerCall=24	MIRNA=N	1:831284-831670	6.05593	6.01655	6.88614	6.94644	6.54816	0.00414385	0.981178	0.999916	Solyc01g006200	1	itag	830032	833045	protein_coding	Unknown Protein
Cluster_104	DicerCall=24	MIRNA=N	1:831284-831670	6.05593	6.01655	6.88614	6.94644	6.54816	0.00414385	0.981178	0.999916	Solyc01g006210	1	itag	833604	837884	protein_coding	Non-structural maintenance of chromosomes element 1 homolog (B5X8H0_SALSA)
Cluster_105	DicerCall=22	MIRNA=N	1:831869-832726	9.72017	10.3298	9.61903	9.33723	9.81721	-0.175463	0.328182	0.999916	Solyc01g006200	1	itag	830032	833045	protein_coding	Unknown Protein
Cluster_105	DicerCall=22	MIRNA=N	1:831869-832726	9.72017	10.3298	9.61903	9.33723	9.81721	-0.175463	0.328182	0.999916	Solyc01g006210	1	itag	833604	837884	protein_coding	Non-structural maintenance of chromosomes element 1 homolog (B5X8H0_SALSA)
Cluster_106	DicerCall=24	MIRNA=N	1:859522-859992	3.53016	1.87719	2.34488	2.37158	2.73266	0.772061	0.109771	0.942029	Solyc01g006230	1	itag	853672	859412	protein_coding	Cysteine protease (A8NLD6_COPC7)
Cluster_106	DicerCall=24	MIRNA=N	1:859522-859992	3.53016	1.87719	2.34488	2.37158	2.73266	0.772061	0.109771	0.942029	Solyc01g006240	1	itag	860311	861340	protein_coding	Myrosinase-binding protein-like At3g16440 (MB32_ARATH)
Cluster_107	DicerCall=24	MIRNA=N	1:860351-861306	4.28411	4.56684	5.60439	5.05396	5.0115	0.187916	0.520549	0.999916	Solyc01g006250	1	itag	862809	863127	protein_coding	Unknown Protein; contains Interpro domain(s) IPR001810 Cyclin-like F-box
Cluster_107	DicerCall=24	MIRNA=N	1:860351-861306	4.28411	4.56684	5.60439	5.05396	5.0115	0.187916	0.520549	0.999916	Solyc01g006230	1	itag	853672	859412	protein_coding	Cysteine protease (A8NLD6_COPC7)
Cluster_107	DicerCall=24	MIRNA=N	1:860351-861306	4.28411	4.56684	5.60439	5.05396	5.0115	0.187916	0.520549	0.999916	Solyc01g006240	1	itag	860311	861340	protein_coding	Myrosinase-binding protein-like At3g16440 (MB32_ARATH)
Cluster_108	DicerCall=24	MIRNA=N	1:864957-865264	3.23717	2.4393	3.45526	3.64183	3.30622	0.344035	0.384559	0.999916	Solyc01g006250	1	itag	862809	863127	protein_coding	Unknown Protein; contains Interpro domain(s) IPR001810 Cyclin-like F-box
Cluster_109	DicerCall=24	MIRNA=N	1:866079-866351	2.79772	1.44251	2.52968	2.72251	2.61941	0.416861	0.435137	0.999916	NA	NA	NA	NA	NA	NA	NA
Cluster_110	DicerCall=24	MIRNA=N	1:866472-866677	2.51689	1.96489	3.1263	3.25417	2.88388	0.391198	0.389553	0.999916	Solyc01g006260	1	itag	868862	870137	protein_coding	Ribonuclease P/MRP protein subunit POP5 (POP5_HUMAN)
Cluster_111	DicerCall=24	MIRNA=N	1:871452-871674	2.93301	1.9649	3.13269	3.79363	3.11671	0.221237	0.601438	0.999916	Solyc01g006260	1	itag	868862	870137	protein_coding	Ribonuclease P/MRP protein subunit POP5 (POP5_HUMAN)
Cluster_111	DicerCall=24	MIRNA=N	1:871452-871674	2.93301	1.9649	3.13269	3.79363	3.11671	0.221237	0.601438	0.999916	TRNA_1_1	1	ensembl_genomes	870450	870522	tRNA	NA
Cluster_111	DicerCall=24	MIRNA=N	1:871452-871674	2.93301	1.9649	3.13269	3.79363	3.11671	0.221237	0.601438	0.999916	Solyc01g006270	1	itag	874094	874806	protein_coding	Unknown Protein
Cluster_112	DicerCall=24	MIRNA=N	1:889489-889822	3.67899	2.58834	2.66295	2.1828	2.9133	0.903364	0.0355121	0.563219	Solyc01g006290	1	itag	884779	887621	protein_coding	Peroxidase (Q42964_TOBAC)
Cluster_112	DicerCall=24	MIRNA=N	1:889489-889822	3.67899	2.58834	2.66295	2.1828	2.9133	0.903364	0.0355121	0.563219	Solyc01g006300	1	itag	888896	891747	protein_coding	LECEVI1A (manually curated)
Cluster_113	DicerCall=24	MIRNA=N	1:892178-892663	5.11974	4.95517	5.16883	4.91786	5.06098	0.227513	0.3431	0.999916	Solyc01g006300	1	itag	888896	891747	protein_coding	LECEVI1A (manually curated)
Cluster_114	DicerCall=24	MIRNA=N	1:892846-893271	3.74326	4.1525	3.25184	3.02215	3.62823	-0.0937167	0.779477	0.999916	Solyc01g006300	1	itag	888896	891747	protein_coding	LECEVI1A (manually curated)
Cluster_115	DicerCall=24	MIRNA=N	1:903785-903902	2.69727	2.30317	2.80284	2.73849	2.77645	0.126022	0.80243	0.999916	Solyc01g006310	1	itag	899147	902371	protein_coding	Peroxidase (D7LZC8_ARALY)
Cluster_115	DicerCall=24	MIRNA=N	1:903785-903902	2.69727	2.30317	2.80284	2.73849	2.77645	0.126022	0.80243	0.999916	Solyc01g006320	1	itag	903793	904590	protein_coding	Non-race specific disease resistance protein 1-like protein b (D2CFI3_COFAR)
Cluster_116	DicerCall=24	MIRNA=N	1:904778-905028	2.75058	2.18502	3.95393	3.71045	3.43484	0.554955	0.229321	0.999916	Solyc01g006310	1	itag	899147	902371	protein_coding	Peroxidase (D7LZC8_ARALY)
Cluster_116	DicerCall=24	MIRNA=N	1:904778-905028	2.75058	2.18502	3.95393	3.71045	3.43484	0.554955	0.229321	0.999916	Solyc01g006320	1	itag	903793	904590	protein_coding	Non-race specific disease resistance protein 1-like protein b (D2CFI3_COFAR)
Cluster_117	DicerCall=24	MIRNA=N	1:909970-910371	3.2791	3.22247	3.31115	3.77818	3.46669	-0.154426	0.668514	0.999916	Solyc01g006330	1	itag	909572	913930	protein_coding	PAP fibrillin family protein (B7KDB3_CYAP7)
Cluster_118	DicerCall=24	MIRNA=N	1:913843-914249	5.22264	4.70896	3.29756	3.08041	4.40219	0.413233	0.22259	0.999916	Solyc01g006340	1	itag	915539	918894	protein_coding	ATP dependent RNA helicase (B3LKV6_YEAS1)
Cluster_118	DicerCall=24	MIRNA=N	1:913843-914249	5.22264	4.70896	3.29756	3.08041	4.40219	0.413233	0.22259	0.999916	Solyc01g006330	1	itag	909572	913930	protein_coding	PAP fibrillin family protein (B7KDB3_CYAP7)
Cluster_119	DicerCall=24	MIRNA=N	1:931383-931972	2.03069	1.93194	3.50842	2.54046	2.77333	0.59924	0.257669	0.999916	Solyc01g006350	1	itag	934429	952385	protein_coding	Glucan synthase like 7 (D8TE42_SELML)
Cluster_120	DicerCall=24	MIRNA=N	1:1014266-1014874	6.43268	6.03829	5.24783	4.7517	5.77732	0.460211	0.0345275	0.554589	Solyc01g006380	1	itag	1012883	1014486	protein_coding	U-box domain-containing protein (B6V8G2_HELAN)
Cluster_120	DicerCall=24	MIRNA=N	1:1014266-1014874	6.43268	6.03829	5.24783	4.7517	5.77732	0.460211	0.0345275	0.554589	Solyc01g006390	1	itag	1017309	1018640	protein_coding	Cysteine-rich extensin-like protein-4 (Q08197_TOBAC)
Cluster_121	DicerCall=24	MIRNA=N	1:1017890-1018351	4.31283	4.19653	2.62233	3.18033	3.80698	-0.152244	0.691271	0.999916	Solyc01g006390	1	itag	1017309	1018640	protein_coding	Cysteine-rich extensin-like protein-4 (Q08197_TOBAC)
Cluster_122	DicerCall=24	MIRNA=N	1:1025032-1025318	4.713	4.46606	2.07776	2.40157	3.91854	-0.115182	0.776083	0.999916	Solyc01g006400	1	itag	1021151	1023144	protein_coding	Cysteine-rich extensin-like protein-4 (Q08197_TOBAC)
Cluster_122	DicerCall=24	MIRNA=N	1:1025032-1025318	4.713	4.46606	2.07776	2.40157	3.91854	-0.115182	0.776083	0.999916	Solyc01g006410	1	itag	1024950	1025645	protein_coding	Cysteine-rich extensin-like protein-4 (Q08197_TOBAC)
Cluster_123	DicerCall=24	MIRNA=N	1:1030296-1030816	4.18777	3.6797	1.68873	2.4859	3.35655	-0.189996	0.66247	0.999916	Solyc01g006420	1	itag	1030375	1030860	protein_coding	Unknown Protein
Cluster_124	DicerCall=24	MIRNA=N	1:1033158-1033462	3.09827	2.65831	3.60732	3.65175	3.3557	0.251504	0.516561	0.999916	Solyc01g006430	1	itag	1033539	1035178	protein_coding	Omega-6 fatty acid desaturase (Q461Q1_HEVBR)
Cluster_124	DicerCall=24	MIRNA=N	1:1033158-1033462	3.09827	2.65831	3.60732	3.65175	3.3557	0.251504	0.516561	0.999916	Solyc01g006420	1	itag	1030375	1030860	protein_coding	Unknown Protein
Cluster_125	DicerCall=24	MIRNA=N	1:1044293-1045185	3.67506	3.18924	3.32913	3.00073	3.35375	0.490131	0.183995	0.999916	Solyc01g006440	1	itag	1047474	1051067	protein_coding	Peptide transporter-like protein (Q9SVS9_ARATH)
Cluster_126	DicerCall=24	MIRNA=N	1:1045641-1045842	3.14071	3.18924	1.79943	2.02379	2.72342	-0.153025	0.752351	0.999916	Solyc01g006440	1	itag	1047474	1051067	protein_coding	Peptide transporter-like protein (Q9SVS9_ARATH)
Cluster_127	DicerCall=24	MIRNA=N	1:1048231-1048330	2.19289	1.65424	4.49204	4.91581	3.96326	0.137811	0.759817	0.999916	Solyc01g006440	1	itag	1047474	1051067	protein_coding	Peptide transporter-like protein (Q9SVS9_ARATH)
Cluster_128	DicerCall=24	MIRNA=N	1:1049216-1049986	4.58454	3.87645	4.88893	4.66455	4.57393	0.502553	0.0634205	0.764379	Solyc01g006440	1	itag	1047474	1051067	protein_coding	Peptide transporter-like protein (Q9SVS9_ARATH)
Cluster_129	DicerCall=24	MIRNA=N	1:1052147-1052294	3.9156	2.97899	2.32692	1.92911	3.08345	0.765903	0.103465	0.929272	Solyc01g006440	1	itag	1047474	1051067	protein_coding	Peptide transporter-like protein (Q9SVS9_ARATH)
Cluster_130	DicerCall=24	MIRNA=N	1:1066760-1067441	4.37013	4.01986	2.9168	3.20813	3.7881	-0.0342312	0.922331	0.999916	Solyc01g006460	1	itag	1064850	1067860	protein_coding	Non-structural maintenance of chromosome element 4 (B6K0D9_SCHJY)
Cluster_131	DicerCall=24	MIRNA=N	1:1070454-1071213	3.45975	2.79073	3.65148	3.79266	3.50051	0.348316	0.329645	0.999916	Solyc01g006470	1	itag	1070708	1073203	protein_coding	Bromodomain protein (B9GYV6_POPTR)
Cluster_132	DicerCall=24	MIRNA=N	1:1072890-1073241	6.48685	6.03662	6.17433	6.29219	6.27307	0.171036	0.404551	0.999916	Solyc01g006480	1	itag	1074151	1078328	protein_coding	Alpha/beta hydrolase (Q83AV9_COXBU)
Cluster_132	DicerCall=24	MIRNA=N	1:1072890-1073241	6.48685	6.03662	6.17433	6.29219	6.27307	0.171036	0.404551	0.999916	Solyc01g006470	1	itag	1070708	1073203	protein_coding	Bromodomain protein (B9GYV6_POPTR)
Cluster_133	DicerCall=24	MIRNA=N	1:1087448-1087767	2.34589	1.89454	3.71473	3.61639	3.11364	0.283926	0.517495	0.999916	Solyc01g006490	1	itag	1081667	1087120	protein_coding	Protein YdiU (B5N5F2_SALET)
Cluster_133	DicerCall=24	MIRNA=N	1:1087448-1087767	2.34589	1.89454	3.71473	3.61639	3.11364	0.283926	0.517495	0.999916	Solyc01g006500	1	itag	1089833	1093094	protein_coding	Pentatricopeptide repeat-containing protein (D7MMK8_ARALY)
Cluster_134	DicerCall=24	MIRNA=N	1:1100127-1100656	3.01581	3.80958	4.1627	4.74485	4.0924	-0.669195	0.0362599	0.569264	Solyc01g006510	1	itag	1093865	1098227	protein_coding	sorbitol related enzyme (manually curated)
Cluster_134	DicerCall=24	MIRNA=N	1:1100127-1100656	3.01581	3.80958	4.1627	4.74485	4.0924	-0.669195	0.0362599	0.569264	Solyc01g006520	1	itag	1099482	1102806	protein_coding	Receptor-like protein kinase (Q39202_ARATH)
Cluster_135	DicerCall=24	MIRNA=N	1:1104190-1104562	4.8327	4.49155	2.88073	3.13365	4.13049	-0.0167074	0.962902	0.999916	Solyc01g006530	1	itag	1104611	1107028	protein_coding	Receptor-like protein kinase (Q39202_ARATH)
Cluster_135	DicerCall=24	MIRNA=N	1:1104190-1104562	4.8327	4.49155	2.88073	3.13365	4.13049	-0.0167074	0.962902	0.999916	Solyc01g006520	1	itag	1099482	1102806	protein_coding	Receptor-like protein kinase (Q39202_ARATH)
Cluster_136	DicerCall=24	MIRNA=N	1:1111480-1111839	3.53293	3.33252	3.42776	3.21197	3.4599	0.305791	0.414896	0.999916	Solyc01g006540	1	itag	1113718	1123928	protein_coding	lipoxygenase C (manually curated)
Cluster_137	DicerCall=24	MIRNA=N	1:1112546-1112957	2.70402	3.17023	4.12845	4.39543	3.80763	-0.49909	0.185548	0.999916	Solyc01g006540	1	itag	1113718	1123928	protein_coding	lipoxygenase C (manually curated)
Cluster_138	DicerCall=24	MIRNA=N	1:1113602-1113890	4.70953	4.56834	0.913215	1.2087	3.78977	-0.128068	0.812652	0.999916	Solyc01g006540	1	itag	1113718	1123928	protein_coding	lipoxygenase C (manually curated)
Cluster_139	DicerCall=24	MIRNA=N	1:1118677-1119459	3.24889	3.82203	2.86003	3.13309	3.41126	-0.308548	0.442675	0.999916	Solyc01g006540	1	itag	1113718	1123928	protein_coding	lipoxygenase C (manually curated)
Cluster_140	DicerCall=24	MIRNA=N	1:1120142-1120739	4.18846	3.68	4.24823	4.52836	4.20999	0.135921	0.637202	0.999916	Solyc01g006540	1	itag	1113718	1123928	protein_coding	lipoxygenase C (manually curated)
Cluster_141	DicerCall=24	MIRNA=N	1:1127643-1128365	2.3443	2.8221	5.82734	5.61126	4.89951	-0.122781	0.720814	0.999916	Solyc01g006560	1	itag	1128815	1139705	protein_coding	Lipoxygenase (C0KKU8_SOLLC)
Cluster_141	DicerCall=24	MIRNA=N	1:1127643-1128365	2.3443	2.8221	5.82734	5.61126	4.89951	-0.122781	0.720814	0.999916	Solyc01g006550	1	itag	1124417	1127114	protein_coding	LRR receptor-like serine/threonine-protein kinase, RLP
Cluster_142	DicerCall=N	MIRNA=N	1:1135150-1135468	2.98121	2.88582	2.42727	2.3787	2.81626	0.120232	0.805823	0.999916	Solyc01g006560	1	itag	1128815	1139705	protein_coding	Lipoxygenase (C0KKU8_SOLLC)
Cluster_143	DicerCall=24	MIRNA=N	1:1136251-1136308	1.048	1.02231	4.13054	3.70844	3.1723	-0.0820363	0.894238	0.999916	Solyc01g006560	1	itag	1128815	1139705	protein_coding	Lipoxygenase (C0KKU8_SOLLC)
Cluster_144	DicerCall=24	MIRNA=N	1:1136881-1137293	4.94944	4.75574	7.64598	7.46593	6.77775	0.19659	0.414887	0.999916	Solyc01g006560	1	itag	1128815	1139705	protein_coding	Lipoxygenase (C0KKU8_SOLLC)
Cluster_145	DicerCall=24	MIRNA=N	1:1138370-1138556	3.52974	3.61008	3.51014	3.65115	3.63203	-0.0427439	0.905863	0.999916	Solyc01g006560	1	itag	1128815	1139705	protein_coding	Lipoxygenase (C0KKU8_SOLLC)
Cluster_146	DicerCall=24	MIRNA=N	1:1144120-1144326	2.37391	2.37747	2.86103	3.15045	2.7751	-0.164584	0.715708	0.999916	Solyc01g006570	1	itag	1145295	1145468	protein_coding	Lipoxygenase (C0KKU8_SOLLC)
Cluster_147	DicerCall=24	MIRNA=N	1:1144928-1145217	3.9207	3.91371	3.69698	4.16712	3.98087	-0.170768	0.604068	0.999916	Solyc01g006570	1	itag	1145295	1145468	protein_coding	Lipoxygenase (C0KKU8_SOLLC)
Cluster_148	DicerCall=24	MIRNA=N	1:1151647-1152239	1.85555	2.15226	3.40906	3.14213	2.82795	0.0239005	0.95952	0.999916	NA	NA	NA	NA	NA	NA	NA
Cluster_149	DicerCall=24	MIRNA=N	1:1159794-1160193	4.58009	3.97022	4.52762	4.42491	4.43455	0.319319	0.293592	0.999916	NA	NA	NA	NA	NA	NA	NA
Cluster_150	DicerCall=24	MIRNA=N	1:1175287-1175679	4.6489	4.13698	4.20871	4.52032	4.42146	0.117894	0.673175	0.999916	NA	NA	NA	NA	NA	NA	NA
Cluster_151	DicerCall=24	MIRNA=N	1:1186879-1187395	3.8039	4.01304	3.97664	3.72259	3.90906	0.0374315	0.904779	0.999916	Solyc01g006580	1	itag	1182743	1185478	protein_coding	2-oxoglutarate-dependent dioxygenase (B9GL08_POPTR)
Cluster_152	DicerCall=24	MIRNA=N	1:1187559-1187702	2.91143	3.06734	3.3006	3.2321	3.22246	-0.189156	0.639113	0.999916	Solyc01g006580	1	itag	1182743	1185478	protein_coding	2-oxoglutarate-dependent dioxygenase (B9GL08_POPTR)
Cluster_153	DicerCall=24	MIRNA=N	1:1196853-1197243	1.76996	1.73203	4.87634	4.48224	3.94943	0.343046	0.48612	0.999916	Solyc01g006590	1	itag	1197783	1200039	protein_coding	Receptor-like protein kinase (Q39202_ARATH)
Cluster_154	DicerCall=24	MIRNA=N	1:1209248-1209747	2.48563	2.15892	3.80368	3.86666	3.31912	0.181012	0.668721	0.999916	Solyc01g006600	1	itag	1201288	1207906	protein_coding	Non-ribosomal peptide synthetase (D0BWJ8_9GAMM)
Cluster_154	DicerCall=24	MIRNA=N	1:1209248-1209747	2.48563	2.15892	3.80368	3.86666	3.31912	0.181012	0.668721	0.999916	Solyc01g006610	1	itag	1210167	1212833	protein_coding	2-oxoglutarate-dependent dioxygenase (B9GL08_POPTR)
Cluster_155	DicerCall=24	MIRNA=N	1:1209829-1210156	1.56248	1.8551	3.21865	3.49743	2.82593	-0.0335905	0.945015	0.999916	Solyc01g006600	1	itag	1201288	1207906	protein_coding	Non-ribosomal peptide synthetase (D0BWJ8_9GAMM)
Cluster_155	DicerCall=24	MIRNA=N	1:1209829-1210156	1.56248	1.8551	3.21865	3.49743	2.82593	-0.0335905	0.945015	0.999916	Solyc01g006610	1	itag	1210167	1212833	protein_coding	2-oxoglutarate-dependent dioxygenase (B9GL08_POPTR)
Cluster_156	DicerCall=24	MIRNA=N	1:1210287-1211119	5.4017	5.69234	5.35433	5.34296	5.47855	-0.0954001	0.691342	0.999916	Solyc01g006610	1	itag	1210167	1212833	protein_coding	2-oxoglutarate-dependent dioxygenase (B9GL08_POPTR)
Cluster_156	DicerCall=24	MIRNA=N	1:1210287-1211119	5.4017	5.69234	5.35433	5.34296	5.47855	-0.0954001	0.691342	0.999916	Solyc01g006600	1	itag	1201288	1207906	protein_coding	Non-ribosomal peptide synthetase (D0BWJ8_9GAMM)
Cluster_157	DicerCall=24	MIRNA=N	1:1211390-1211650	5.29856	5.57366	7.41345	7.29969	6.73059	-0.00860474	0.972953	0.999916	Solyc01g006610	1	itag	1210167	1212833	protein_coding	2-oxoglutarate-dependent dioxygenase (B9GL08_POPTR)
Cluster_158	DicerCall=24	MIRNA=N	1:1211816-1212216	3.67098	3.79342	4.73962	3.89877	4.10795	0.417999	0.152122	0.999916	Solyc01g006610	1	itag	1210167	1212833	protein_coding	2-oxoglutarate-dependent dioxygenase (B9GL08_POPTR)
Cluster_159	DicerCall=24	MIRNA=N	1:1216402-1216937	3.5604	3.25972	4.99372	4.60874	4.32886	0.237841	0.470682	0.999916	Solyc01g006620	1	itag	1217128	1219478	protein_coding	Phosphoribosylanthranilate transferase (Fragment) (Q43085_PEA)
Cluster_160	DicerCall=24	MIRNA=N	1:1231880-1232298	2.72127	2.94008	3.0528	2.77763	2.94961	-0.053236	0.902957	0.999916	Solyc01g006630	1	itag	1223346	1230598	protein_coding	Oxidoreductase family protein (D7KZW5_ARALY)
Cluster_161	DicerCall=24	MIRNA=N	1:1234054-1234579	4.47007	4.29969	4.93054	4.87172	4.70019	0.140291	0.615464	0.999916	Solyc01g006640	1	itag	1235698	1244411	protein_coding	AMP-dependent synthetase and ligase (B2J012_NOSP7)
Cluster_162	DicerCall=24	MIRNA=N	1:1249664-1251085	2.98688	3.31462	3.50147	3.19197	3.28514	-0.0163599	0.964604	0.999916	Solyc01g006650	1	itag	1246050	1248906	protein_coding	Ethylene insensitive 3 class transcription factor (D5L144_MALDO)
Cluster_162	DicerCall=24	MIRNA=N	1:1249664-1251085	2.98688	3.31462	3.50147	3.19197	3.28514	-0.0163599	0.964604	0.999916	Solyc01g006660	1	itag	1249071	1255565	protein_coding	Subtilisin-like serine protease (Q8LAE1_ARATH)
Cluster_163	DicerCall=24	MIRNA=N	1:1254843-1255450	3.078	3.3921	5.13665	5.02668	4.48615	0.00579379	0.985941	0.999916	Solyc01g006660	1	itag	1249071	1255565	protein_coding	Subtilisin-like serine protease (Q8LAE1_ARATH)
Cluster_164	DicerCall=24	MIRNA=N	1:1266540-1267291	2.96111	2.77382	2.75541	2.99986	3.00585	-0.0323607	0.943053	0.999916	Solyc01g006680	1	itag	1260327	1264553	protein_coding	Transcription factor jumonji jmjC domain protein (D5NKF9_9BURK)
Cluster_164	DicerCall=24	MIRNA=N	1:1266540-1267291	2.96111	2.77382	2.75541	2.99986	3.00585	-0.0323607	0.943053	0.999916	Solyc01g006690	1	itag	1267165	1270752	protein_coding	Unknown Protein
Cluster_165	DicerCall=24	MIRNA=N	1:1271831-1272422	3.8533	3.7942	4.97081	5.07631	4.57447	-0.0167634	0.953735	0.999916	Solyc01g006690	1	itag	1267165	1270752	protein_coding	Unknown Protein
Cluster_166	DicerCall=24	MIRNA=N	1:1300575-1300949	4.88466	4.29196	5.7341	5.59908	5.26166	0.396111	0.116578	0.956211	Solyc01g006720	1	itag	1301729	1309554	protein_coding	ABC transporter G family member 22 (AB22G_ARATH)
Cluster_166	DicerCall=24	MIRNA=N	1:1300575-1300949	4.88466	4.29196	5.7341	5.59908	5.26166	0.396111	0.116578	0.956211	Solyc01g006710	1	itag	1286242	1300706	protein_coding	ATP-dependent RNA helicase A-like protein (Q9FF84_ARATH)
Cluster_167	DicerCall=24	MIRNA=N	1:1301563-1301599	1.06038	1.02376	3.96803	3.89954	3.1615	-0.0978544	0.876159	0.999916	Solyc01g006720	1	itag	1301729	1309554	protein_coding	ABC transporter G family member 22 (AB22G_ARATH)
Cluster_167	DicerCall=24	MIRNA=N	1:1301563-1301599	1.06038	1.02376	3.96803	3.89954	3.1615	-0.0978544	0.876159	0.999916	Solyc01g006710	1	itag	1286242	1300706	protein_coding	ATP-dependent RNA helicase A-like protein (Q9FF84_ARATH)
Cluster_168	DicerCall=24	MIRNA=N	1:1302335-1302716	3.29141	2.80295	3.08098	2.15431	2.93445	0.810968	0.0590853	0.737759	Solyc01g006710	1	itag	1286242	1300706	protein_coding	ATP-dependent RNA helicase A-like protein (Q9FF84_ARATH)
Cluster_168	DicerCall=24	MIRNA=N	1:1302335-1302716	3.29141	2.80295	3.08098	2.15431	2.93445	0.810968	0.0590853	0.737759	Solyc01g006720	1	itag	1301729	1309554	protein_coding	ABC transporter G family member 22 (AB22G_ARATH)
Cluster_169	DicerCall=24	MIRNA=N	1:1305298-1305741	1.86793	2.47096	3.16403	2.45263	2.67179	-0.126886	0.805433	0.999916	Solyc01g006720	1	itag	1301729	1309554	protein_coding	ABC transporter G family member 22 (AB22G_ARATH)
Cluster_170	DicerCall=24	MIRNA=N	1:1305861-1307234	4.78912	4.29577	3.77955	3.60339	4.25271	0.37692	0.242536	0.999916	Solyc01g006720	1	itag	1301729	1309554	protein_coding	ABC transporter G family member 22 (AB22G_ARATH)
Cluster_171	DicerCall=24	MIRNA=N	1:1312027-1312188	1.83926	2.26233	2.98845	3.40301	2.88811	-0.337848	0.477594	0.999916	Solyc01g006720	1	itag	1301729	1309554	protein_coding	ABC transporter G family member 22 (AB22G_ARATH)
Cluster_172	DicerCall=24	MIRNA=N	1:1331574-1331937	1.97093	2.28877	3.08098	2.63574	2.6288	0.0486824	0.918588	0.999916	Solyc01g006730	1	itag	1328459	1332580	protein_coding	Calcium dependent protein kinase 2 (B9H9N5_POPTR)
Cluster_173	DicerCall=N	MIRNA=N	1:1333295-1333905	9.28849	9.66067	6.11722	5.34892	9.11568	0.618421	0.211648	0.999916	Solyc01g006730	1	itag	1328459	1332580	protein_coding	Calcium dependent protein kinase 2 (B9H9N5_POPTR)
Cluster_174	DicerCall=24	MIRNA=N	1:1342119-1342694	3.33808	3.33589	2.49737	2.72067	3.10133	-0.0635229	0.882915	0.999916	Solyc01g006740	1	itag	1336414	1340710	protein_coding	Sucrose phosphate phosphatase (Q5J3P0_MALDO)
Cluster_174	DicerCall=24	MIRNA=N	1:1342119-1342694	3.33808	3.33589	2.49737	2.72067	3.10133	-0.0635229	0.882915	0.999916	Solyc01g006750	1	itag	1344184	1344725	protein_coding	Unknown Protein
Cluster_175	DicerCall=24	MIRNA=N	1:1345033-1345348	4.14483	4.17446	1.01845	0.313114	3.32617	1.15732	0.116753	0.95631	Solyc01g006750	1	itag	1344184	1344725	protein_coding	Unknown Protein
Cluster_175	DicerCall=24	MIRNA=N	1:1345033-1345348	4.14483	4.17446	1.01845	0.313114	3.32617	1.15732	0.116753	0.95631	TRNA_1_125	1	ensembl_genomes	1346414	1346485	tRNA	NA
Cluster_176	DicerCall=N	MIRNA=N	1:1346244-1346486	9.73146	11.1585	9.08778	9.03536	10.1907	-0.366383	0.377125	0.999916	Solyc01g006750	1	itag	1344184	1344725	protein_coding	Unknown Protein
Cluster_176	DicerCall=N	MIRNA=N	1:1346244-1346486	9.73146	11.1585	9.08778	9.03536	10.1907	-0.366383	0.377125	0.999916	TRNA_1_125	1	ensembl_genomes	1346414	1346485	tRNA	NA
Cluster_176	DicerCall=N	MIRNA=N	1:1346244-1346486	9.73146	11.1585	9.08778	9.03536	10.1907	-0.366383	0.377125	0.999916	Solyc01g006760	1	itag	1348524	1349983	protein_coding	Unknown Protein
Cluster_177	DicerCall=24	MIRNA=N	1:1348228-1348664	5.13714	4.95358	4.86484	4.93535	5.02593	0.150265	0.593819	0.999916	TRNA_1_125	1	ensembl_genomes	1346414	1346485	tRNA	NA
Cluster_177	DicerCall=24	MIRNA=N	1:1348228-1348664	5.13714	4.95358	4.86484	4.93535	5.02593	0.150265	0.593819	0.999916	Solyc01g006760	1	itag	1348524	1349983	protein_coding	Unknown Protein
Cluster_178	DicerCall=24	MIRNA=N	1:1349410-1349766	3.95289	3.61778	2.18412	1.46696	3.24381	0.793155	0.113434	0.948924	Solyc01g006770	1	itag	1351345	1354626	protein_coding	Glycoprotein-N-acetylgalactosamine 3-beta-galactosyltransferase 1 (C1GLT_HUMAN)
Cluster_178	DicerCall=24	MIRNA=N	1:1349410-1349766	3.95289	3.61778	2.18412	1.46696	3.24381	0.793155	0.113434	0.948924	Solyc01g006760	1	itag	1348524	1349983	protein_coding	Unknown Protein
Cluster_179	DicerCall=24	MIRNA=N	1:1352796-1353032	3.63773	3.22899	3.01751	2.88122	3.26501	0.199163	0.604251	0.999916	Solyc01g006770	1	itag	1351345	1354626	protein_coding	Glycoprotein-N-acetylgalactosamine 3-beta-galactosyltransferase 1 (C1GLT_HUMAN)
Cluster_180	DicerCall=24	MIRNA=N	1:1362227-1362980	3.50622	3.76389	4.96246	5.24704	4.59054	-0.239193	0.421822	0.999916	Solyc01g006780	1	itag	1359806	1360424	protein_coding	Unknown Protein
Cluster_180	DicerCall=24	MIRNA=N	1:1362227-1362980	3.50622	3.76389	4.96246	5.24704	4.59054	-0.239193	0.421822	0.999916	Solyc01g006790	1	itag	1360587	1361317	protein_coding	Unknown Protein
Cluster_181	DicerCall=24	MIRNA=N	1:1363511-1363711	3.65311	3.21511	4.15195	4.01748	3.8435	0.400135	0.234391	0.999916	Solyc01g006790	1	itag	1360587	1361317	protein_coding	Unknown Protein
Cluster_182	DicerCall=24	MIRNA=N	1:1389210-1389695	3.40556	3.58004	3.07938	2.67322	3.26612	0.226137	0.554198	0.999916	NCRNA_1_81	1	ensembl_genomes	1389073	1389345	miRNA	NA
Cluster_182	DicerCall=24	MIRNA=N	1:1389210-1389695	3.40556	3.58004	3.07938	2.67322	3.26612	0.226137	0.554198	0.999916	Solyc01g006820	1	itag	1390734	1391501	protein_coding	Unknown Protein
Cluster_182	DicerCall=24	MIRNA=N	1:1389210-1389695	3.40556	3.58004	3.07938	2.67322	3.26612	0.226137	0.554198	0.999916	NCRNA_1_153	1	ensembl_genomes	1389073	1389345	miRNA	NA
Cluster_183	DicerCall=24	MIRNA=N	1:1396916-1397057	3.1558	2.6512	2.72642	3.00749	3.04972	-0.0186097	0.969429	0.999916	Solyc01g006830	1	itag	1399451	1402397	protein_coding	Os02g0200800 protein (Fragment) (Q0E303_ORYSJ)
Cluster_184	DicerCall=24	MIRNA=N	1:1398704-1399702	4.06929	4.12711	3.15906	3.179	3.75565	-0.0147583	0.966574	0.999916	Solyc01g006830	1	itag	1399451	1402397	protein_coding	Os02g0200800 protein (Fragment) (Q0E303_ORYSJ)
Cluster_185	DicerCall=24	MIRNA=N	1:1407092-1407182	4.14954	3.14685	2.85057	2.96279	3.46069	0.400505	0.312155	0.999916	NA	NA	NA	NA	NA	NA	NA
Cluster_186	DicerCall=24	MIRNA=N	1:1407860-1408153	3.49696	3.53313	2.70904	2.80979	3.20718	-0.058969	0.876354	0.999916	Solyc01g006840	1	itag	1410577	1414084	protein_coding	Calcium dependent protein kinase 26 (B9H9M4_POPTR)
Cluster_187	DicerCall=24	MIRNA=N	1:1410525-1410791	3.34496	3.48657	5.84015	5.76237	5.09351	0.225017	0.474207	0.999916	Solyc01g006840	1	itag	1410577	1414084	protein_coding	Calcium dependent protein kinase 26 (B9H9M4_POPTR)
Cluster_188	DicerCall=24	MIRNA=N	1:1410874-1410991	4.3395	4.24028	4.93768	4.22714	4.49137	0.400979	0.152227	0.999916	Solyc01g006840	1	itag	1410577	1414084	protein_coding	Calcium dependent protein kinase 26 (B9H9M4_POPTR)
Cluster_189	DicerCall=24	MIRNA=N	1:1414147-1414387	4.3695	4.32519	2.47639	2.36483	3.73324	0.210015	0.585354	0.999916	Solyc01g006840	1	itag	1410577	1414084	protein_coding	Calcium dependent protein kinase 26 (B9H9M4_POPTR)
Cluster_190	DicerCall=24	MIRNA=N	1:1414553-1414836	0.262735	1.09115	5.52381	5.02117	4.3753	-0.592983	0.411794	0.999916	Solyc01g006840	1	itag	1410577	1414084	protein_coding	Calcium dependent protein kinase 26 (B9H9M4_POPTR)
Cluster_191	DicerCall=24	MIRNA=N	1:1415311-1415552	3.84534	3.56606	2.14469	1.46981	3.10511	0.624823	0.186607	0.999916	Solyc01g006850	1	itag	1417373	1420666	protein_coding	Pentatricopeptide repeat-containing protein (D7LZQ2_ARALY)
Cluster_191	DicerCall=24	MIRNA=N	1:1415311-1415552	3.84534	3.56606	2.14469	1.46981	3.10511	0.624823	0.186607	0.999916	Solyc01g006840	1	itag	1410577	1414084	protein_coding	Calcium dependent protein kinase 26 (B9H9M4_POPTR)
Cluster_192	DicerCall=24	MIRNA=N	1:1417107-1417280	3.1485	2.64275	4.27072	4.56204	3.87359	0.135459	0.688598	0.999916	Solyc01g006850	1	itag	1417373	1420666	protein_coding	Pentatricopeptide repeat-containing protein (D7LZQ2_ARALY)
Cluster_193	DicerCall=24	MIRNA=N	1:1427881-1428189	1.13032	2.11156	3.14796	3.37459	2.78589	-0.555079	0.306852	0.999916	Solyc01g006860	1	itag	1422780	1427208	protein_coding	Co-chaperone HscB-like protein (A8IK66_CHLRE)
Cluster_194	DicerCall=24	MIRNA=N	1:1459542-1460122	3.98127	3.26538	2.80497	2.49407	3.27143	0.510984	0.18315	0.999916	NA	NA	NA	NA	NA	NA	NA
Cluster_195	DicerCall=24	MIRNA=N	1:1479455-1479708	3.14531	3.69457	4.28782	3.70737	3.81688	0.145005	0.667603	0.999916	Solyc01g006900	1	itag	1473003	1478670	protein_coding	Phosphatidylglycerol/phosphatidylinositol transfer protein (C5M4H0_CANTT)
Cluster_196	DicerCall=24	MIRNA=N	1:1481636-1481961	3.0937	2.61631	3.37439	3.0724	3.12373	0.449956	0.269388	0.999916	NCRNA_1_46	1	ensembl_genomes	1483720	1483999	miRNA	NA
Cluster_196	DicerCall=24	MIRNA=N	1:1481636-1481961	3.0937	2.61631	3.37439	3.0724	3.12373	0.449956	0.269388	0.999916	NCRNA_1_19	1	ensembl_genomes	1483720	1483999	miRNA	NA
Cluster_197	DicerCall=24	MIRNA=N	1:1487575-1488072	3.92046	3.41837	2.9682	3.46259	3.53397	0.0479141	0.894444	0.999916	Solyc01g006910	1	itag	1485103	1485855	protein_coding	Ring finger protein (O49869_HORVU)
Cluster_197	DicerCall=24	MIRNA=N	1:1487575-1488072	3.92046	3.41837	2.9682	3.46259	3.53397	0.0479141	0.894444	0.999916	Solyc01g006920	1	itag	1489941	1492756	protein_coding	Pentatricopeptide repeat-containing protein (D7KZF9_ARALY)
Cluster_198	DicerCall=24	MIRNA=N	1:1489240-1489764	4.35262	3.68677	0.892332	0.572692	3.24205	0.618964	0.33252	0.999916	Solyc01g006920	1	itag	1489941	1492756	protein_coding	Pentatricopeptide repeat-containing protein (D7KZF9_ARALY)
Cluster_199	DicerCall=24	MIRNA=N	1:1496541-1497334	4.07753	3.73154	3.961	3.76842	3.94008	0.276995	0.402151	0.999916	NA	NA	NA	NA	NA	NA	NA
Cluster_200	DicerCall=24	MIRNA=N	1:1505896-1506226	1.92942	1.4163	3.40673	2.67073	2.64124	0.818059	0.143644	0.999916	Solyc01g006930	1	itag	1506539	1511917	protein_coding	Nuclear transcription factor Y subunit A-2 (B6SM21_MAIZE)
Cluster_201	DicerCall=24	MIRNA=N	1:1519467-1519871	1.85083	1.90563	4.79783	4.48417	3.87983	0.102404	0.816346	0.999916	Solyc01g006960	1	itag	1520515	1539892	protein_coding	Transport protein particle subunit trs85-2 (TR852_SCHPO)
Cluster_201	DicerCall=24	MIRNA=N	1:1519467-1519871	1.85083	1.90563	4.79783	4.48417	3.87983	0.102404	0.816346	0.999916	Solyc01g006950	1	itag	1516340	1518150	protein_coding	Syntaxin (Q6X9V9_HORVD)
Cluster_202	DicerCall=24	MIRNA=N	1:1567885-1568104	2.46741	2.5936	1.87633	2.77416	2.64187	-0.389087	0.47392	0.999916	Solyc01g007000	1	itag	1567768	1569141	protein_coding	U-box domain-containing protein (D7LU64_ARALY)
Cluster_203	DicerCall=24	MIRNA=N	1:1575708-1575937	3.9648	3.99529	3.23813	2.50713	3.57791	0.415598	0.250993	0.999916	Solyc01g007020	1	itag	1576697	1578207	protein_coding	U-box domain-containing protein (D7LU64_ARALY)
Cluster_204	DicerCall=24	MIRNA=N	1:1578584-1578785	4.78552	4.87176	5.11603	4.91914	4.94796	0.0692477	0.781914	0.999916	Solyc01g007020	1	itag	1576697	1578207	protein_coding	U-box domain-containing protein (D7LU64_ARALY)
Cluster_205	DicerCall=24	MIRNA=N	1:1580466-1580514	5.45499	5.38179	0.27658	0	4.51889	0.602398	0.495739	0.999916	Solyc01g007020	1	itag	1576697	1578207	protein_coding	U-box domain-containing protein (D7LU64_ARALY)
Cluster_206	DicerCall=24	MIRNA=N	1:1588261-1588526	2.73066	2.55615	2.97767	2.5538	2.78245	0.192289	0.668195	0.999916	NA	NA	NA	NA	NA	NA	NA
Cluster_207	DicerCall=24	MIRNA=N	1:1592206-1592433	1.79123	1.3998	3.56529	3.01433	2.85184	0.853463	0.121078	0.962136	Solyc01g007050	1	itag	1591040	1592454	protein_coding	U-box domain-containing protein 24 (D7LAS1_ARALY)
Cluster_208	DicerCall=24	MIRNA=N	1:1601419-1601911	2.46877	2.63349	3.05358	2.3787	2.79262	0.320034	0.507172	0.999916	Solyc01g007070	1	itag	1602912	1606381	protein_coding	BEL1-like homeodomain protein 1 (BLH1_ARATH)
Cluster_208	DicerCall=24	MIRNA=N	1:1601419-1601911	2.46877	2.63349	3.05358	2.3787	2.79262	0.320034	0.507172	0.999916	Solyc01g007060	1	itag	1598738	1601058	protein_coding	At5g63850 (Fragment) (Q3YIL4_ARATH)
Cluster_209	DicerCall=N	MIRNA=N	1:1603596-1604916	3.74157	3.59593	3.82068	3.00272	3.59706	0.54865	0.106576	0.935309	Solyc01g007070	1	itag	1602912	1606381	protein_coding	BEL1-like homeodomain protein 1 (BLH1_ARATH)
Cluster_210	DicerCall=24	MIRNA=N	1:1607587-1607690	4.35301	4.39677	3.95259	4.17146	4.3056	-0.170041	0.612399	0.999916	Solyc01g007070	1	itag	1602912	1606381	protein_coding	BEL1-like homeodomain protein 1 (BLH1_ARATH)
Cluster_211	DicerCall=24	MIRNA=N	1:1615043-1615281	3.88392	3.62429	1.66047	0.272766	3.07319	1.62566	0.0274003	0.479972	NA	NA	NA	NA	NA	NA	NA
Cluster_212	DicerCall=24	MIRNA=N	1:1627805-1628071	3.29022	3.1361	2.98718	3.40229	3.27667	-0.142726	0.71816	0.999916	Solyc01g007080	1	itag	1629115	1634158	protein_coding	Aluminum-activated malate transporter (Fragment) (Q071L4_AVESA)
Cluster_213	DicerCall=24	MIRNA=N	1:1629359-1629767	3.1085	2.67515	2.1744	2.17588	2.75768	0.272129	0.605756	0.999916	Solyc01g007080	1	itag	1629115	1634158	protein_coding	Aluminum-activated malate transporter (Fragment) (Q071L4_AVESA)
Cluster_214	DicerCall=24	MIRNA=N	1:1631464-1631703	4.26251	4.25789	4.23429	4.12814	4.25057	0.0800997	0.783504	0.999916	Solyc01g007080	1	itag	1629115	1634158	protein_coding	Aluminum-activated malate transporter (Fragment) (Q071L4_AVESA)
Cluster_215	DicerCall=24	MIRNA=N	1:1632126-1633316	4.95954	4.92144	3.50931	2.98493	4.37968	0.297687	0.360756	0.999916	Solyc01g007080	1	itag	1629115	1634158	protein_coding	Aluminum-activated malate transporter (Fragment) (Q071L4_AVESA)
Cluster_216	DicerCall=24	MIRNA=N	1:1633496-1634508	3.39704	3.44443	3.01862	2.55629	3.20224	0.393076	0.314155	0.999916	Solyc01g007080	1	itag	1629115	1634158	protein_coding	Aluminum-activated malate transporter (Fragment) (Q071L4_AVESA)
Cluster_217	DicerCall=24	MIRNA=N	1:1638949-1639120	2.37391	2.5916	2.85814	3.05537	2.77836	-0.253494	0.563661	0.999916	NA	NA	NA	NA	NA	NA	NA
Cluster_218	DicerCall=24	MIRNA=N	1:1642836-1643331	3.26611	3.41837	3.28577	3.14259	3.30128	-0.0722784	0.841107	0.999916	NA	NA	NA	NA	NA	NA	NA
Cluster_219	DicerCall=24	MIRNA=N	1:1644709-1645160	4.12319	3.4529	3.87394	4.0525	3.94077	0.20464	0.530034	0.999916	NA	NA	NA	NA	NA	NA	NA
Cluster_220	DicerCall=24	MIRNA=N	1:1657488-1658134	3.88089	3.96138	4.3571	4.59573	4.24057	-0.172094	0.538778	0.999916	Solyc01g007110	1	itag	1660222	1663543	protein_coding	NC domain-containing protein (D7LZP9_ARALY)
Cluster_220	DicerCall=24	MIRNA=N	1:1657488-1658134	3.88089	3.96138	4.3571	4.59573	4.24057	-0.172094	0.538778	0.999916	Solyc01g007100	1	itag	1654055	1658743	protein_coding	Digalactosyldiacylglycerol synthase 1, chloroplastic (DGDG1_LOTJA)
Cluster_221	DicerCall=24	MIRNA=N	1:1659722-1659987	3.25119	3.05215	2.90171	3.31423	3.19446	-0.0585066	0.881624	0.999916	Solyc01g007110	1	itag	1660222	1663543	protein_coding	NC domain-containing protein (D7LZP9_ARALY)
Cluster_221	DicerCall=24	MIRNA=N	1:1659722-1659987	3.25119	3.05215	2.90171	3.31423	3.19446	-0.0585066	0.881624	0.999916	Solyc01g007100	1	itag	1654055	1658743	protein_coding	Digalactosyldiacylglycerol synthase 1, chloroplastic (DGDG1_LOTJA)
Cluster_222	DicerCall=N	MIRNA=N	1:1662154-1662282	3.53754	4.05804	3.61254	2.66322	3.76924	0.598803	0.224422	0.999916	Solyc01g007110	1	itag	1660222	1663543	protein_coding	NC domain-containing protein (D7LZP9_ARALY)
Cluster_222	DicerCall=N	MIRNA=N	1:1662154-1662282	3.53754	4.05804	3.61254	2.66322	3.76924	0.598803	0.224422	0.999916	Solyc01g007120	1	itag	1663684	1668757	protein_coding	Serine/threonine protein kinase (Q2U6C8_ASPOR)
Cluster_223	DicerCall=24	MIRNA=N	1:1670555-1670660	4.11593	4.18331	0.313522	1.35642	3.35845	-1.41637	0.0497048	0.676948	Solyc01g007120	1	itag	1663684	1668757	protein_coding	Serine/threonine protein kinase (Q2U6C8_ASPOR)
Cluster_224	DicerCall=24	MIRNA=N	1:1676464-1676863	3.30302	2.53503	3.42166	4.05261	3.44628	0.112033	0.76103	0.999916	Solyc01g007130	1	itag	1677070	1680707	protein_coding	Receptor like kinase, RLK
Cluster_225	DicerCall=24	MIRNA=N	1:1681501-1681683	3.53571	3.83717	1.17409	2.08151	3.08528	-0.779148	0.143771	0.999916	Solyc01g007140	1	itag	1684084	1703242	protein_coding	Pre-rRNA-processing protein ipi1 (B6K6C3_SCHJY)
Cluster_225	DicerCall=24	MIRNA=N	1:1681501-1681683	3.53571	3.83717	1.17409	2.08151	3.08528	-0.779148	0.143771	0.999916	Solyc01g007130	1	itag	1677070	1680707	protein_coding	Receptor like kinase, RLK
Cluster_226	DicerCall=24	MIRNA=N	1:1722173-1722462	4.30899	3.52159	3.07635	3.12356	3.68992	0.543997	0.162597	0.999916	NA	NA	NA	NA	NA	NA	NA
Cluster_227	DicerCall=24	MIRNA=N	1:1722564-1722894	2.06695	2.80487	4.62178	4.11029	3.76181	-0.156174	0.684102	0.999916	NA	NA	NA	NA	NA	NA	NA
Cluster_228	DicerCall=N	MIRNA=N	1:1735322-1735661	2.17674	3.00857	3.1138	2.73559	2.95251	-0.273152	0.582862	0.999916	Solyc01g007160	1	itag	1728460	1733199	protein_coding	N-acetyltransferase ESCO1 (B6TTW6_MAIZE)
Cluster_228	DicerCall=N	MIRNA=N	1:1735322-1735661	2.17674	3.00857	3.1138	2.73559	2.95251	-0.273152	0.582862	0.999916	Solyc01g007170	1	itag	1734046	1737132	protein_coding	Protein unc-13 homolog C (UN13C_RAT)
Cluster_229	DicerCall=24	MIRNA=N	1:1737607-1738042	2.82716	2.82555	1.98358	2.41641	2.73415	-0.184774	0.722526	0.999916	Solyc01g007170	1	itag	1734046	1737132	protein_coding	Protein unc-13 homolog C (UN13C_RAT)
Cluster_230	DicerCall=24	MIRNA=N	1:1738990-1739060	3.24843	2.37421	2.44456	2.55629	2.74538	0.502445	0.261804	0.999916	Solyc01g007170	1	itag	1734046	1737132	protein_coding	Protein unc-13 homolog C (UN13C_RAT)
Cluster_231	DicerCall=24	MIRNA=N	1:1746768-1746950	2.68625	2.63832	2.20276	2.86124	2.74926	-0.185069	0.708932	0.999916	NCRNA_1_11	1	ensembl_genomes	1748343	1748503	snRNA	NA
Cluster_231	DicerCall=24	MIRNA=N	1:1746768-1746950	2.68625	2.63832	2.20276	2.86124	2.74926	-0.185069	0.708932	0.999916	NCRNA_1_392	1	ensembl_genomes	1747195	1747311	snRNA	NA
Cluster_231	DicerCall=24	MIRNA=N	1:1746768-1746950	2.68625	2.63832	2.20276	2.86124	2.74926	-0.185069	0.708932	0.999916	NCRNA_1_457	1	ensembl_genomes	1746462	1746592	snRNA	NA
Cluster_231	DicerCall=24	MIRNA=N	1:1746768-1746950	2.68625	2.63832	2.20276	2.86124	2.74926	-0.185069	0.708932	0.999916	NCRNA_1_388	1	ensembl_genomes	1749044	1749160	snRNA	NA
Cluster_231	DicerCall=24	MIRNA=N	1:1746768-1746950	2.68625	2.63832	2.20276	2.86124	2.74926	-0.185069	0.708932	0.999916	Solyc01g007180	1	itag	1742088	1746006	protein_coding	Unknown Protein
Cluster_232	DicerCall=N	MIRNA=N	1:1747187-1747316	6.1895	7.04284	4.41215	3.89016	6.09953	0.0700593	0.865751	0.999916	NCRNA_1_457	1	ensembl_genomes	1746462	1746592	snRNA	NA
Cluster_232	DicerCall=N	MIRNA=N	1:1747187-1747316	6.1895	7.04284	4.41215	3.89016	6.09953	0.0700593	0.865751	0.999916	NCRNA_1_392	1	ensembl_genomes	1747195	1747311	snRNA	NA
Cluster_232	DicerCall=N	MIRNA=N	1:1747187-1747316	6.1895	7.04284	4.41215	3.89016	6.09953	0.0700593	0.865751	0.999916	NCRNA_1_11	1	ensembl_genomes	1748343	1748503	snRNA	NA
Cluster_232	DicerCall=N	MIRNA=N	1:1747187-1747316	6.1895	7.04284	4.41215	3.89016	6.09953	0.0700593	0.865751	0.999916	NCRNA_1_388	1	ensembl_genomes	1749044	1749160	snRNA	NA
Cluster_232	DicerCall=N	MIRNA=N	1:1747187-1747316	6.1895	7.04284	4.41215	3.89016	6.09953	0.0700593	0.865751	0.999916	Solyc01g007180	1	itag	1742088	1746006	protein_coding	Unknown Protein
Cluster_233	DicerCall=N	MIRNA=N	1:1749037-1749155	4.58786	5.40106	4.17302	3.00851	4.83269	0.512759	0.32682	0.999916	NCRNA_1_388	1	ensembl_genomes	1749044	1749160	snRNA	NA
Cluster_233	DicerCall=N	MIRNA=N	1:1749037-1749155	4.58786	5.40106	4.17302	3.00851	4.83269	0.512759	0.32682	0.999916	NCRNA_1_392	1	ensembl_genomes	1747195	1747311	snRNA	NA
Cluster_233	DicerCall=N	MIRNA=N	1:1749037-1749155	4.58786	5.40106	4.17302	3.00851	4.83269	0.512759	0.32682	0.999916	NCRNA_1_457	1	ensembl_genomes	1746462	1746592	snRNA	NA
Cluster_233	DicerCall=N	MIRNA=N	1:1749037-1749155	4.58786	5.40106	4.17302	3.00851	4.83269	0.512759	0.32682	0.999916	NCRNA_1_11	1	ensembl_genomes	1748343	1748503	snRNA	NA
Cluster_233	DicerCall=N	MIRNA=N	1:1749037-1749155	4.58786	5.40106	4.17302	3.00851	4.83269	0.512759	0.32682	0.999916	NCRNA_1_14	1	ensembl_genomes	1750194	1750354	snRNA	NA
Cluster_233	DicerCall=N	MIRNA=N	1:1749037-1749155	4.58786	5.40106	4.17302	3.00851	4.83269	0.512759	0.32682	0.999916	NCRNA_1_387	1	ensembl_genomes	1750947	1751064	snRNA	NA
Cluster_234	DicerCall=24	MIRNA=N	1:1749230-1749663	4.32148	4.4653	4.61958	4.4367	4.47437	-0.00144323	0.995547	0.999916	NCRNA_1_392	1	ensembl_genomes	1747195	1747311	snRNA	NA
Cluster_234	DicerCall=24	MIRNA=N	1:1749230-1749663	4.32148	4.4653	4.61958	4.4367	4.47437	-0.00144323	0.995547	0.999916	NCRNA_1_138	1	ensembl_genomes	1751971	1752131	snRNA	NA
Cluster_234	DicerCall=24	MIRNA=N	1:1749230-1749663	4.32148	4.4653	4.61958	4.4367	4.47437	-0.00144323	0.995547	0.999916	NCRNA_1_11	1	ensembl_genomes	1748343	1748503	snRNA	NA
Cluster_234	DicerCall=24	MIRNA=N	1:1749230-1749663	4.32148	4.4653	4.61958	4.4367	4.47437	-0.00144323	0.995547	0.999916	NCRNA_1_387	1	ensembl_genomes	1750947	1751064	snRNA	NA
Cluster_234	DicerCall=24	MIRNA=N	1:1749230-1749663	4.32148	4.4653	4.61958	4.4367	4.47437	-0.00144323	0.995547	0.999916	NCRNA_1_388	1	ensembl_genomes	1749044	1749160	snRNA	NA
Cluster_234	DicerCall=24	MIRNA=N	1:1749230-1749663	4.32148	4.4653	4.61958	4.4367	4.47437	-0.00144323	0.995547	0.999916	NCRNA_1_14	1	ensembl_genomes	1750194	1750354	snRNA	NA
Cluster_235	DicerCall=N	MIRNA=N	1:1750191-1750355	3.58523	3.75511	3.07384	2.55902	3.43684	0.375005	0.395465	0.999916	NCRNA_1_14	1	ensembl_genomes	1750194	1750354	snRNA	NA
Cluster_235	DicerCall=N	MIRNA=N	1:1750191-1750355	3.58523	3.75511	3.07384	2.55902	3.43684	0.375005	0.395465	0.999916	NCRNA_1_387	1	ensembl_genomes	1750947	1751064	snRNA	NA
Cluster_235	DicerCall=N	MIRNA=N	1:1750191-1750355	3.58523	3.75511	3.07384	2.55902	3.43684	0.375005	0.395465	0.999916	NCRNA_1_11	1	ensembl_genomes	1748343	1748503	snRNA	NA
Cluster_235	DicerCall=N	MIRNA=N	1:1750191-1750355	3.58523	3.75511	3.07384	2.55902	3.43684	0.375005	0.395465	0.999916	NCRNA_1_138	1	ensembl_genomes	1751971	1752131	snRNA	NA
Cluster_235	DicerCall=N	MIRNA=N	1:1750191-1750355	3.58523	3.75511	3.07384	2.55902	3.43684	0.375005	0.395465	0.999916	NCRNA_1_388	1	ensembl_genomes	1749044	1749160	snRNA	NA
Cluster_236	DicerCall=24	MIRNA=N	1:1750563-1750764	3.65925	3.73165	2.48834	2.91544	3.33354	-0.183679	0.636908	0.999916	NCRNA_1_387	1	ensembl_genomes	1750947	1751064	snRNA	NA
Cluster_236	DicerCall=24	MIRNA=N	1:1750563-1750764	3.65925	3.73165	2.48834	2.91544	3.33354	-0.183679	0.636908	0.999916	NCRNA_1_11	1	ensembl_genomes	1748343	1748503	snRNA	NA
Cluster_236	DicerCall=24	MIRNA=N	1:1750563-1750764	3.65925	3.73165	2.48834	2.91544	3.33354	-0.183679	0.636908	0.999916	NCRNA_1_14	1	ensembl_genomes	1750194	1750354	snRNA	NA
Cluster_236	DicerCall=24	MIRNA=N	1:1750563-1750764	3.65925	3.73165	2.48834	2.91544	3.33354	-0.183679	0.636908	0.999916	NCRNA_1_388	1	ensembl_genomes	1749044	1749160	snRNA	NA
Cluster_236	DicerCall=24	MIRNA=N	1:1750563-1750764	3.65925	3.73165	2.48834	2.91544	3.33354	-0.183679	0.636908	0.999916	NCRNA_1_138	1	ensembl_genomes	1751971	1752131	snRNA	NA
Cluster_237	DicerCall=N	MIRNA=N	1:1750931-1751073	4.63417	5.54728	8.13135	6.79324	7.13165	0.416188	0.322113	0.999916	NCRNA_1_14	1	ensembl_genomes	1750194	1750354	snRNA	NA
Cluster_237	DicerCall=N	MIRNA=N	1:1750931-1751073	4.63417	5.54728	8.13135	6.79324	7.13165	0.416188	0.322113	0.999916	NCRNA_1_387	1	ensembl_genomes	1750947	1751064	snRNA	NA
Cluster_237	DicerCall=N	MIRNA=N	1:1750931-1751073	4.63417	5.54728	8.13135	6.79324	7.13165	0.416188	0.322113	0.999916	NCRNA_1_388	1	ensembl_genomes	1749044	1749160	snRNA	NA
Cluster_237	DicerCall=N	MIRNA=N	1:1750931-1751073	4.63417	5.54728	8.13135	6.79324	7.13165	0.416188	0.322113	0.999916	NCRNA_1_11	1	ensembl_genomes	1748343	1748503	snRNA	NA
Cluster_237	DicerCall=N	MIRNA=N	1:1750931-1751073	4.63417	5.54728	8.13135	6.79324	7.13165	0.416188	0.322113	0.999916	NCRNA_1_86	1	ensembl_genomes	1753277	1753436	snRNA	NA
Cluster_237	DicerCall=N	MIRNA=N	1:1750931-1751073	4.63417	5.54728	8.13135	6.79324	7.13165	0.416188	0.322113	0.999916	NCRNA_1_138	1	ensembl_genomes	1751971	1752131	snRNA	NA
Cluster_238	DicerCall=N	MIRNA=N	1:1752842-1753559	3.97824	6.13699	5.19337	4.79226	5.37219	-0.809308	0.0364285	0.570856	NCRNA_1_138	1	ensembl_genomes	1751971	1752131	snRNA	NA
Cluster_238	DicerCall=N	MIRNA=N	1:1752842-1753559	3.97824	6.13699	5.19337	4.79226	5.37219	-0.809308	0.0364285	0.570856	NCRNA_1_14	1	ensembl_genomes	1750194	1750354	snRNA	NA
Cluster_238	DicerCall=N	MIRNA=N	1:1752842-1753559	3.97824	6.13699	5.19337	4.79226	5.37219	-0.809308	0.0364285	0.570856	NCRNA_1_86	1	ensembl_genomes	1753277	1753436	snRNA	NA
Cluster_238	DicerCall=N	MIRNA=N	1:1752842-1753559	3.97824	6.13699	5.19337	4.79226	5.37219	-0.809308	0.0364285	0.570856	NCRNA_1_387	1	ensembl_genomes	1750947	1751064	snRNA	NA
Cluster_239	DicerCall=N	MIRNA=N	1:1757307-1757470	4.57109	5.26022	5.95309	5.70195	5.5989	0.0353162	0.927934	0.999916	NCRNA_1_7	1	ensembl_genomes	1757310	1757470	snRNA	NA
Cluster_239	DicerCall=N	MIRNA=N	1:1757307-1757470	4.57109	5.26022	5.95309	5.70195	5.5989	0.0353162	0.927934	0.999916	NCRNA_1_433	1	ensembl_genomes	1759093	1759221	snRNA	NA
Cluster_239	DicerCall=N	MIRNA=N	1:1757307-1757470	4.57109	5.26022	5.95309	5.70195	5.5989	0.0353162	0.927934	0.999916	NCRNA_1_389	1	ensembl_genomes	1756114	1756230	snRNA	NA
Cluster_239	DicerCall=N	MIRNA=N	1:1757307-1757470	4.57109	5.26022	5.95309	5.70195	5.5989	0.0353162	0.927934	0.999916	NCRNA_1_394	1	ensembl_genomes	1758422	1758538	snRNA	NA
Cluster_240	DicerCall=N	MIRNA=N	1:1758424-1758543	5.60745	5.0657	3.14943	3.78996	4.78325	-0.0392633	0.908114	0.999916	NCRNA_1_394	1	ensembl_genomes	1758422	1758538	snRNA	NA
Cluster_240	DicerCall=N	MIRNA=N	1:1758424-1758543	5.60745	5.0657	3.14943	3.78996	4.78325	-0.0392633	0.908114	0.999916	NCRNA_1_433	1	ensembl_genomes	1759093	1759221	snRNA	NA
Cluster_240	DicerCall=N	MIRNA=N	1:1758424-1758543	5.60745	5.0657	3.14943	3.78996	4.78325	-0.0392633	0.908114	0.999916	NCRNA_1_7	1	ensembl_genomes	1757310	1757470	snRNA	NA
Cluster_240	DicerCall=N	MIRNA=N	1:1758424-1758543	5.60745	5.0657	3.14943	3.78996	4.78325	-0.0392633	0.908114	0.999916	NCRNA_1_389	1	ensembl_genomes	1756114	1756230	snRNA	NA
Cluster_241	DicerCall=N	MIRNA=N	1:1764451-1764636	4.21015	4.2936	5.04627	4.87264	4.90288	0.334714	0.473175	0.999916	NCRNA_1_15	1	ensembl_genomes	1764439	1764599	snRNA	NA
Cluster_241	DicerCall=N	MIRNA=N	1:1764451-1764636	4.21015	4.2936	5.04627	4.87264	4.90288	0.334714	0.473175	0.999916	NCRNA_1_390	1	ensembl_genomes	1762314	1762430	snRNA	NA
Cluster_241	DicerCall=N	MIRNA=N	1:1764451-1764636	4.21015	4.2936	5.04627	4.87264	4.90288	0.334714	0.473175	0.999916	NCRNA_1_407	1	ensembl_genomes	1763040	1763195	snRNA	NA
Cluster_241	DicerCall=N	MIRNA=N	1:1764451-1764636	4.21015	4.2936	5.04627	4.87264	4.90288	0.334714	0.473175	0.999916	NCRNA_1_424	1	ensembl_genomes	1766207	1766335	snRNA	NA
Cluster_241	DicerCall=N	MIRNA=N	1:1764451-1764636	4.21015	4.2936	5.04627	4.87264	4.90288	0.334714	0.473175	0.999916	NCRNA_1_401	1	ensembl_genomes	1765528	1765644	snRNA	NA
Cluster_242	DicerCall=24	MIRNA=N	1:1769082-1769213	2.45293	1.29456	3.70064	2.96977	2.92621	1.03809	0.0392448	0.59621	Solyc01g007190	1	itag	1770445	1771528	protein_coding	Unknown Protein
Cluster_242	DicerCall=24	MIRNA=N	1:1769082-1769213	2.45293	1.29456	3.70064	2.96977	2.92621	1.03809	0.0392448	0.59621	NCRNA_1_296	1	ensembl_genomes	1767444	1767736	miRNA	NA
Cluster_242	DicerCall=24	MIRNA=N	1:1769082-1769213	2.45293	1.29456	3.70064	2.96977	2.92621	1.03809	0.0392448	0.59621	NCRNA_1_244	1	ensembl_genomes	1767444	1767736	miRNA	NA
Cluster_243	DicerCall=24	MIRNA=N	1:1776392-1777173	3.8342	3.30983	3.41581	2.16778	3.34157	0.989796	0.0125277	0.276726	Solyc01g007200	1	itag	1774695	1778343	protein_coding	Unknown Protein
Cluster_243	DicerCall=24	MIRNA=N	1:1776392-1777173	3.8342	3.30983	3.41581	2.16778	3.34157	0.989796	0.0125277	0.276726	Solyc01g007210	1	itag	1779476	1781453	protein_coding	Unknown Protein
Cluster_244	DicerCall=24	MIRNA=N	1:1782720-1782940	4.493	3.80398	2.96281	2.6165	3.7153	0.487728	0.205466	0.999916	Solyc01g007210	1	itag	1779476	1781453	protein_coding	Unknown Protein
Cluster_245	DicerCall=24	MIRNA=N	1:1792746-1793183	4.3537	3.9588	0.993171	1.66454	3.43823	-0.0852553	0.871756	0.999916	NA	NA	NA	NA	NA	NA	NA
Cluster_246	DicerCall=24	MIRNA=N	1:1807414-1807935	4.02812	3.90362	4.19164	4.54496	4.204	-0.112096	0.692288	0.999916	Solyc01g007240	1	itag	1808368	1809054	protein_coding	NHL3 (Fragment) (B0ZVP8_ARATH)
Cluster_246	DicerCall=24	MIRNA=N	1:1807414-1807935	4.02812	3.90362	4.19164	4.54496	4.204	-0.112096	0.692288	0.999916	Solyc01g007230	1	itag	1805682	1806554	protein_coding	Harpin-induced protein-like (Fragment) (D2CFH8_COFAR)
Cluster_246	DicerCall=24	MIRNA=N	1:1807414-1807935	4.02812	3.90362	4.19164	4.54496	4.204	-0.112096	0.692288	0.999916	Solyc01g007250	1	itag	1809283	1813878	protein_coding	U3 small nucleolar ribonucleoprotein protein IMP4 (D0N3A6_PHYIN)
Cluster_247	DicerCall=24	MIRNA=N	1:1816205-1816932	3.82773	3.79477	2.75686	2.51823	3.44663	0.118203	0.784174	0.999916	Solyc01g007250	1	itag	1809283	1813878	protein_coding	U3 small nucleolar ribonucleoprotein protein IMP4 (D0N3A6_PHYIN)
Cluster_248	DicerCall=24	MIRNA=N	1:1818284-1818623	3.76737	3.6493	2.74112	2.87704	3.37273	0.0384902	0.918375	0.999916	Solyc01g007260	1	itag	1820455	1824077	protein_coding	Os04g0416500 protein (Fragment) (Q0JDA8_ORYSJ)
Cluster_249	DicerCall=24	MIRNA=N	1:1832914-1833019	3.85304	3.23381	4.13508	3.48606	3.77756	0.640297	0.0752157	0.822448	NA	NA	NA	NA	NA	NA	NA
Cluster_250	DicerCall=24	MIRNA=N	1:1838699-1838910	2.61008	1.87719	2.89909	3.68081	2.95994	-0.0890597	0.842737	0.999916	Solyc01g007270	1	itag	1837459	1839036	protein_coding	Cytokinin riboside 5&apos;-monophosphate phosphoribohydrolase LOG (LOG_ORYSJ)
Cluster_251	DicerCall=N	MIRNA=N	1:1839815-1847601	11.0443	11.3084	10.3805	10.2586	10.9379	0.137162	0.689601	0.999916	Solyc01g007280	1	itag	1841683	1842652	protein_coding	30S ribosomal protein S4 chloroplastic (B5MF80_PETIN)
Cluster_251	DicerCall=N	MIRNA=N	1:1839815-1847601	11.0443	11.3084	10.3805	10.2586	10.9379	0.137162	0.689601	0.999916	TRNA_1_3	1	ensembl_genomes	1844791	1844863	tRNA	NA
Cluster_251	DicerCall=N	MIRNA=N	1:1839815-1847601	11.0443	11.3084	10.3805	10.2586	10.9379	0.137162	0.689601	0.999916	Solyc01g007270	1	itag	1837459	1839036	protein_coding	Cytokinin riboside 5&apos;-monophosphate phosphoribohydrolase LOG (LOG_ORYSJ)
Cluster_251	DicerCall=N	MIRNA=N	1:1839815-1847601	11.0443	11.3084	10.3805	10.2586	10.9379	0.137162	0.689601	0.999916	TRNA_1_2	1	ensembl_genomes	1841621	1841707	tRNA	NA
Cluster_251	DicerCall=N	MIRNA=N	1:1839815-1847601	11.0443	11.3084	10.3805	10.2586	10.9379	0.137162	0.689601	0.999916	Solyc01g007300	1	itag	1846093	1846770	protein_coding	NAD(P)H-quinone oxidoreductase subunit K chloroplastic (D3WB90_9BORA)
Cluster_251	DicerCall=N	MIRNA=N	1:1839815-1847601	11.0443	11.3084	10.3805	10.2586	10.9379	0.137162	0.689601	0.999916	Solyc01g007290	1	itag	1845511	1845987	protein_coding	NAD(P)H-quinone oxidoreductase subunit J (NDHJ_TRIEI)
Cluster_251	DicerCall=N	MIRNA=N	1:1839815-1847601	11.0443	11.3084	10.3805	10.2586	10.9379	0.137162	0.689601	0.999916	TRNA_1_4	1	ensembl_genomes	1849119	1849191	tRNA	NA
Cluster_251	DicerCall=N	MIRNA=N	1:1839815-1847601	11.0443	11.3084	10.3805	10.2586	10.9379	0.137162	0.689601	0.999916	TRNA_1_124	1	ensembl_genomes	1843009	1843081	tRNA	NA
Cluster_251	DicerCall=N	MIRNA=N	1:1839815-1847601	11.0443	11.3084	10.3805	10.2586	10.9379	0.137162	0.689601	0.999916	Solyc01g007320	1	itag	1849252	1851757	protein_coding	ATP synthase subunit beta chloroplastic (Q8MBF8_9SOLA)
Cluster_251	DicerCall=N	MIRNA=N	1:1839815-1847601	11.0443	11.3084	10.3805	10.2586	10.9379	0.137162	0.689601	0.999916	Solyc01g007310	1	itag	1846827	1847210	protein_coding	NAD(P)H-quinone oxidoreductase subunit 3 (D3WDC8_BULAR)
Cluster_252	DicerCall=N	MIRNA=N	1:1847901-1854841	10.723	11.1367	10.0552	10.6781	10.8011	-0.306274	0.368912	0.999916	Solyc01g007290	1	itag	1845511	1845987	protein_coding	NAD(P)H-quinone oxidoreductase subunit J (NDHJ_TRIEI)
Cluster_252	DicerCall=N	MIRNA=N	1:1847901-1854841	10.723	11.1367	10.0552	10.6781	10.8011	-0.306274	0.368912	0.999916	TRNA_1_4	1	ensembl_genomes	1849119	1849191	tRNA	NA
Cluster_252	DicerCall=N	MIRNA=N	1:1847901-1854841	10.723	11.1367	10.0552	10.6781	10.8011	-0.306274	0.368912	0.999916	Solyc01g007310	1	itag	1846827	1847210	protein_coding	NAD(P)H-quinone oxidoreductase subunit 3 (D3WDC8_BULAR)
Cluster_252	DicerCall=N	MIRNA=N	1:1847901-1854841	10.723	11.1367	10.0552	10.6781	10.8011	-0.306274	0.368912	0.999916	Solyc01g007300	1	itag	1846093	1846770	protein_coding	NAD(P)H-quinone oxidoreductase subunit K chloroplastic (D3WB90_9BORA)
Cluster_252	DicerCall=N	MIRNA=N	1:1847901-1854841	10.723	11.1367	10.0552	10.6781	10.8011	-0.306274	0.368912	0.999916	Solyc01g007320	1	itag	1849252	1851757	protein_coding	ATP synthase subunit beta chloroplastic (Q8MBF8_9SOLA)
Cluster_252	DicerCall=N	MIRNA=N	1:1847901-1854841	10.723	11.1367	10.0552	10.6781	10.8011	-0.306274	0.368912	0.999916	Solyc01g007340	1	itag	1854314	1856231	protein_coding	Acetyl-coenzyme A carboxylase carboxyl transferase subunit beta (ACCD_EPIVI)
Cluster_252	DicerCall=N	MIRNA=N	1:1847901-1854841	10.723	11.1367	10.0552	10.6781	10.8011	-0.306274	0.368912	0.999916	Solyc01g007350	1	itag	1856314	1857063	protein_coding	Photosystem I reaction center subunit VIII (Q3V525_ACOCL)
Cluster_252	DicerCall=N	MIRNA=N	1:1847901-1854841	10.723	11.1367	10.0552	10.6781	10.8011	-0.306274	0.368912	0.999916	Solyc01g007360	1	itag	1857130	1857693	protein_coding	Photosystem I assembly protein ycf4 (Q06R54_9LAMI)
Cluster_252	DicerCall=N	MIRNA=N	1:1847901-1854841	10.723	11.1367	10.0552	10.6781	10.8011	-0.306274	0.368912	0.999916	Solyc01g007330	1	itag	1851938	1853783	protein_coding	Ribulose bisphosphate carboxylase large chain (RBL_SOLLC)
Cluster_253	DicerCall=N	MIRNA=N	1:1854960-1857871	6.93476	6.68772	5.26355	5.94184	6.38183	-0.213797	0.373999	0.999916	Solyc01g007350	1	itag	1856314	1857063	protein_coding	Photosystem I reaction center subunit VIII (Q3V525_ACOCL)
Cluster_253	DicerCall=N	MIRNA=N	1:1854960-1857871	6.93476	6.68772	5.26355	5.94184	6.38183	-0.213797	0.373999	0.999916	Solyc01g007340	1	itag	1854314	1856231	protein_coding	Acetyl-coenzyme A carboxylase carboxyl transferase subunit beta (ACCD_EPIVI)
Cluster_253	DicerCall=N	MIRNA=N	1:1854960-1857871	6.93476	6.68772	5.26355	5.94184	6.38183	-0.213797	0.373999	0.999916	Solyc01g007360	1	itag	1857130	1857693	protein_coding	Photosystem I assembly protein ycf4 (Q06R54_9LAMI)
Cluster_253	DicerCall=N	MIRNA=N	1:1854960-1857871	6.93476	6.68772	5.26355	5.94184	6.38183	-0.213797	0.373999	0.999916	Solyc01g007330	1	itag	1851938	1853783	protein_coding	Ribulose bisphosphate carboxylase large chain (RBL_SOLLC)
Cluster_253	DicerCall=N	MIRNA=N	1:1854960-1857871	6.93476	6.68772	5.26355	5.94184	6.38183	-0.213797	0.373999	0.999916	Solyc01g007380	1	itag	1859332	1860294	protein_coding	Apocytochrome f (D3WBH0_9AQUA)
Cluster_253	DicerCall=N	MIRNA=N	1:1854960-1857871	6.93476	6.68772	5.26355	5.94184	6.38183	-0.213797	0.373999	0.999916	Solyc01g007370	1	itag	1858374	1859112	protein_coding	Chloroplast envelope membrane protein A (D7KRA3_ARALY)
Cluster_254	DicerCall=N	MIRNA=N	1:1858209-1863888	11.1802	11.2419	10.9764	10.8704	11.1114	0.0201254	0.93145	0.999916	Solyc01g007420	1	itag	1862907	1863226	protein_coding	Cytochrome b6-f complex subunit 6 (Q5K3U2_9MAGN)
Cluster_254	DicerCall=N	MIRNA=N	1:1858209-1863888	11.1802	11.2419	10.9764	10.8704	11.1114	0.0201254	0.93145	0.999916	Solyc01g007390	1	itag	1861053	1861264	protein_coding	Unknown Protein
Cluster_254	DicerCall=N	MIRNA=N	1:1858209-1863888	11.1802	11.2419	10.9764	10.8704	11.1114	0.0201254	0.93145	0.999916	Solyc01g007440	1	itag	1864395	1864889	protein_coding	Photosystem I reaction center subunit IX (Q06R45_9LAMI)
Cluster_254	DicerCall=N	MIRNA=N	1:1858209-1863888	11.1802	11.2419	10.9764	10.8704	11.1114	0.0201254	0.93145	0.999916	TRNA_1_122	1	ensembl_genomes	1863889	1863962	tRNA	NA
Cluster_254	DicerCall=N	MIRNA=N	1:1858209-1863888	11.1802	11.2419	10.9764	10.8704	11.1114	0.0201254	0.93145	0.999916	Solyc01g007380	1	itag	1859332	1860294	protein_coding	Apocytochrome f (D3WBH0_9AQUA)
Cluster_254	DicerCall=N	MIRNA=N	1:1858209-1863888	11.1802	11.2419	10.9764	10.8704	11.1114	0.0201254	0.93145	0.999916	Solyc01g007370	1	itag	1858374	1859112	protein_coding	Chloroplast envelope membrane protein A (D7KRA3_ARALY)
Cluster_254	DicerCall=N	MIRNA=N	1:1858209-1863888	11.1802	11.2419	10.9764	10.8704	11.1114	0.0201254	0.93145	0.999916	TRNA_1_123	1	ensembl_genomes	1863651	1863724	tRNA	NA
Cluster_254	DicerCall=N	MIRNA=N	1:1858209-1863888	11.1802	11.2419	10.9764	10.8704	11.1114	0.0201254	0.93145	0.999916	Solyc01g007450	1	itag	1864967	1865167	protein_coding	50S ribosomal protein L33 chloroplastic (D3WBK4_9AQUA)
Cluster_254	DicerCall=N	MIRNA=N	1:1858209-1863888	11.1802	11.2419	10.9764	10.8704	11.1114	0.0201254	0.93145	0.999916	Solyc01g007350	1	itag	1856314	1857063	protein_coding	Photosystem I reaction center subunit VIII (Q3V525_ACOCL)
Cluster_254	DicerCall=N	MIRNA=N	1:1858209-1863888	11.1802	11.2419	10.9764	10.8704	11.1114	0.0201254	0.93145	0.999916	Solyc01g007430	1	itag	1863406	1863750	protein_coding	Cytochrome b6-f complex subunit 5 (B7T2X6_EROTE)
Cluster_254	DicerCall=N	MIRNA=N	1:1858209-1863888	11.1802	11.2419	10.9764	10.8704	11.1114	0.0201254	0.93145	0.999916	Solyc01g007400	1	itag	1861318	1861485	protein_coding	Unknown Protein; contains Interpro domain(s) IPR002682 Photosystem II protein PsbJ
Cluster_254	DicerCall=N	MIRNA=N	1:1858209-1863888	11.1802	11.2419	10.9764	10.8704	11.1114	0.0201254	0.93145	0.999916	Solyc01g007460	1	itag	1865356	1865663	protein_coding	30S ribosomal protein S18 chloroplastic (D3WEG6_HEUSA)
Cluster_254	DicerCall=N	MIRNA=N	1:1858209-1863888	11.1802	11.2419	10.9764	10.8704	11.1114	0.0201254	0.93145	0.999916	Solyc01g007410	1	itag	1861747	1861893	protein_coding	Cytochrome b559 subunit alpha (D4PBC8_PHODC)
Cluster_254	DicerCall=N	MIRNA=N	1:1858209-1863888	11.1802	11.2419	10.9764	10.8704	11.1114	0.0201254	0.93145	0.999916	Solyc01g007360	1	itag	1857130	1857693	protein_coding	Photosystem I assembly protein ycf4 (Q06R54_9LAMI)
Cluster_254	DicerCall=N	MIRNA=N	1:1858209-1863888	11.1802	11.2419	10.9764	10.8704	11.1114	0.0201254	0.93145	0.999916	Solyc01g007340	1	itag	1854314	1856231	protein_coding	Acetyl-coenzyme A carboxylase carboxyl transferase subunit beta (ACCD_EPIVI)
Cluster_254	DicerCall=N	MIRNA=N	1:1858209-1863888	11.1802	11.2419	10.9764	10.8704	11.1114	0.0201254	0.93145	0.999916	Solyc01g007470	1	itag	1865878	1866264	protein_coding	50S ribosomal protein L20 chloroplastic (Q06R42_9LAMI)
Cluster_255	DicerCall=N	MIRNA=N	1:1863965-1864516	3.05597	3.09537	2.95746	2.84042	3.06849	-0.0562048	0.895715	0.999916	TRNA_1_123	1	ensembl_genomes	1863651	1863724	tRNA	NA
Cluster_255	DicerCall=N	MIRNA=N	1:1863965-1864516	3.05597	3.09537	2.95746	2.84042	3.06849	-0.0562048	0.895715	0.999916	Solyc01g007460	1	itag	1865356	1865663	protein_coding	30S ribosomal protein S18 chloroplastic (D3WEG6_HEUSA)
Cluster_255	DicerCall=N	MIRNA=N	1:1863965-1864516	3.05597	3.09537	2.95746	2.84042	3.06849	-0.0562048	0.895715	0.999916	Solyc01g007470	1	itag	1865878	1866264	protein_coding	50S ribosomal protein L20 chloroplastic (Q06R42_9LAMI)
Cluster_255	DicerCall=N	MIRNA=N	1:1863965-1864516	3.05597	3.09537	2.95746	2.84042	3.06849	-0.0562048	0.895715	0.999916	Solyc01g007400	1	itag	1861318	1861485	protein_coding	Unknown Protein; contains Interpro domain(s) IPR002682 Photosystem II protein PsbJ
Cluster_255	DicerCall=N	MIRNA=N	1:1863965-1864516	3.05597	3.09537	2.95746	2.84042	3.06849	-0.0562048	0.895715	0.999916	Solyc01g007480	1	itag	1866963	1867205	protein_coding	Ribosomal protein S12 (Fragment) (B0LN88_LYCCH)
Cluster_255	DicerCall=N	MIRNA=N	1:1863965-1864516	3.05597	3.09537	2.95746	2.84042	3.06849	-0.0562048	0.895715	0.999916	Solyc01g007450	1	itag	1864967	1865167	protein_coding	50S ribosomal protein L33 chloroplastic (D3WBK4_9AQUA)
Cluster_255	DicerCall=N	MIRNA=N	1:1863965-1864516	3.05597	3.09537	2.95746	2.84042	3.06849	-0.0562048	0.895715	0.999916	TRNA_1_122	1	ensembl_genomes	1863889	1863962	tRNA	NA
Cluster_255	DicerCall=N	MIRNA=N	1:1863965-1864516	3.05597	3.09537	2.95746	2.84042	3.06849	-0.0562048	0.895715	0.999916	Solyc01g007440	1	itag	1864395	1864889	protein_coding	Photosystem I reaction center subunit IX (Q06R45_9LAMI)
Cluster_255	DicerCall=N	MIRNA=N	1:1863965-1864516	3.05597	3.09537	2.95746	2.84042	3.06849	-0.0562048	0.895715	0.999916	Solyc01g007410	1	itag	1861747	1861893	protein_coding	Cytochrome b559 subunit alpha (D4PBC8_PHODC)
Cluster_255	DicerCall=N	MIRNA=N	1:1863965-1864516	3.05597	3.09537	2.95746	2.84042	3.06849	-0.0562048	0.895715	0.999916	Solyc01g007430	1	itag	1863406	1863750	protein_coding	Cytochrome b6-f complex subunit 5 (B7T2X6_EROTE)
Cluster_255	DicerCall=N	MIRNA=N	1:1863965-1864516	3.05597	3.09537	2.95746	2.84042	3.06849	-0.0562048	0.895715	0.999916	Solyc01g007420	1	itag	1862907	1863226	protein_coding	Cytochrome b6-f complex subunit 6 (Q5K3U2_9MAGN)
Cluster_256	DicerCall=N	MIRNA=N	1:1864790-1872696	10.1215	10.3328	10.2124	10.1307	10.2692	-0.0191935	0.946569	0.999916	Solyc01g007510	1	itag	1871685	1871816	protein_coding	PsbN (Q7HIW7_ARATH)
Cluster_256	DicerCall=N	MIRNA=N	1:1864790-1872696	10.1215	10.3328	10.2124	10.1307	10.2692	-0.0191935	0.946569	0.999916	Solyc01g007430	1	itag	1863406	1863750	protein_coding	Cytochrome b6-f complex subunit 5 (B7T2X6_EROTE)
Cluster_256	DicerCall=N	MIRNA=N	1:1864790-1872696	10.1215	10.3328	10.2124	10.1307	10.2692	-0.0191935	0.946569	0.999916	Solyc01g007460	1	itag	1865356	1865663	protein_coding	30S ribosomal protein S18 chloroplastic (D3WEG6_HEUSA)
Cluster_256	DicerCall=N	MIRNA=N	1:1864790-1872696	10.1215	10.3328	10.2124	10.1307	10.2692	-0.0191935	0.946569	0.999916	TRNA_1_122	1	ensembl_genomes	1863889	1863962	tRNA	NA
Cluster_256	DicerCall=N	MIRNA=N	1:1864790-1872696	10.1215	10.3328	10.2124	10.1307	10.2692	-0.0191935	0.946569	0.999916	Solyc01g007540	1	itag	1874669	1875351	protein_coding	Cytochrome b6-f complex subunit 4 (A1XFY6_NUPAD)
Cluster_256	DicerCall=N	MIRNA=N	1:1864790-1872696	10.1215	10.3328	10.2124	10.1307	10.2692	-0.0191935	0.946569	0.999916	Solyc01g007480	1	itag	1866963	1867205	protein_coding	Ribosomal protein S12 (Fragment) (B0LN88_LYCCH)
Cluster_256	DicerCall=N	MIRNA=N	1:1864790-1872696	10.1215	10.3328	10.2124	10.1307	10.2692	-0.0191935	0.946569	0.999916	TRNA_1_123	1	ensembl_genomes	1863651	1863724	tRNA	NA
Cluster_256	DicerCall=N	MIRNA=N	1:1864790-1872696	10.1215	10.3328	10.2124	10.1307	10.2692	-0.0191935	0.946569	0.999916	Solyc01g007440	1	itag	1864395	1864889	protein_coding	Photosystem I reaction center subunit IX (Q06R45_9LAMI)
Cluster_256	DicerCall=N	MIRNA=N	1:1864790-1872696	10.1215	10.3328	10.2124	10.1307	10.2692	-0.0191935	0.946569	0.999916	Solyc01g007420	1	itag	1862907	1863226	protein_coding	Cytochrome b6-f complex subunit 6 (Q5K3U2_9MAGN)
Cluster_256	DicerCall=N	MIRNA=N	1:1864790-1872696	10.1215	10.3328	10.2124	10.1307	10.2692	-0.0191935	0.946569	0.999916	Solyc01g007450	1	itag	1864967	1865167	protein_coding	50S ribosomal protein L33 chloroplastic (D3WBK4_9AQUA)
Cluster_256	DicerCall=N	MIRNA=N	1:1864790-1872696	10.1215	10.3328	10.2124	10.1307	10.2692	-0.0191935	0.946569	0.999916	Solyc01g007500	1	itag	1869602	1871620	protein_coding	Photosystem II CP47 chlorophyll apoprotein (D3WBA3_9BORA)
Cluster_256	DicerCall=N	MIRNA=N	1:1864790-1872696	10.1215	10.3328	10.2124	10.1307	10.2692	-0.0191935	0.946569	0.999916	Solyc01g007520	1	itag	1871661	1872371	protein_coding	Photosystem II reaction center protein H (C6JT33_9MYRT)
Cluster_256	DicerCall=N	MIRNA=N	1:1864790-1872696	10.1215	10.3328	10.2124	10.1307	10.2692	-0.0191935	0.946569	0.999916	Solyc01g007470	1	itag	1865878	1866264	protein_coding	50S ribosomal protein L20 chloroplastic (Q06R42_9LAMI)
Cluster_256	DicerCall=N	MIRNA=N	1:1864790-1872696	10.1215	10.3328	10.2124	10.1307	10.2692	-0.0191935	0.946569	0.999916	Solyc01g007530	1	itag	1872279	1874091	protein_coding	Cytochrome b6 (B3TN79_BRADI)
Cluster_256	DicerCall=N	MIRNA=N	1:1864790-1872696	10.1215	10.3328	10.2124	10.1307	10.2692	-0.0191935	0.946569	0.999916	Solyc01g007490	1	itag	1867188	1869330	protein_coding	ATP-dependent Clp protease proteolytic subunit (D3WCC1_NEROL)
Cluster_257	DicerCall=N	MIRNA=N	1:1872774-1874227	5.4221	5.28101	4.95408	5.72294	5.47309	-0.17615	0.614817	0.999916	Solyc01g007520	1	itag	1871661	1872371	protein_coding	Photosystem II reaction center protein H (C6JT33_9MYRT)
Cluster_257	DicerCall=N	MIRNA=N	1:1872774-1874227	5.4221	5.28101	4.95408	5.72294	5.47309	-0.17615	0.614817	0.999916	Solyc01g007540	1	itag	1874669	1875351	protein_coding	Cytochrome b6-f complex subunit 4 (A1XFY6_NUPAD)
Cluster_257	DicerCall=N	MIRNA=N	1:1872774-1874227	5.4221	5.28101	4.95408	5.72294	5.47309	-0.17615	0.614817	0.999916	Solyc01g007560	1	itag	1875492	1876368	protein_coding	DNA-directed RNA polymerase subunit alpha (D3WBC7_9BORA)
Cluster_257	DicerCall=N	MIRNA=N	1:1872774-1874227	5.4221	5.28101	4.95408	5.72294	5.47309	-0.17615	0.614817	0.999916	Solyc01g007530	1	itag	1872279	1874091	protein_coding	Cytochrome b6 (B3TN79_BRADI)
Cluster_257	DicerCall=N	MIRNA=N	1:1872774-1874227	5.4221	5.28101	4.95408	5.72294	5.47309	-0.17615	0.614817	0.999916	Solyc01g007580	1	itag	1876603	1878202	protein_coding	30S ribosomal protein S8 (D4PBE7_PHODC)
Cluster_257	DicerCall=N	MIRNA=N	1:1872774-1874227	5.4221	5.28101	4.95408	5.72294	5.47309	-0.17615	0.614817	0.999916	Solyc01g007510	1	itag	1871685	1871816	protein_coding	PsbN (Q7HIW7_ARATH)
Cluster_257	DicerCall=N	MIRNA=N	1:1872774-1874227	5.4221	5.28101	4.95408	5.72294	5.47309	-0.17615	0.614817	0.999916	Solyc01g007550	1	itag	1875280	1875429	protein_coding	DNA-directed RNA polymerase subunit alpha (D3WBC7_9BORA)
Cluster_257	DicerCall=N	MIRNA=N	1:1872774-1874227	5.4221	5.28101	4.95408	5.72294	5.47309	-0.17615	0.614817	0.999916	Solyc01g007570	1	itag	1875699	1877380	protein_coding	30S ribosomal protein S11 chloroplastic (D3WCH5_NEROL)
Cluster_257	DicerCall=N	MIRNA=N	1:1872774-1874227	5.4221	5.28101	4.95408	5.72294	5.47309	-0.17615	0.614817	0.999916	Solyc01g007500	1	itag	1869602	1871620	protein_coding	Photosystem II CP47 chlorophyll apoprotein (D3WBA3_9BORA)
Cluster_258	DicerCall=20	MIRNA=N	1:1874331-1883841	10.524	10.6987	10.2794	10.1564	10.4679	0.0319482	0.891515	0.999916	Solyc01g007610	1	itag	1879619	1881527	protein_coding	30S ribosomal protein S3 chloroplastic (D3WBD9_9BORA)
Cluster_258	DicerCall=20	MIRNA=N	1:1874331-1883841	10.524	10.6987	10.2794	10.1564	10.4679	0.0319482	0.891515	0.999916	Solyc01g007630	1	itag	1881329	1883387	protein_coding	50S ribosomal protein L2 chloroplastic (A6YA71_9MAGN)
Cluster_258	DicerCall=20	MIRNA=N	1:1874331-1883841	10.524	10.6987	10.2794	10.1564	10.4679	0.0319482	0.891515	0.999916	Solyc01g007620	1	itag	1881125	1881298	protein_coding	30S ribosomal protein S19 chloroplastic (D3WDP2_CORFO)
Cluster_258	DicerCall=20	MIRNA=N	1:1874331-1883841	10.524	10.6987	10.2794	10.1564	10.4679	0.0319482	0.891515	0.999916	Solyc01g007540	1	itag	1874669	1875351	protein_coding	Cytochrome b6-f complex subunit 4 (A1XFY6_NUPAD)
Cluster_258	DicerCall=20	MIRNA=N	1:1874331-1883841	10.524	10.6987	10.2794	10.1564	10.4679	0.0319482	0.891515	0.999916	Solyc01g007640	1	itag	1883398	1890719	protein_coding	Ycf2 (D2KLP5_OLEEU)
Cluster_258	DicerCall=20	MIRNA=N	1:1874331-1883841	10.524	10.6987	10.2794	10.1564	10.4679	0.0319482	0.891515	0.999916	Solyc01g007590	1	itag	1877388	1878459	protein_coding	50S ribosomal protein L14 chloroplastic (D3WBB8_9BORA)
Cluster_258	DicerCall=20	MIRNA=N	1:1874331-1883841	10.524	10.6987	10.2794	10.1564	10.4679	0.0319482	0.891515	0.999916	TRNA_1_121	1	ensembl_genomes	1883426	1883499	tRNA	NA
Cluster_258	DicerCall=20	MIRNA=N	1:1874331-1883841	10.524	10.6987	10.2794	10.1564	10.4679	0.0319482	0.891515	0.999916	Solyc01g007570	1	itag	1875699	1877380	protein_coding	30S ribosomal protein S11 chloroplastic (D3WCH5_NEROL)
Cluster_258	DicerCall=20	MIRNA=N	1:1874331-1883841	10.524	10.6987	10.2794	10.1564	10.4679	0.0319482	0.891515	0.999916	Solyc01g007560	1	itag	1875492	1876368	protein_coding	DNA-directed RNA polymerase subunit alpha (D3WBC7_9BORA)
Cluster_258	DicerCall=20	MIRNA=N	1:1874331-1883841	10.524	10.6987	10.2794	10.1564	10.4679	0.0319482	0.891515	0.999916	Solyc01g007530	1	itag	1872279	1874091	protein_coding	Cytochrome b6 (B3TN79_BRADI)
Cluster_258	DicerCall=20	MIRNA=N	1:1874331-1883841	10.524	10.6987	10.2794	10.1564	10.4679	0.0319482	0.891515	0.999916	Solyc01g007520	1	itag	1871661	1872371	protein_coding	Photosystem II reaction center protein H (C6JT33_9MYRT)
Cluster_258	DicerCall=20	MIRNA=N	1:1874331-1883841	10.524	10.6987	10.2794	10.1564	10.4679	0.0319482	0.891515	0.999916	Solyc01g007580	1	itag	1876603	1878202	protein_coding	30S ribosomal protein S8 (D4PBE7_PHODC)
Cluster_258	DicerCall=20	MIRNA=N	1:1874331-1883841	10.524	10.6987	10.2794	10.1564	10.4679	0.0319482	0.891515	0.999916	Solyc01g007550	1	itag	1875280	1875429	protein_coding	DNA-directed RNA polymerase subunit alpha (D3WBC7_9BORA)
Cluster_258	DicerCall=20	MIRNA=N	1:1874331-1883841	10.524	10.6987	10.2794	10.1564	10.4679	0.0319482	0.891515	0.999916	Solyc01g007600	1	itag	1878019	1878953	protein_coding	50S ribosomal protein L16 chloroplastic (D3WCG3_NEROL)
Cluster_259	DicerCall=N	MIRNA=N	1:1884103-1884441	3.07837	2.21721	2.6987	3.24444	2.89001	0.167678	0.695667	0.999916	TRNA_1_121	1	ensembl_genomes	1883426	1883499	tRNA	NA
Cluster_259	DicerCall=N	MIRNA=N	1:1884103-1884441	3.07837	2.21721	2.6987	3.24444	2.89001	0.167678	0.695667	0.999916	Solyc01g007640	1	itag	1883398	1890719	protein_coding	Ycf2 (D2KLP5_OLEEU)
Cluster_259	DicerCall=N	MIRNA=N	1:1884103-1884441	3.07837	2.21721	2.6987	3.24444	2.89001	0.167678	0.695667	0.999916	Solyc01g007630	1	itag	1881329	1883387	protein_coding	50S ribosomal protein L2 chloroplastic (A6YA71_9MAGN)
Cluster_260	DicerCall=24	MIRNA=N	1:1884903-1885607	4.10298	4.18894	5.15169	5.21417	4.78253	-0.0588816	0.831119	0.999916	Solyc01g007630	1	itag	1881329	1883387	protein_coding	50S ribosomal protein L2 chloroplastic (A6YA71_9MAGN)
Cluster_260	DicerCall=24	MIRNA=N	1:1884903-1885607	4.10298	4.18894	5.15169	5.21417	4.78253	-0.0588816	0.831119	0.999916	Solyc01g007640	1	itag	1883398	1890719	protein_coding	Ycf2 (D2KLP5_OLEEU)
Cluster_260	DicerCall=24	MIRNA=N	1:1884903-1885607	4.10298	4.18894	5.15169	5.21417	4.78253	-0.0588816	0.831119	0.999916	TRNA_1_121	1	ensembl_genomes	1883426	1883499	tRNA	NA
Cluster_261	DicerCall=24	MIRNA=N	1:1886703-1886976	3.61614	3.70731	3.45578	3.46817	3.62111	-0.0495275	0.88982	0.999916	Solyc01g007640	1	itag	1883398	1890719	protein_coding	Ycf2 (D2KLP5_OLEEU)
Cluster_262	DicerCall=N	MIRNA=N	1:1887501-1889882	5.79417	5.91272	5.55883	5.91305	5.82229	-0.241959	0.277418	0.999916	Solyc01g007650	1	itag	1890204	1890818	protein_coding	Ycf15 (D2KLP6_OLEEU)
Cluster_262	DicerCall=N	MIRNA=N	1:1887501-1889882	5.79417	5.91272	5.55883	5.91305	5.82229	-0.241959	0.277418	0.999916	Solyc01g007640	1	itag	1883398	1890719	protein_coding	Ycf2 (D2KLP5_OLEEU)
Cluster_262	DicerCall=N	MIRNA=N	1:1887501-1889882	5.79417	5.91272	5.55883	5.91305	5.82229	-0.241959	0.277418	0.999916	Solyc01g007660	1	itag	1891437	1894223	protein_coding	NAD(P)H-quinone oxidoreductase subunit 2 chloroplastic (D3WB81_9BORA)
Cluster_262	DicerCall=N	MIRNA=N	1:1887501-1889882	5.79417	5.91272	5.55883	5.91305	5.82229	-0.241959	0.277418	0.999916	TRNA_1_120	1	ensembl_genomes	1891036	1891116	tRNA	NA
Cluster_263	DicerCall=N	MIRNA=N	1:1890510-1891132	9.42118	9.37737	9.19345	8.93194	9.33559	0.161038	0.609381	0.999916	Solyc01g007650	1	itag	1890204	1890818	protein_coding	Ycf15 (D2KLP6_OLEEU)
Cluster_263	DicerCall=N	MIRNA=N	1:1890510-1891132	9.42118	9.37737	9.19345	8.93194	9.33559	0.161038	0.609381	0.999916	TRNA_1_120	1	ensembl_genomes	1891036	1891116	tRNA	NA
Cluster_263	DicerCall=N	MIRNA=N	1:1890510-1891132	9.42118	9.37737	9.19345	8.93194	9.33559	0.161038	0.609381	0.999916	Solyc01g007640	1	itag	1883398	1890719	protein_coding	Ycf2 (D2KLP5_OLEEU)
Cluster_263	DicerCall=N	MIRNA=N	1:1890510-1891132	9.42118	9.37737	9.19345	8.93194	9.33559	0.161038	0.609381	0.999916	Solyc01g007660	1	itag	1891437	1894223	protein_coding	NAD(P)H-quinone oxidoreductase subunit 2 chloroplastic (D3WB81_9BORA)
Cluster_264	DicerCall=N	MIRNA=N	1:1891403-1891664	3.3589	3.6379	3.56184	3.17558	3.51228	0.0739752	0.845763	0.999916	Solyc01g007650	1	itag	1890204	1890818	protein_coding	Ycf15 (D2KLP6_OLEEU)
Cluster_264	DicerCall=N	MIRNA=N	1:1891403-1891664	3.3589	3.6379	3.56184	3.17558	3.51228	0.0739752	0.845763	0.999916	TRNA_1_120	1	ensembl_genomes	1891036	1891116	tRNA	NA
Cluster_264	DicerCall=N	MIRNA=N	1:1891403-1891664	3.3589	3.6379	3.56184	3.17558	3.51228	0.0739752	0.845763	0.999916	Solyc01g007660	1	itag	1891437	1894223	protein_coding	NAD(P)H-quinone oxidoreductase subunit 2 chloroplastic (D3WB81_9BORA)
Cluster_264	DicerCall=N	MIRNA=N	1:1891403-1891664	3.3589	3.6379	3.56184	3.17558	3.51228	0.0739752	0.845763	0.999916	Solyc01g007640	1	itag	1883398	1890719	protein_coding	Ycf2 (D2KLP5_OLEEU)
Cluster_264	DicerCall=N	MIRNA=N	1:1891403-1891664	3.3589	3.6379	3.56184	3.17558	3.51228	0.0739752	0.845763	0.999916	Solyc01g007670	1	itag	1893908	1894685	protein_coding	30S ribosomal protein S7 chloroplastic (D3WBE1_9BORA)
Cluster_265	DicerCall=N	MIRNA=N	1:1891903-1893161	5.4919	5.76661	5.53221	5.82538	5.67374	-0.291677	0.16513	0.999916	TRNA_1_120	1	ensembl_genomes	1891036	1891116	tRNA	NA
Cluster_265	DicerCall=N	MIRNA=N	1:1891903-1893161	5.4919	5.76661	5.53221	5.82538	5.67374	-0.291677	0.16513	0.999916	Solyc01g007660	1	itag	1891437	1894223	protein_coding	NAD(P)H-quinone oxidoreductase subunit 2 chloroplastic (D3WB81_9BORA)
Cluster_265	DicerCall=N	MIRNA=N	1:1891903-1893161	5.4919	5.76661	5.53221	5.82538	5.67374	-0.291677	0.16513	0.999916	Solyc01g007650	1	itag	1890204	1890818	protein_coding	Ycf15 (D2KLP6_OLEEU)
Cluster_265	DicerCall=N	MIRNA=N	1:1891903-1893161	5.4919	5.76661	5.53221	5.82538	5.67374	-0.291677	0.16513	0.999916	Solyc01g007640	1	itag	1883398	1890719	protein_coding	Ycf2 (D2KLP5_OLEEU)
Cluster_265	DicerCall=N	MIRNA=N	1:1891903-1893161	5.4919	5.76661	5.53221	5.82538	5.67374	-0.291677	0.16513	0.999916	Solyc01g007670	1	itag	1893908	1894685	protein_coding	30S ribosomal protein S7 chloroplastic (D3WBE1_9BORA)
Cluster_266	DicerCall=N	MIRNA=N	1:1894456-1894910	4.6861	4.88436	4.14683	4.82295	4.67287	-0.456909	0.0675826	0.78611	Solyc01g007670	1	itag	1893908	1894685	protein_coding	30S ribosomal protein S7 chloroplastic (D3WBE1_9BORA)
Cluster_266	DicerCall=N	MIRNA=N	1:1894456-1894910	4.6861	4.88436	4.14683	4.82295	4.67287	-0.456909	0.0675826	0.78611	Solyc01g007690	1	itag	1897089	1898250	protein_coding	Unknown Protein
Cluster_266	DicerCall=N	MIRNA=N	1:1894456-1894910	4.6861	4.88436	4.14683	4.82295	4.67287	-0.456909	0.0675826	0.78611	TRNA_1_5	1	ensembl_genomes	1897101	1897172	tRNA	NA
Cluster_266	DicerCall=N	MIRNA=N	1:1894456-1894910	4.6861	4.88436	4.14683	4.82295	4.67287	-0.456909	0.0675826	0.78611	Solyc01g007680	1	itag	1896590	1896985	protein_coding	Orf146 protein (Q9MFF3_BETVU)
Cluster_266	DicerCall=N	MIRNA=N	1:1894456-1894910	4.6861	4.88436	4.14683	4.82295	4.67287	-0.456909	0.0675826	0.78611	Solyc01g007660	1	itag	1891437	1894223	protein_coding	NAD(P)H-quinone oxidoreductase subunit 2 chloroplastic (D3WB81_9BORA)
Cluster_266	DicerCall=N	MIRNA=N	1:1894456-1894910	4.6861	4.88436	4.14683	4.82295	4.67287	-0.456909	0.0675826	0.78611	RRNA_1_36	1	ensembl_genomes	1897407	1898894	rRNA	NA
Cluster_267	DicerCall=N	MIRNA=N	1:1896205-1896719	2.73049	3.28845	3.19474	2.9767	3.14721	-0.218851	0.605313	0.999916	Solyc01g007700	1	itag	1897411	1898354	protein_coding	Conserved protein (C7TFZ2_LACRL)
Cluster_267	DicerCall=N	MIRNA=N	1:1896205-1896719	2.73049	3.28845	3.19474	2.9767	3.14721	-0.218851	0.605313	0.999916	Solyc01g007720	1	itag	1898832	1899766	protein_coding	ORF42f (Q32989_PINTH)
Cluster_267	DicerCall=N	MIRNA=N	1:1896205-1896719	2.73049	3.28845	3.19474	2.9767	3.14721	-0.218851	0.605313	0.999916	Solyc01g007670	1	itag	1893908	1894685	protein_coding	30S ribosomal protein S7 chloroplastic (D3WBE1_9BORA)
Cluster_267	DicerCall=N	MIRNA=N	1:1896205-1896719	2.73049	3.28845	3.19474	2.9767	3.14721	-0.218851	0.605313	0.999916	Solyc01g007690	1	itag	1897089	1898250	protein_coding	Unknown Protein
Cluster_267	DicerCall=N	MIRNA=N	1:1896205-1896719	2.73049	3.28845	3.19474	2.9767	3.14721	-0.218851	0.605313	0.999916	Solyc01g007660	1	itag	1891437	1894223	protein_coding	NAD(P)H-quinone oxidoreductase subunit 2 chloroplastic (D3WB81_9BORA)
Cluster_267	DicerCall=N	MIRNA=N	1:1896205-1896719	2.73049	3.28845	3.19474	2.9767	3.14721	-0.218851	0.605313	0.999916	RRNA_1_36	1	ensembl_genomes	1897407	1898894	rRNA	NA
Cluster_267	DicerCall=N	MIRNA=N	1:1896205-1896719	2.73049	3.28845	3.19474	2.9767	3.14721	-0.218851	0.605313	0.999916	Solyc01g007680	1	itag	1896590	1896985	protein_coding	Orf146 protein (Q9MFF3_BETVU)
Cluster_267	DicerCall=N	MIRNA=N	1:1896205-1896719	2.73049	3.28845	3.19474	2.9767	3.14721	-0.218851	0.605313	0.999916	TRNA_1_5	1	ensembl_genomes	1897101	1897172	tRNA	NA
Cluster_267	DicerCall=N	MIRNA=N	1:1896205-1896719	2.73049	3.28845	3.19474	2.9767	3.14721	-0.218851	0.605313	0.999916	Solyc01g007710	1	itag	1898412	1898954	protein_coding	Unknown Protein
Cluster_268	DicerCall=N	MIRNA=N	1:1896858-1898931	11.8802	11.861	11.0599	11.1669	11.7628	0.236546	0.583372	0.999916	Solyc01g007720	1	itag	1898832	1899766	protein_coding	ORF42f (Q32989_PINTH)
Cluster_268	DicerCall=N	MIRNA=N	1:1896858-1898931	11.8802	11.861	11.0599	11.1669	11.7628	0.236546	0.583372	0.999916	Solyc01g007700	1	itag	1897411	1898354	protein_coding	Conserved protein (C7TFZ2_LACRL)
Cluster_268	DicerCall=N	MIRNA=N	1:1896858-1898931	11.8802	11.861	11.0599	11.1669	11.7628	0.236546	0.583372	0.999916	Solyc01g007680	1	itag	1896590	1896985	protein_coding	Orf146 protein (Q9MFF3_BETVU)
Cluster_268	DicerCall=N	MIRNA=N	1:1896858-1898931	11.8802	11.861	11.0599	11.1669	11.7628	0.236546	0.583372	0.999916	Solyc01g007710	1	itag	1898412	1898954	protein_coding	Unknown Protein
Cluster_268	DicerCall=N	MIRNA=N	1:1896858-1898931	11.8802	11.861	11.0599	11.1669	11.7628	0.236546	0.583372	0.999916	Solyc01g007670	1	itag	1893908	1894685	protein_coding	30S ribosomal protein S7 chloroplastic (D3WBE1_9BORA)
Cluster_268	DicerCall=N	MIRNA=N	1:1896858-1898931	11.8802	11.861	11.0599	11.1669	11.7628	0.236546	0.583372	0.999916	Solyc01g007690	1	itag	1897089	1898250	protein_coding	Unknown Protein
Cluster_268	DicerCall=N	MIRNA=N	1:1896858-1898931	11.8802	11.861	11.0599	11.1669	11.7628	0.236546	0.583372	0.999916	RRNA_1_36	1	ensembl_genomes	1897407	1898894	rRNA	NA
Cluster_268	DicerCall=N	MIRNA=N	1:1896858-1898931	11.8802	11.861	11.0599	11.1669	11.7628	0.236546	0.583372	0.999916	TRNA_1_5	1	ensembl_genomes	1897101	1897172	tRNA	NA
Cluster_269	DicerCall=N	MIRNA=N	1:1899027-1903266	12.9994	12.9475	11.5847	12.4532	12.7307	-0.196745	0.588395	0.999916	Solyc01g007740	1	itag	1903993	1908309	protein_coding	Peroxiredoxin (Q9FE12_PHAVU)
Cluster_269	DicerCall=N	MIRNA=N	1:1899027-1903266	12.9994	12.9475	11.5847	12.4532	12.7307	-0.196745	0.588395	0.999916	Solyc01g007680	1	itag	1896590	1896985	protein_coding	Orf146 protein (Q9MFF3_BETVU)
Cluster_269	DicerCall=N	MIRNA=N	1:1899027-1903266	12.9994	12.9475	11.5847	12.4532	12.7307	-0.196745	0.588395	0.999916	Solyc01g007690	1	itag	1897089	1898250	protein_coding	Unknown Protein
Cluster_269	DicerCall=N	MIRNA=N	1:1899027-1903266	12.9994	12.9475	11.5847	12.4532	12.7307	-0.196745	0.588395	0.999916	RRNA_1_36	1	ensembl_genomes	1897407	1898894	rRNA	NA
Cluster_269	DicerCall=N	MIRNA=N	1:1899027-1903266	12.9994	12.9475	11.5847	12.4532	12.7307	-0.196745	0.588395	0.999916	TRNA_1_5	1	ensembl_genomes	1897101	1897172	tRNA	NA
Cluster_269	DicerCall=N	MIRNA=N	1:1899027-1903266	12.9994	12.9475	11.5847	12.4532	12.7307	-0.196745	0.588395	0.999916	Solyc01g007700	1	itag	1897411	1898354	protein_coding	Conserved protein (C7TFZ2_LACRL)
Cluster_269	DicerCall=N	MIRNA=N	1:1899027-1903266	12.9994	12.9475	11.5847	12.4532	12.7307	-0.196745	0.588395	0.999916	Solyc01g007710	1	itag	1898412	1898954	protein_coding	Unknown Protein
Cluster_269	DicerCall=N	MIRNA=N	1:1899027-1903266	12.9994	12.9475	11.5847	12.4532	12.7307	-0.196745	0.588395	0.999916	Solyc01g007730	1	itag	1902834	1903131	protein_coding	ORF91 (C1BRN8_9MAXI)
Cluster_269	DicerCall=N	MIRNA=N	1:1899027-1903266	12.9994	12.9475	11.5847	12.4532	12.7307	-0.196745	0.588395	0.999916	Solyc01g007720	1	itag	1898832	1899766	protein_coding	ORF42f (Q32989_PINTH)
Cluster_270	DicerCall=24	MIRNA=N	1:1924609-1924940	4.19365	4.03497	3.87394	4.31414	4.14099	-0.159566	0.597589	0.999916	NCRNA_1_67	1	ensembl_genomes	1923478	1923761	miRNA	NA
Cluster_270	DicerCall=24	MIRNA=N	1:1924609-1924940	4.19365	4.03497	3.87394	4.31414	4.14099	-0.159566	0.597589	0.999916	NCRNA_1_82	1	ensembl_genomes	1923478	1923761	miRNA	NA
Cluster_270	DicerCall=24	MIRNA=N	1:1924609-1924940	4.19365	4.03497	3.87394	4.31414	4.14099	-0.159566	0.597589	0.999916	Solyc01g007770	1	itag	1927149	1927875	protein_coding	Genomic DNA chromosome 5 P1 clone MHF15 (Q9FNI0_ARATH)
Cluster_271	DicerCall=24	MIRNA=N	1:1925507-1925776	5.05456	5.02302	5.14199	4.98133	5.06702	0.107104	0.653509	0.999916	NCRNA_1_67	1	ensembl_genomes	1923478	1923761	miRNA	NA
Cluster_271	DicerCall=24	MIRNA=N	1:1925507-1925776	5.05456	5.02302	5.14199	4.98133	5.06702	0.107104	0.653509	0.999916	NCRNA_1_82	1	ensembl_genomes	1923478	1923761	miRNA	NA
Cluster_271	DicerCall=24	MIRNA=N	1:1925507-1925776	5.05456	5.02302	5.14199	4.98133	5.06702	0.107104	0.653509	0.999916	Solyc01g007770	1	itag	1927149	1927875	protein_coding	Genomic DNA chromosome 5 P1 clone MHF15 (Q9FNI0_ARATH)
Cluster_271	DicerCall=24	MIRNA=N	1:1925507-1925776	5.05456	5.02302	5.14199	4.98133	5.06702	0.107104	0.653509	0.999916	Solyc01g007780	1	itag	1927800	1931714	protein_coding	Receptor expression-enhancing protein 3 (B6TB01_MAIZE)
Cluster_272	DicerCall=24	MIRNA=N	1:1930032-1930235	2.14267	1.90656	3.78474	3.69231	3.1651	0.144193	0.746137	0.999916	Solyc01g007780	1	itag	1927800	1931714	protein_coding	Receptor expression-enhancing protein 3 (B6TB01_MAIZE)
Cluster_272	DicerCall=24	MIRNA=N	1:1930032-1930235	2.14267	1.90656	3.78474	3.69231	3.1651	0.144193	0.746137	0.999916	Solyc01g007770	1	itag	1927149	1927875	protein_coding	Genomic DNA chromosome 5 P1 clone MHF15 (Q9FNI0_ARATH)
Cluster_273	DicerCall=24	MIRNA=N	1:1930315-1930759	1.86793	2.15377	3.85607	3.69686	3.18416	0.00164134	0.997038	0.999916	Solyc01g007780	1	itag	1927800	1931714	protein_coding	Receptor expression-enhancing protein 3 (B6TB01_MAIZE)
Cluster_273	DicerCall=24	MIRNA=N	1:1930315-1930759	1.86793	2.15377	3.85607	3.69686	3.18416	0.00164134	0.997038	0.999916	Solyc01g007770	1	itag	1927149	1927875	protein_coding	Genomic DNA chromosome 5 P1 clone MHF15 (Q9FNI0_ARATH)
Cluster_274	DicerCall=24	MIRNA=N	1:1931128-1931406	3.11394	3.31996	2.17571	2.17171	2.84097	-0.0858619	0.849616	0.999916	Solyc01g007780	1	itag	1927800	1931714	protein_coding	Receptor expression-enhancing protein 3 (B6TB01_MAIZE)
Cluster_275	DicerCall=24	MIRNA=N	1:1938975-1939088	2.00294	2.16877	4.60892	4.32914	3.759	0.0565876	0.890934	0.999916	Solyc01g007790	1	itag	1939495	1948962	protein_coding	UPF0554 protein C2orf43 homolog (CB043_CHICK)
Cluster_276	DicerCall=24	MIRNA=N	1:1950237-1950606	3.19786	3.14441	3.19947	3.02945	3.17754	0.194835	0.608342	0.999916	NCRNA_1_320	1	ensembl_genomes	1950327	1950619	miRNA	NA
Cluster_276	DicerCall=24	MIRNA=N	1:1950237-1950606	3.19786	3.14441	3.19947	3.02945	3.17754	0.194835	0.608342	0.999916	NCRNA_1_261	1	ensembl_genomes	1950327	1950619	miRNA	NA
Cluster_276	DicerCall=24	MIRNA=N	1:1950237-1950606	3.19786	3.14441	3.19947	3.02945	3.17754	0.194835	0.608342	0.999916	Solyc01g007790	1	itag	1939495	1948962	protein_coding	UPF0554 protein C2orf43 homolog (CB043_CHICK)
Cluster_277	DicerCall=24	MIRNA=N	1:1963354-1963629	3.11106	3.06661	3.17728	3.0499	3.1599	0.11868	0.766553	0.999916	NA	NA	NA	NA	NA	NA	NA
Cluster_278	DicerCall=24	MIRNA=N	1:1966477-1966697	3.35281	2.9796	4.06752	3.87231	3.66311	0.346459	0.319689	0.999916	NA	NA	NA	NA	NA	NA	NA
Cluster_279	DicerCall=24	MIRNA=N	1:1972678-1972948	4.56371	4.43058	3.28293	3.68828	4.11395	-0.203788	0.519914	0.999916	Solyc01g007810	1	itag	1971082	1971978	protein_coding	Plant-specific domain TIGR01568 family protein (B6U9N9_MAIZE)
Cluster_280	DicerCall=24	MIRNA=N	1:1981563-1983149	3.61502	3.73033	4.85906	4.78105	4.37202	0.00649173	0.981626	0.999916	NA	NA	NA	NA	NA	NA	NA
Cluster_281	DicerCall=24	MIRNA=N	1:1983792-1984637	2.14267	2.50215	4.23332	3.96916	3.50896	-0.104787	0.794626	0.999916	NA	NA	NA	NA	NA	NA	NA
Cluster_282	DicerCall=24	MIRNA=N	1:1984791-1985473	1.95098	1.47809	3.89965	3.30462	3.046	0.494858	0.30311	0.999916	NA	NA	NA	NA	NA	NA	NA
Cluster_283	DicerCall=24	MIRNA=N	1:1988558-1989118	2.83965	2.88965	3.09227	3.13365	3.04172	-0.0432328	0.915481	0.999916	NA	NA	NA	NA	NA	NA	NA
Cluster_284	DicerCall=24	MIRNA=N	1:2003770-2004220	4.83219	5.66171	4.95588	5.46598	5.29996	-0.650625	0.0114405	0.258868	Solyc01g007830	1	itag	2001319	2001742	protein_coding	Unknown Protein
Cluster_285	DicerCall=24	MIRNA=N	1:2007893-2008760	3.19425	3.41951	3.14263	3.48585	3.34722	-0.285401	0.430816	0.999916	Solyc01g007840	1	itag	2006792	2007838	protein_coding	CCR4-NOT transcription complex subunit 7 (B4FG48_MAIZE)
Cluster_285	DicerCall=24	MIRNA=N	1:2007893-2008760	3.19425	3.41951	3.14263	3.48585	3.34722	-0.285401	0.430816	0.999916	Solyc01g007850	1	itag	2011260	2014397	protein_coding	Pentatricopeptide repeat-containing protein (D7MHD4_ARALY)
Cluster_286	DicerCall=24	MIRNA=N	1:2010255-2011024	3.13999	2.70784	1.99354	2.63624	2.72836	-0.122955	0.788418	0.999916	Solyc01g007840	1	itag	2006792	2007838	protein_coding	CCR4-NOT transcription complex subunit 7 (B4FG48_MAIZE)
Cluster_286	DicerCall=24	MIRNA=N	1:2010255-2011024	3.13999	2.70784	1.99354	2.63624	2.72836	-0.122955	0.788418	0.999916	Solyc01g007850	1	itag	2011260	2014397	protein_coding	Pentatricopeptide repeat-containing protein (D7MHD4_ARALY)
Cluster_287	DicerCall=24	MIRNA=N	1:2022327-2022644	3.65311	3.52688	2.84367	3.28611	3.38252	-0.138206	0.700154	0.999916	Solyc01g007860	1	itag	2018307	2022494	protein_coding	Ubiquitin-conjugating enzyme family protein-like (Q3HVN0_SOLTU)
Cluster_288	DicerCall=24	MIRNA=N	1:2024947-2025277	3.51064	3.49134	1.59113	3.13365	3.20692	-0.624171	0.161132	0.999916	Solyc01g007860	1	itag	2018307	2022494	protein_coding	Ubiquitin-conjugating enzyme family protein-like (Q3HVN0_SOLTU)
Cluster_289	DicerCall=24	MIRNA=N	1:2031179-2031524	3.69415	4.17993	4.73881	4.19537	4.29389	0.136798	0.651871	0.999916	Solyc01g007870	1	itag	2032117	2032858	protein_coding	Cyclin B-like protein (Q5U8T5_9SOLA)
Cluster_290	DicerCall=24	MIRNA=N	1:2039757-2040104	4.05739	4.15877	1.14025	0.445742	3.26584	0.523244	0.447947	0.999916	Solyc01g007880	1	itag	2041549	2055134	protein_coding	MORN repeat protein (D4V7H0_BACVU)
Cluster_291	DicerCall=24	MIRNA=N	1:2040964-2041516	4.08773	3.76221	4.17841	4.1403	4.10037	0.226933	0.480174	0.999916	Solyc01g007880	1	itag	2041549	2055134	protein_coding	MORN repeat protein (D4V7H0_BACVU)
Cluster_292	DicerCall=24	MIRNA=N	1:2055979-2056373	4.42692	4.36689	3.89662	4.06527	4.21955	-0.035864	0.898494	0.999916	NCRNA_1_315	1	ensembl_genomes	2056071	2056357	miRNA	NA
Cluster_292	DicerCall=24	MIRNA=N	1:2055979-2056373	4.42692	4.36689	3.89662	4.06527	4.21955	-0.035864	0.898494	0.999916	Solyc01g007880	1	itag	2041549	2055134	protein_coding	MORN repeat protein (D4V7H0_BACVU)
Cluster_293	DicerCall=24	MIRNA=N	1:2058065-2058549	2.86814	3.20215	3.53352	3.88925	3.46029	-0.311112	0.396134	0.999916	NCRNA_1_315	1	ensembl_genomes	2056071	2056357	miRNA	NA
Cluster_294	DicerCall=21	MIRNA=N	1:2062601-2063466	3.39951	3.65006	2.93239	2.67078	3.31222	0.0218706	0.958113	0.999916	Solyc01g007890	1	itag	2062015	2063584	protein_coding	Unknown Protein
Cluster_295	DicerCall=24	MIRNA=N	1:2067270-2067661	3.6577	3.63665	3.23102	3.4021	3.51731	-0.0800282	0.816771	0.999916	NA	NA	NA	NA	NA	NA	NA
Cluster_296	DicerCall=24	MIRNA=N	1:2072884-2073338	4.26511	4.00815	3.77807	3.83189	4.02234	0.0234803	0.940346	0.999916	NA	NA	NA	NA	NA	NA	NA
Cluster_297	DicerCall=24	MIRNA=N	1:2073816-2074042	3.27533	3.61881	4.19214	3.90033	3.83958	0.114337	0.741901	0.999916	NA	NA	NA	NA	NA	NA	NA
Cluster_298	DicerCall=24	MIRNA=N	1:2078733-2079113	4.70292	4.68397	5.43197	5.08218	5.02952	0.225859	0.364697	0.999916	NA	NA	NA	NA	NA	NA	NA
Cluster_299	DicerCall=24	MIRNA=N	1:2080704-2080963	3.74968	3.62614	3.322	2.93009	3.48684	0.214717	0.553668	0.999916	NA	NA	NA	NA	NA	NA	NA
Cluster_300	DicerCall=24	MIRNA=N	1:2081591-2082181	3.32038	3.74019	3.85253	4.06828	3.8089	-0.257143	0.429768	0.999916	NA	NA	NA	NA	NA	NA	NA
Cluster_301	DicerCall=24	MIRNA=N	1:2084785-2085076	4.11922	3.84721	2.60141	2.72201	3.60182	0.122672	0.778418	0.999916	NA	NA	NA	NA	NA	NA	NA
Cluster_302	DicerCall=24	MIRNA=N	1:2087305-2087753	3.88287	3.83783	4.06562	4.22589	4.06559	-0.0476216	0.887081	0.999916	NA	NA	NA	NA	NA	NA	NA
Cluster_303	DicerCall=24	MIRNA=N	1:2096475-2096797	1.56248	2.27857	2.69743	3.02858	2.61983	-0.320608	0.536967	0.999916	NCRNA_1_322	1	ensembl_genomes	2095028	2095307	miRNA	NA
Cluster_303	DicerCall=24	MIRNA=N	1:2096475-2096797	1.56248	2.27857	2.69743	3.02858	2.61983	-0.320608	0.536967	0.999916	Solyc01g007900	1	itag	2095959	2102818	protein_coding	Tobamovirus multiplication protein (Fragment) (B0ZZ80_ARAHY)
Cluster_304	DicerCall=24	MIRNA=N	1:2103964-2104277	4.03273	4.24129	2.7976	3.53696	3.82578	-0.266703	0.452232	0.999916	Solyc01g007910	1	itag	2104967	2112735	protein_coding	succinyl-CoA ligase alpha 1 subunit (manually curated)
Cluster_304	DicerCall=24	MIRNA=N	1:2103964-2104277	4.03273	4.24129	2.7976	3.53696	3.82578	-0.266703	0.452232	0.999916	Solyc01g007900	1	itag	2095959	2102818	protein_coding	Tobamovirus multiplication protein (Fragment) (B0ZZ80_ARAHY)
Cluster_305	DicerCall=24	MIRNA=N	1:2104649-2104927	3.81339	3.40483	2.79086	2.98977	3.37579	0.050635	0.896474	0.999916	Solyc01g007910	1	itag	2104967	2112735	protein_coding	succinyl-CoA ligase alpha 1 subunit (manually curated)
Cluster_305	DicerCall=24	MIRNA=N	1:2104649-2104927	3.81339	3.40483	2.79086	2.98977	3.37579	0.050635	0.896474	0.999916	Solyc01g007900	1	itag	2095959	2102818	protein_coding	Tobamovirus multiplication protein (Fragment) (B0ZZ80_ARAHY)
Cluster_306	DicerCall=24	MIRNA=N	1:2120778-2120997	2.91143	3.22506	3.29058	3.2999	3.23397	-0.206812	0.587477	0.999916	Solyc01g007930	1	itag	2117825	2120595	protein_coding	Sel1 domain protein repeat-containing protein (A5GBQ0_GEOUR)
Cluster_306	DicerCall=24	MIRNA=N	1:2120778-2120997	2.91143	3.22506	3.29058	3.2999	3.23397	-0.206812	0.587477	0.999916	Solyc01g007940	1	itag	2123045	2128114	protein_coding	Alanine aminotransferase 2 (A8IKE5_SOYBN)
Cluster_307	DicerCall=24	MIRNA=N	1:2130940-2131336	0.440458	1.3998	3.63885	2.94384	2.66412	-0.783283	0.297182	0.999916	NA	NA	NA	NA	NA	NA	NA
Cluster_308	DicerCall=N	MIRNA=N	1:2135897-2136354	3.0228	2.88883	4.37325	4.45499	3.90123	-0.0542217	0.873841	0.999916	Solyc01g007950	1	itag	2134714	2143061	protein_coding	Peroxidase 1 (B6T173_MAIZE)
Cluster_309	DicerCall=24	MIRNA=N	1:2147833-2148258	3.28455	3.53029	4.31956	3.76146	3.8184	0.0600441	0.86266	0.999916	Solyc01g007960	1	itag	2149842	2152519	protein_coding	RLK, Receptor like protein, putative resistance protein with an antifungal domain
Cluster_310	DicerCall=24	MIRNA=N	1:2148869-2149805	2.75371	3.53088	3.65837	3.95806	3.64501	-0.464577	0.251338	0.999916	Solyc01g007960	1	itag	2149842	2152519	protein_coding	RLK, Receptor like protein, putative resistance protein with an antifungal domain
Cluster_311	DicerCall=24	MIRNA=N	1:2159726-2160555	4.27794	4.2066	4.86182	5.27601	4.75499	-0.12035	0.665663	0.999916	Solyc01g007980	1	itag	2161571	2164368	protein_coding	RLK, Receptor like protein, putative resistance protein with an antifungal domain
Cluster_312	DicerCall=24	MIRNA=N	1:2161189-2161535	3.43485	3.53015	4.63098	4.42199	4.13982	0.134318	0.671343	0.999916	Solyc01g007980	1	itag	2161571	2164368	protein_coding	RLK, Receptor like protein, putative resistance protein with an antifungal domain
Cluster_313	DicerCall=24	MIRNA=N	1:2165593-2165922	2.68167	2.5697	3.13199	2.96279	2.88621	0.273067	0.512525	0.999916	Solyc01g007980	1	itag	2161571	2164368	protein_coding	RLK, Receptor like protein, putative resistance protein with an antifungal domain
Cluster_314	DicerCall=24	MIRNA=N	1:2168253-2168654	2.92796	2.6494	3.33288	3.27869	3.16109	0.26657	0.533521	0.999916	Solyc01g007990	1	itag	2170706	2173712	protein_coding	RLK, Receptor like protein, putative resistance protein with an antifungal domain
Cluster_315	DicerCall=24	MIRNA=N	1:2169226-2169698	3.74997	3.49785	3.3711	3.35798	3.57432	0.203377	0.573282	0.999916	Solyc01g007990	1	itag	2170706	2173712	protein_coding	RLK, Receptor like protein, putative resistance protein with an antifungal domain
Cluster_316	DicerCall=24	MIRNA=N	1:2173841-2174481	3.39116	3.61914	3.25073	3.47684	3.47174	-0.225529	0.524923	0.999916	Solyc01g007990	1	itag	2170706	2173712	protein_coding	RLK, Receptor like protein, putative resistance protein with an antifungal domain
Cluster_316	DicerCall=24	MIRNA=N	1:2173841-2174481	3.39116	3.61914	3.25073	3.47684	3.47174	-0.225529	0.524923	0.999916	Solyc01g008000	1	itag	2175122	2179207	protein_coding	ADP-ribosylation factor (Q76ME3_WHEAT)
Cluster_317	DicerCall=24	MIRNA=N	1:2189723-2190168	2.92598	2.93167	2.69814	2.07824	2.78157	0.468414	0.323372	0.999916	Solyc01g008020	1	itag	2185118	2189315	protein_coding	Equilibrative nucleoside transporter 1 (Q4W6L4_ORYSJ)
Cluster_318	DicerCall=24	MIRNA=N	1:2193975-2194169	5.09973	5.29185	2.30795	1.95305	4.38333	0.152294	0.685312	0.999916	Solyc01g008030	1	itag	2194233	2196201	protein_coding	Unknown Protein
Cluster_318	DicerCall=24	MIRNA=N	1:2193975-2194169	5.09973	5.29185	2.30795	1.95305	4.38333	0.152294	0.685312	0.999916	Solyc01g008040	1	itag	2196519	2197816	protein_coding	S-locus F-box-like protein a (Fragment) (B0F0G3_PETIN)
Cluster_319	DicerCall=24	MIRNA=N	1:2201178-2201538	4.9508	4.74459	1.6549	1.67204	4.06222	0.155068	0.733874	0.999916	Solyc01g008050	1	itag	2199131	2201264	protein_coding	Leaf senescence protein-like (Q67V91_ORYSJ)
Cluster_319	DicerCall=24	MIRNA=N	1:2201178-2201538	4.9508	4.74459	1.6549	1.67204	4.06222	0.155068	0.733874	0.999916	Solyc01g008060	1	itag	2202763	2211056	protein_coding	Phosphoglycerate mutase (A4TBN9_MYCGI)
Cluster_320	DicerCall=24	MIRNA=N	1:2222365-2222945	4.58698	4.5475	1.59112	1.65816	3.76724	0.043686	0.92373	0.999916	Solyc01g008090	1	itag	2223864	2226034	protein_coding	Ribosomal protein S27 (Q3HVK9_SOLTU)
Cluster_320	DicerCall=24	MIRNA=N	1:2222365-2222945	4.58698	4.5475	1.59112	1.65816	3.76724	0.043686	0.92373	0.999916	Solyc01g008080	1	itag	2219639	2224108	protein_coding	Ribosomal protein S27 (Q3HVK9_SOLTU)
Cluster_321	DicerCall=24	MIRNA=N	1:2226514-2227043	4.46115	4.48178	4.2119	3.64183	4.26518	0.254215	0.3906	0.999916	Solyc01g008080	1	itag	2219639	2224108	protein_coding	Ribosomal protein S27 (Q3HVK9_SOLTU)
Cluster_321	DicerCall=24	MIRNA=N	1:2226514-2227043	4.46115	4.48178	4.2119	3.64183	4.26518	0.254215	0.3906	0.999916	Solyc01g008100	1	itag	2228923	2233157	protein_coding	Transferase transferring glycosyl groups (D7MH74_ARALY)
Cluster_321	DicerCall=24	MIRNA=N	1:2226514-2227043	4.46115	4.48178	4.2119	3.64183	4.26518	0.254215	0.3906	0.999916	Solyc01g008090	1	itag	2223864	2226034	protein_coding	Ribosomal protein S27 (Q3HVK9_SOLTU)
Cluster_322	DicerCall=24	MIRNA=N	1:2264340-2265049	3.69613	2.47368	3.61175	2.95842	3.28568	1.113	0.00336097	0.0947259	Solyc01g008120	1	itag	2245997	2262660	protein_coding	Histone acetyltransferase (B9HG17_POPTR)
Cluster_323	DicerCall=24	MIRNA=N	1:2265301-2265703	2.65882	1.54688	2.60425	3.07915	2.66359	0.2069	0.675323	0.999916	NA	NA	NA	NA	NA	NA	NA
Cluster_324	DicerCall=24	MIRNA=N	1:2266744-2266871	3.96482	3.75546	1.14025	0	3.03581	1.62964	0.0319148	0.527878	NA	NA	NA	NA	NA	NA	NA
Cluster_325	DicerCall=24	MIRNA=N	1:2277173-2277833	5.15938	4.79338	3.74692	3.01433	4.45559	0.572994	0.0832352	0.85473	Solyc01g008130	1	itag	2274518	2283875	protein_coding	DEP domain-containing protein 1B (DEP1B_HUMAN)
Cluster_326	DicerCall=24	MIRNA=N	1:2285246-2285485	4.41474	4.31862	3.11581	2.99266	3.88431	0.112953	0.737465	0.999916	Solyc01g008140	1	itag	2287657	2291256	protein_coding	Receptor kinase (B8XA57_GOSBA)
Cluster_326	DicerCall=24	MIRNA=N	1:2285246-2285485	4.41474	4.31862	3.11581	2.99266	3.88431	0.112953	0.737465	0.999916	Solyc01g008130	1	itag	2274518	2283875	protein_coding	DEP domain-containing protein 1B (DEP1B_HUMAN)
Cluster_327	DicerCall=24	MIRNA=N	1:2285621-2285960	3.20146	3.45073	3.41366	3.67306	3.52162	-0.229712	0.546366	0.999916	Solyc01g008140	1	itag	2287657	2291256	protein_coding	Receptor kinase (B8XA57_GOSBA)
Cluster_327	DicerCall=24	MIRNA=N	1:2285621-2285960	3.20146	3.45073	3.41366	3.67306	3.52162	-0.229712	0.546366	0.999916	Solyc01g008130	1	itag	2274518	2283875	protein_coding	DEP domain-containing protein 1B (DEP1B_HUMAN)
Cluster_328	DicerCall=24	MIRNA=N	1:2286849-2287159	1.71582	2.46682	5.13389	4.63115	4.11921	-0.302588	0.455883	0.999916	Solyc01g008140	1	itag	2287657	2291256	protein_coding	Receptor kinase (B8XA57_GOSBA)
Cluster_329	DicerCall=24	MIRNA=N	1:2293447-2294059	3.63644	3.3419	2.15981	2.67739	3.10279	-0.149444	0.721167	0.999916	Solyc01g008140	1	itag	2287657	2291256	protein_coding	Receptor kinase (B8XA57_GOSBA)
Cluster_330	DicerCall=24	MIRNA=N	1:2296323-2296743	4.69898	4.84453	5.02309	4.83901	4.88284	-7.46e-05	0.999772	0.999932	NA	NA	NA	NA	NA	NA	NA
Cluster_331	DicerCall=24	MIRNA=N	1:2298929-2299199	4.57699	4.37495	4.94922	4.26766	4.58574	0.47186	0.0728045	0.811944	NA	NA	NA	NA	NA	NA	NA
Cluster_332	DicerCall=24	MIRNA=N	1:2336307-2337755	3.60786	3.48549	2.97079	3.49471	3.45999	-0.265387	0.477544	0.999916	Solyc01g008180	1	itag	2327830	2334359	protein_coding	DNA-binding protein (Fragment) (Q42051_ARATH)
Cluster_333	DicerCall=24	MIRNA=N	1:2340507-2340554	3.85349	3.25819	0	0	2.79469	0.418736	0.649745	0.999916	Solyc01g008190	1	itag	2342704	2344463	protein_coding	Os05g0304100 protein (Fragment) (Q0DJB8_ORYSJ)
Cluster_334	DicerCall=24	MIRNA=N	1:2341545-2341887	2.95084	3.8956	3.74902	3.93224	3.70332	-0.578541	0.0813458	0.849032	Solyc01g008190	1	itag	2342704	2344463	protein_coding	Os05g0304100 protein (Fragment) (Q0DJB8_ORYSJ)
Cluster_335	DicerCall=24	MIRNA=N	1:2342273-2342641	3.33413	3.29709	2.34496	2.77693	3.04785	-0.17912	0.671288	0.999916	Solyc01g008190	1	itag	2342704	2344463	protein_coding	Os05g0304100 protein (Fragment) (Q0DJB8_ORYSJ)
Cluster_336	DicerCall=24	MIRNA=N	1:2349795-2350035	3.58806	3.60541	3.51848	3.16501	3.56968	0.173876	0.658296	0.999916	Solyc01g008220	1	itag	2351732	2354922	protein_coding	Arabinogalactan protein (B6SST2_MAIZE)
Cluster_336	DicerCall=24	MIRNA=N	1:2349795-2350035	3.58806	3.60541	3.51848	3.16501	3.56968	0.173876	0.658296	0.999916	Solyc01g008210	1	itag	2350183	2350964	protein_coding	Unknown Protein
Cluster_336	DicerCall=24	MIRNA=N	1:2349795-2350035	3.58806	3.60541	3.51848	3.16501	3.56968	0.173876	0.658296	0.999916	Solyc01g008200	1	itag	2348478	2349556	protein_coding	Os05g0304100 protein (Fragment) (Q0DJB8_ORYSJ)
Cluster_337	DicerCall=24	MIRNA=N	1:2351056-2351439	3.49732	3.81359	4.50077	4.58186	4.20849	-0.115378	0.71569	0.999916	Solyc01g008220	1	itag	2351732	2354922	protein_coding	Arabinogalactan protein (B6SST2_MAIZE)
Cluster_337	DicerCall=24	MIRNA=N	1:2351056-2351439	3.49732	3.81359	4.50077	4.58186	4.20849	-0.115378	0.71569	0.999916	Solyc01g008200	1	itag	2348478	2349556	protein_coding	Os05g0304100 protein (Fragment) (Q0DJB8_ORYSJ)
Cluster_337	DicerCall=24	MIRNA=N	1:2351056-2351439	3.49732	3.81359	4.50077	4.58186	4.20849	-0.115378	0.71569	0.999916	Solyc01g008210	1	itag	2350183	2350964	protein_coding	Unknown Protein
Cluster_338	DicerCall=24	MIRNA=N	1:2354003-2354700	3.79061	3.47992	3.63183	3.73318	3.70805	0.203501	0.551048	0.999916	Solyc01g008220	1	itag	2351732	2354922	protein_coding	Arabinogalactan protein (B6SST2_MAIZE)
Cluster_339	DicerCall=24	MIRNA=N	1:2355103-2355566	4.8576	3.9313	4.12792	3.91534	4.2901	0.616824	0.0315395	0.523213	Solyc01g008220	1	itag	2351732	2354922	protein_coding	Arabinogalactan protein (B6SST2_MAIZE)
Cluster_340	DicerCall=24	MIRNA=N	1:2356831-2357085	3.24212	2.48554	2.37248	2.69142	2.80666	0.293601	0.523515	0.999916	Solyc01g008230	1	itag	2359382	2360678	protein_coding	TCP transcription factor 15 (manually curated)
Cluster_340	DicerCall=24	MIRNA=N	1:2356831-2357085	3.24212	2.48554	2.37248	2.69142	2.80666	0.293601	0.523515	0.999916	Solyc01g008220	1	itag	2351732	2354922	protein_coding	Arabinogalactan protein (B6SST2_MAIZE)
Cluster_341	DicerCall=24	MIRNA=N	1:2363421-2363625	2.2958	2.5697	3.746	2.6228	2.97151	0.484058	0.272927	0.999916	NA	NA	NA	NA	NA	NA	NA
Cluster_342	DicerCall=24	MIRNA=N	1:2367031-2367308	2.34576	2.51471	2.48507	2.77693	2.64389	-0.152435	0.747782	0.999916	Solyc01g008240	1	itag	2369175	2373387	protein_coding	Sugar transporter protein 9 (manually curated)
Cluster_343	DicerCall=24	MIRNA=N	1:2374020-2374760	6.12145	6.20127	5.64297	5.76572	5.97218	-0.0838335	0.694258	0.999916	Solyc01g008250	1	itag	2375077	2377870	protein_coding	Thioredoxin X (B6T9S0_MAIZE)
Cluster_343	DicerCall=24	MIRNA=N	1:2374020-2374760	6.12145	6.20127	5.64297	5.76572	5.97218	-0.0838335	0.694258	0.999916	Solyc01g008240	1	itag	2369175	2373387	protein_coding	Sugar transporter protein 9 (manually curated)
Cluster_344	DicerCall=23	MIRNA=N	1:2377862-2378662	5.1345	5.54214	4.78237	5.12258	5.20241	-0.358424	0.163921	0.999916	Solyc01g008250	1	itag	2375077	2377870	protein_coding	Thioredoxin X (B6T9S0_MAIZE)
Cluster_344	DicerCall=23	MIRNA=N	1:2377862-2378662	5.1345	5.54214	4.78237	5.12258	5.20241	-0.358424	0.163921	0.999916	Solyc01g008260	1	itag	2380615	2384353	protein_coding	E2F-associated phosphoprotein (Q0P5M4_BOVIN)
Cluster_345	DicerCall=24	MIRNA=N	1:2379950-2380338	3.67751	2.99047	2.81147	3.34477	3.2758	0.111203	0.767133	0.999916	Solyc01g008250	1	itag	2375077	2377870	protein_coding	Thioredoxin X (B6T9S0_MAIZE)
Cluster_345	DicerCall=24	MIRNA=N	1:2379950-2380338	3.67751	2.99047	2.81147	3.34477	3.2758	0.111203	0.767133	0.999916	Solyc01g008260	1	itag	2380615	2384353	protein_coding	E2F-associated phosphoprotein (Q0P5M4_BOVIN)
Cluster_346	DicerCall=24	MIRNA=N	1:2384964-2385782	4.48403	4.59466	3.64455	2.55664	4.05472	0.532772	0.10846	0.938783	Solyc01g008270	1	itag	2385892	2400050	protein_coding	Prefoldin subunit 5 (B6TVU2_MAIZE)
Cluster_346	DicerCall=24	MIRNA=N	1:2384964-2385782	4.48403	4.59466	3.64455	2.55664	4.05472	0.532772	0.10846	0.938783	Solyc01g008260	1	itag	2380615	2384353	protein_coding	E2F-associated phosphoprotein (Q0P5M4_BOVIN)
Cluster_347	DicerCall=24	MIRNA=N	1:2389974-2390619	2.13674	2.82607	3.03889	3.47614	3.055	-0.726922	0.111376	0.946648	Solyc01g008270	1	itag	2385892	2400050	protein_coding	Prefoldin subunit 5 (B6TVU2_MAIZE)
Cluster_347	DicerCall=24	MIRNA=N	1:2389974-2390619	2.13674	2.82607	3.03889	3.47614	3.055	-0.726922	0.111376	0.946648	Solyc01g008280	1	itag	2391529	2395313	protein_coding	Serine/threonine-protein phosphatase 2A activator 2 (B6TQY2_MAIZE)
Cluster_348	DicerCall=24	MIRNA=N	1:2395288-2395817	2.78217	2.12954	3.15906	2.39766	2.75398	0.711722	0.139355	0.998106	Solyc01g008280	1	itag	2391529	2395313	protein_coding	Serine/threonine-protein phosphatase 2A activator 2 (B6TQY2_MAIZE)
Cluster_348	DicerCall=24	MIRNA=N	1:2395288-2395817	2.78217	2.12954	3.15906	2.39766	2.75398	0.711722	0.139355	0.998106	Solyc01g008290	1	itag	2396758	2404877	protein_coding	Dihydroorotate dehydrogenase (B6U892_MAIZE)
Cluster_348	DicerCall=24	MIRNA=N	1:2395288-2395817	2.78217	2.12954	3.15906	2.39766	2.75398	0.711722	0.139355	0.998106	Solyc01g008270	1	itag	2385892	2400050	protein_coding	Prefoldin subunit 5 (B6TVU2_MAIZE)
Cluster_349	DicerCall=24	MIRNA=N	1:2405983-2406538	2.91024	2.77433	4.83412	4.92649	4.23158	0.0236847	0.946361	0.999916	Solyc01g008290	1	itag	2396758	2404877	protein_coding	Dihydroorotate dehydrogenase (B6U892_MAIZE)
Cluster_349	DicerCall=24	MIRNA=N	1:2405983-2406538	2.91024	2.77433	4.83412	4.92649	4.23158	0.0236847	0.946361	0.999916	Solyc01g008300	1	itag	2405018	2406951	protein_coding	Hydroxycinnamoyl CoA shikimate/quinate hydroxycinnamoyltransferase-like protein (B9IAS9_POPTR)
Cluster_350	DicerCall=24	MIRNA=N	1:2406988-2407444	2.24565	2.4431	3.22994	3.39084	2.97459	-0.0903761	0.839381	0.999916	Solyc01g008300	1	itag	2405018	2406951	protein_coding	Hydroxycinnamoyl CoA shikimate/quinate hydroxycinnamoyltransferase-like protein (B9IAS9_POPTR)
Cluster_350	DicerCall=24	MIRNA=N	1:2406988-2407444	2.24565	2.4431	3.22994	3.39084	2.97459	-0.0903761	0.839381	0.999916	Solyc01g008290	1	itag	2396758	2404877	protein_coding	Dihydroorotate dehydrogenase (B6U892_MAIZE)
Cluster_350	DicerCall=24	MIRNA=N	1:2406988-2407444	2.24565	2.4431	3.22994	3.39084	2.97459	-0.0903761	0.839381	0.999916	Solyc01g008310	1	itag	2409381	2422710	protein_coding	Phenylalanyl-tRNA synthetase beta chain (B6SHI1_MAIZE)
Cluster_351	DicerCall=24	MIRNA=N	1:2471841-2472251	5.29657	5.18719	4.87453	5.34589	5.19613	-0.176986	0.425773	0.999916	Solyc01g008360	1	itag	2474504	2476439	protein_coding	Pre-mRNA branch site p14-like protein (B6T0W0_MAIZE)
Cluster_351	DicerCall=24	MIRNA=N	1:2471841-2472251	5.29657	5.18719	4.87453	5.34589	5.19613	-0.176986	0.425773	0.999916	Solyc01g008350	1	itag	2472569	2476248	protein_coding	DNAJ heat shock N-terminal domain-containing protein-like (Q5QMD6_ORYSJ)
Cluster_351	DicerCall=24	MIRNA=N	1:2471841-2472251	5.29657	5.18719	4.87453	5.34589	5.19613	-0.176986	0.425773	0.999916	Solyc01g008340	1	itag	2463094	2470694	protein_coding	L19 ribosomal protein (manually curated)
Cluster_352	DicerCall=24	MIRNA=N	1:2487480-2488228	2.466	2.15101	3.50179	3.22953	2.96603	0.367452	0.39048	0.999916	Solyc01g008390	1	itag	2487446	2489973	protein_coding	LRR receptor-like serine/threonine-protein kinase, RLP
Cluster_352	DicerCall=24	MIRNA=N	1:2487480-2488228	2.466	2.15101	3.50179	3.22953	2.96603	0.367452	0.39048	0.999916	Solyc01g008380	1	itag	2485382	2486123	protein_coding	Pentatricopeptide repeat-containing protein (D7KKP4_ARALY)
Cluster_352	DicerCall=24	MIRNA=N	1:2487480-2488228	2.466	2.15101	3.50179	3.22953	2.96603	0.367452	0.39048	0.999916	Solyc01g008400	1	itag	2486322	2492627	protein_coding	Unknown Protein
Cluster_353	DicerCall=24	MIRNA=N	1:2499509-2499948	4.52946	4.53224	5.5678	5.4614	5.11615	0.067294	0.773245	0.999916	NA	NA	NA	NA	NA	NA	NA
Cluster_354	DicerCall=24	MIRNA=N	1:2500037-2500374	3.28818	3.61131	3.29646	2.95618	3.33856	-0.0366651	0.920607	0.999916	NA	NA	NA	NA	NA	NA	NA
Cluster_355	DicerCall=24	MIRNA=N	1:2501874-2502407	4.31354	4.42727	5.20197	5.01845	4.80173	0.0302533	0.902114	0.999916	Solyc01g008420	1	itag	2504346	2512080	protein_coding	Mate efflux family protein (D7KHQ9_ARALY)
Cluster_356	DicerCall=24	MIRNA=N	1:2504275-2504379	4.47729	4.20581	2.94258	3.00073	3.89689	0.15436	0.680563	0.999916	Solyc01g008420	1	itag	2504346	2512080	protein_coding	Mate efflux family protein (D7KHQ9_ARALY)
Cluster_357	DicerCall=24	MIRNA=N	1:2504557-2504823	2.31198	2.37747	3.6668	4.0385	3.34831	-0.308449	0.471184	0.999916	Solyc01g008420	1	itag	2504346	2512080	protein_coding	Mate efflux family protein (D7KHQ9_ARALY)
Cluster_358	DicerCall=24	MIRNA=N	1:2506595-2507291	4.97118	5.136	4.91487	4.77137	4.96867	-0.0140744	0.953064	0.999916	Solyc01g008420	1	itag	2504346	2512080	protein_coding	Mate efflux family protein (D7KHQ9_ARALY)
Cluster_359	DicerCall=N	MIRNA=N	1:2508600-2508809	2.43433	3.34435	2.56286	2.26639	2.83016	-0.259774	0.595722	0.999916	Solyc01g008420	1	itag	2504346	2512080	protein_coding	Mate efflux family protein (D7KHQ9_ARALY)
Cluster_360	DicerCall=24	MIRNA=N	1:2511210-2511873	2.2892	2.62834	3.61982	4.08936	3.39497	-0.366576	0.362929	0.999916	Solyc01g008420	1	itag	2504346	2512080	protein_coding	Mate efflux family protein (D7KHQ9_ARALY)
Cluster_361	DicerCall=24	MIRNA=N	1:2512626-2512764	3.11667	3.19952	3.50024	3.87356	3.526	-0.219347	0.574972	0.999916	Solyc01g008420	1	itag	2504346	2512080	protein_coding	Mate efflux family protein (D7KHQ9_ARALY)
Cluster_361	DicerCall=24	MIRNA=N	1:2512626-2512764	3.11667	3.19952	3.50024	3.87356	3.526	-0.219347	0.574972	0.999916	Solyc01g008430	1	itag	2514786	2517198	protein_coding	Unknown Protein
Cluster_362	DicerCall=24	MIRNA=N	1:2518581-2519716	4.26619	4.31999	4.21047	4.0959	4.2628	0.0262662	0.931205	0.999916	NCRNA_1_311	1	ensembl_genomes	2518765	2519013	miRNA	NA
Cluster_362	DicerCall=24	MIRNA=N	1:2518581-2519716	4.26619	4.31999	4.21047	4.0959	4.2628	0.0262662	0.931205	0.999916	NCRNA_1_366	1	ensembl_genomes	2518765	2519013	miRNA	NA
Cluster_362	DicerCall=24	MIRNA=N	1:2518581-2519716	4.26619	4.31999	4.21047	4.0959	4.2628	0.0262662	0.931205	0.999916	Solyc01g008430	1	itag	2514786	2517198	protein_coding	Unknown Protein
Cluster_363	DicerCall=24	MIRNA=N	1:2529669-2530273	2.93454	2.6494	2.4502	2.82185	2.84563	0.0564868	0.904205	0.999916	Solyc01g008440	1	itag	2523675	2529463	protein_coding	Calcium-dependent protein kinase 8 (Q6KC54_NICPL)
Cluster_364	DicerCall=24	MIRNA=N	1:2534758-2535275	2.78095	3.40915	2.98845	2.94071	3.08358	-0.305826	0.441542	0.999916	NA	NA	NA	NA	NA	NA	NA
Cluster_365	DicerCall=24	MIRNA=N	1:2539958-2540132	3.74157	3.15737	2.36274	2.23243	3.03423	0.453825	0.276366	0.999916	Solyc01g008450	1	itag	2537806	2538639	protein_coding	Unknown Protein
Cluster_365	DicerCall=24	MIRNA=N	1:2539958-2540132	3.74157	3.15737	2.36274	2.23243	3.03423	0.453825	0.276366	0.999916	Solyc01g008460	1	itag	2542272	2547308	protein_coding	2Fe-2S ferredoxin (B6U5I8_MAIZE)
Cluster_366	DicerCall=24	MIRNA=N	1:2540208-2540372	4.10629	3.77148	3.78474	3.79363	3.92904	0.0860705	0.800529	0.999916	Solyc01g008450	1	itag	2537806	2538639	protein_coding	Unknown Protein
Cluster_366	DicerCall=24	MIRNA=N	1:2540208-2540372	4.10629	3.77148	3.78474	3.79363	3.92904	0.0860705	0.800529	0.999916	Solyc01g008460	1	itag	2542272	2547308	protein_coding	2Fe-2S ferredoxin (B6U5I8_MAIZE)
Cluster_367	DicerCall=24	MIRNA=N	1:2555039-2555422	3.24408	3.29431	3.14263	2.42015	3.11909	0.278644	0.495278	0.999916	Solyc01g008470	1	itag	2548568	2554744	protein_coding	Non-selective cation channel-2 family (C1N231_MICPS)
Cluster_368	DicerCall=24	MIRNA=N	1:2575613-2576356	3.70649	5.46016	7.05549	3.31723	5.67389	1.05664	0.00017147	0.00679876	Solyc01g008480	1	itag	2569875	2573305	protein_coding	Pentatricopeptide repeat-containing protein (D7MTZ6_ARALY)
Cluster_368	DicerCall=24	MIRNA=N	1:2575613-2576356	3.70649	5.46016	7.05549	3.31723	5.67389	1.05664	0.00017147	0.00679876	Solyc01g008490	1	itag	2578536	2583600	protein_coding	Nuclear transcription factor Y subunit A-1 (B6TAR1_MAIZE)
Cluster_369	DicerCall=24	MIRNA=N	1:2591038-2591499	3.51416	2.14899	2.87569	2.57911	2.95257	0.896664	0.0554758	0.714684	NA	NA	NA	NA	NA	NA	NA
Cluster_370	DicerCall=24	MIRNA=N	1:2591736-2592071	4.7338	4.35035	2.81147	2.55337	3.95224	0.269717	0.456316	0.999916	NA	NA	NA	NA	NA	NA	NA
Cluster_371	DicerCall=24	MIRNA=N	1:2592663-2593128	4.15744	3.31773	3.7115	3.69394	3.80979	0.372675	0.280933	0.999916	NA	NA	NA	NA	NA	NA	NA
Cluster_372	DicerCall=24	MIRNA=N	1:2595012-2596210	2.69484	2.03967	3.50842	3.15463	2.98279	0.71704	0.0946768	0.898905	NA	NA	NA	NA	NA	NA	NA
Cluster_373	DicerCall=24	MIRNA=N	1:2604331-2605932	5.95141	5.84292	3.45633	3.09637	5.1311	0.24322	0.382987	0.999916	NA	NA	NA	NA	NA	NA	NA
Cluster_374	DicerCall=24	MIRNA=N	1:2606856-2607424	2.18947	3.02287	2.60141	2.78447	2.73494	-0.624417	0.174574	0.999916	Solyc01g008500	1	itag	2608681	2614375	protein_coding	Receptor serine/threonine kinase (O49202_ORYSJ)
Cluster_375	DicerCall=24	MIRNA=N	1:2607509-2608076	4.20131	4.38586	4.3717	4.4579	4.39582	-0.0878307	0.766968	0.999916	Solyc01g008500	1	itag	2608681	2614375	protein_coding	Receptor serine/threonine kinase (O49202_ORYSJ)
Cluster_376	DicerCall=24	MIRNA=N	1:2614512-2615276	3.56768	3.46295	2.72901	3.20898	3.3148	-0.274242	0.467818	0.999916	NCRNA_1_35	1	ensembl_genomes	2617221	2617504	miRNA	NA
Cluster_376	DicerCall=24	MIRNA=N	1:2614512-2615276	3.56768	3.46295	2.72901	3.20898	3.3148	-0.274242	0.467818	0.999916	NCRNA_1_160	1	ensembl_genomes	2615395	2615671	miRNA	NA
Cluster_376	DicerCall=24	MIRNA=N	1:2614512-2615276	3.56768	3.46295	2.72901	3.20898	3.3148	-0.274242	0.467818	0.999916	Solyc01g008500	1	itag	2608681	2614375	protein_coding	Receptor serine/threonine kinase (O49202_ORYSJ)
Cluster_376	DicerCall=24	MIRNA=N	1:2614512-2615276	3.56768	3.46295	2.72901	3.20898	3.3148	-0.274242	0.467818	0.999916	NCRNA_1_39	1	ensembl_genomes	2617221	2617504	miRNA	NA
Cluster_376	DicerCall=24	MIRNA=N	1:2614512-2615276	3.56768	3.46295	2.72901	3.20898	3.3148	-0.274242	0.467818	0.999916	NCRNA_1_171	1	ensembl_genomes	2615395	2615671	miRNA	NA
Cluster_377	DicerCall=N	MIRNA=N	1:2616665-2616760	2.19289	3.44837	4.23513	3.64342	3.88245	-0.750106	0.18893	0.999916	NCRNA_1_160	1	ensembl_genomes	2615395	2615671	miRNA	NA
Cluster_377	DicerCall=N	MIRNA=N	1:2616665-2616760	2.19289	3.44837	4.23513	3.64342	3.88245	-0.750106	0.18893	0.999916	NCRNA_1_35	1	ensembl_genomes	2617221	2617504	miRNA	NA
Cluster_377	DicerCall=N	MIRNA=N	1:2616665-2616760	2.19289	3.44837	4.23513	3.64342	3.88245	-0.750106	0.18893	0.999916	NCRNA_1_171	1	ensembl_genomes	2615395	2615671	miRNA	NA
Cluster_377	DicerCall=N	MIRNA=N	1:2616665-2616760	2.19289	3.44837	4.23513	3.64342	3.88245	-0.750106	0.18893	0.999916	Solyc01g008510	1	itag	2618547	2619169	protein_coding	Photosystem II 5 kDa protein, chloroplastic (PST2_GOSHI)
Cluster_377	DicerCall=N	MIRNA=N	1:2616665-2616760	2.19289	3.44837	4.23513	3.64342	3.88245	-0.750106	0.18893	0.999916	NCRNA_1_39	1	ensembl_genomes	2617221	2617504	miRNA	NA
Cluster_377	DicerCall=N	MIRNA=N	1:2616665-2616760	2.19289	3.44837	4.23513	3.64342	3.88245	-0.750106	0.18893	0.999916	Solyc01g008500	1	itag	2608681	2614375	protein_coding	Receptor serine/threonine kinase (O49202_ORYSJ)
Cluster_378	DicerCall=24	MIRNA=N	1:2618115-2618543	3.62569	3.14143	2.67146	2.88123	3.24441	0.0106632	0.980379	0.999916	NCRNA_1_171	1	ensembl_genomes	2615395	2615671	miRNA	NA
Cluster_378	DicerCall=24	MIRNA=N	1:2618115-2618543	3.62569	3.14143	2.67146	2.88123	3.24441	0.0106632	0.980379	0.999916	Solyc01g008510	1	itag	2618547	2619169	protein_coding	Photosystem II 5 kDa protein, chloroplastic (PST2_GOSHI)
Cluster_378	DicerCall=24	MIRNA=N	1:2618115-2618543	3.62569	3.14143	2.67146	2.88123	3.24441	0.0106632	0.980379	0.999916	Solyc01g008520	1	itag	2620843	2629758	protein_coding	DNA repair protein XRCC2 (XRCC2_HUMAN)
Cluster_378	DicerCall=24	MIRNA=N	1:2618115-2618543	3.62569	3.14143	2.67146	2.88123	3.24441	0.0106632	0.980379	0.999916	NCRNA_1_35	1	ensembl_genomes	2617221	2617504	miRNA	NA
Cluster_378	DicerCall=24	MIRNA=N	1:2618115-2618543	3.62569	3.14143	2.67146	2.88123	3.24441	0.0106632	0.980379	0.999916	NCRNA_1_160	1	ensembl_genomes	2615395	2615671	miRNA	NA
Cluster_378	DicerCall=24	MIRNA=N	1:2618115-2618543	3.62569	3.14143	2.67146	2.88123	3.24441	0.0106632	0.980379	0.999916	NCRNA_1_39	1	ensembl_genomes	2617221	2617504	miRNA	NA
Cluster_379	DicerCall=24	MIRNA=N	1:2620017-2620609	3.63803	3.16305	2.52106	2.54082	3.08893	0.343546	0.408637	0.999916	Solyc01g008520	1	itag	2620843	2629758	protein_coding	DNA repair protein XRCC2 (XRCC2_HUMAN)
Cluster_379	DicerCall=24	MIRNA=N	1:2620017-2620609	3.63803	3.16305	2.52106	2.54082	3.08893	0.343546	0.408637	0.999916	Solyc01g008510	1	itag	2618547	2619169	protein_coding	Photosystem II 5 kDa protein, chloroplastic (PST2_GOSHI)
Cluster_380	DicerCall=24	MIRNA=N	1:2630065-2630630	3.06414	2.86151	3.75157	3.89287	3.54446	0.210327	0.597402	0.999916	Solyc01g008520	1	itag	2620843	2629758	protein_coding	DNA repair protein XRCC2 (XRCC2_HUMAN)
Cluster_380	DicerCall=24	MIRNA=N	1:2630065-2630630	3.06414	2.86151	3.75157	3.89287	3.54446	0.210327	0.597402	0.999916	Solyc01g008530	1	itag	2630977	2641984	protein_coding	phenylacetaldehyde reductase 1 (manually curated)
Cluster_381	DicerCall=24	MIRNA=N	1:2640224-2640520	2.71976	2.64005	2.53932	3.50536	2.9881	-0.355623	0.437344	0.999916	Solyc01g008530	1	itag	2630977	2641984	protein_coding	phenylacetaldehyde reductase 1 (manually curated)
Cluster_381	DicerCall=24	MIRNA=N	1:2640224-2640520	2.71976	2.64005	2.53932	3.50536	2.9881	-0.355623	0.437344	0.999916	Solyc01g008540	1	itag	2638864	2644380	protein_coding	Cinnamoyl CoA reductase-like protein (B9HNY0_POPTR)
Cluster_382	DicerCall=24	MIRNA=N	1:2645881-2646212	2.94128	3.65917	3.66789	3.6407	3.60659	-0.141491	0.703547	0.999916	Solyc01g008540	1	itag	2638864	2644380	protein_coding	Cinnamoyl CoA reductase-like protein (B9HNY0_POPTR)
Cluster_382	DicerCall=24	MIRNA=N	1:2645881-2646212	2.94128	3.65917	3.66789	3.6407	3.60659	-0.141491	0.703547	0.999916	Solyc01g008550	1	itag	2646612	2650332	protein_coding	phenylacetaldehyde reductase 2 (manually curated)
Cluster_383	DicerCall=24	MIRNA=N	1:2652684-2653475	3.28755	2.95839	3.20226	3.28611	3.2144	0.184902	0.619139	0.999916	Solyc01g008550	1	itag	2646612	2650332	protein_coding	phenylacetaldehyde reductase 2 (manually curated)
Cluster_384	DicerCall=24	MIRNA=N	1:2654896-2655684	4.08043	3.41965	3.79555	3.25507	3.73141	0.602878	0.0901578	0.883328	Solyc01g008560	1	itag	2656473	2664287	protein_coding	NAD kinase 1 (B6SWV6_MAIZE)
Cluster_385	DicerCall=24	MIRNA=N	1:2664622-2665201	2.18947	2.50427	3.8971	4.09439	3.43195	-0.383012	0.345295	0.999916	Solyc01g008560	1	itag	2656473	2664287	protein_coding	NAD kinase 1 (B6SWV6_MAIZE)
Cluster_386	DicerCall=24	MIRNA=N	1:2667623-2668167	2.6248	1.52107	3.43629	3.50015	3.01297	0.455588	0.296881	0.999916	Solyc01g008570	1	itag	2669822	2671022	protein_coding	Receptor-like protein kinase (Q9M577_ORYSA)
Cluster_387	DicerCall=24	MIRNA=N	1:2670319-2670492	3.56501	3.68492	2.95193	2.29444	3.23524	0.329385	0.386727	0.999916	Solyc01g008570	1	itag	2669822	2671022	protein_coding	Receptor-like protein kinase (Q9M577_ORYSA)
Cluster_388	DicerCall=24	MIRNA=N	1:2674077-2674258	4.06952	3.10169	0.313522	0.313114	2.88878	0.664782	0.466543	0.999916	Solyc01g008590	1	itag	2676372	2676911	protein_coding	Zinc transporter protein (C0L438_9MAGN)
Cluster_388	DicerCall=24	MIRNA=N	1:2674077-2674258	4.06952	3.10169	0.313522	0.313114	2.88878	0.664782	0.466543	0.999916	Solyc01g008580	1	itag	2673112	2673667	protein_coding	Zinc transporter protein (D5LMF9_9FABA)
Cluster_389	DicerCall=24	MIRNA=N	1:2674963-2675158	2.6625	3.16046	3.95351	3.76891	3.53453	-0.102361	0.791813	0.999916	Solyc01g008580	1	itag	2673112	2673667	protein_coding	Zinc transporter protein (D5LMF9_9FABA)
Cluster_389	DicerCall=24	MIRNA=N	1:2674963-2675158	2.6625	3.16046	3.95351	3.76891	3.53453	-0.102361	0.791813	0.999916	Solyc01g008590	1	itag	2676372	2676911	protein_coding	Zinc transporter protein (C0L438_9MAGN)
Cluster_390	DicerCall=24	MIRNA=N	1:2676379-2676501	2.59137	2.1822	3.51604	3.62865	3.11454	0.187106	0.648976	0.999916	Solyc01g008590	1	itag	2676372	2676911	protein_coding	Zinc transporter protein (C0L438_9MAGN)
Cluster_391	DicerCall=24	MIRNA=N	1:2676590-2676816	3.56768	2.96011	2.3113	2.65999	3.0372	0.31504	0.475811	0.999916	Solyc01g008590	1	itag	2676372	2676911	protein_coding	Zinc transporter protein (C0L438_9MAGN)
Cluster_392	DicerCall=24	MIRNA=N	1:2678780-2678915	2.87762	2.57134	3.42711	3.40263	3.15645	0.216454	0.587993	0.999916	Solyc01g008590	1	itag	2676372	2676911	protein_coding	Zinc transporter protein (C0L438_9MAGN)
Cluster_393	DicerCall=24	MIRNA=N	1:2683039-2683344	1.01767	0.946025	3.59712	3.7285	2.97105	0.20352	0.756935	0.999916	Solyc01g008600	1	itag	2684942	2688779	protein_coding	Zinc finger transcription factor 6 (manually curated)
Cluster_394	DicerCall=24	MIRNA=N	1:2691136-2691913	4.92569	4.55169	4.45988	4.54781	4.65289	0.131085	0.617391	0.999916	Solyc01g008600	1	itag	2684942	2688779	protein_coding	Zinc finger transcription factor 6 (manually curated)
Cluster_395	DicerCall=24	MIRNA=N	1:2695135-2695434	2.78364	3.15737	2.14368	2.2592	2.85998	0.317819	0.544064	0.999916	Solyc01g008610	1	itag	2694719	2696395	protein_coding	Beta-1 3-glucanase (Q9SYX6_TOBAC)
Cluster_396	DicerCall=24	MIRNA=N	1:2697126-2697452	1.86894	0.946025	3.24494	3.32798	2.70583	0.667057	0.265824	0.999916	Solyc01g008610	1	itag	2694719	2696395	protein_coding	Beta-1 3-glucanase (Q9SYX6_TOBAC)
Cluster_397	DicerCall=24	MIRNA=N	1:2698137-2698411	3.7681	3.43503	2.11165	1.63004	3.02284	0.542897	0.238909	0.999916	Solyc01g008610	1	itag	2694719	2696395	protein_coding	Beta-1 3-glucanase (Q9SYX6_TOBAC)
Cluster_397	DicerCall=24	MIRNA=N	1:2698137-2698411	3.7681	3.43503	2.11165	1.63004	3.02284	0.542897	0.238909	0.999916	Solyc01g008620	1	itag	2700728	2702463	protein_coding	Beta-1 3-glucanase (Q9SYX6_TOBAC)
Cluster_398	DicerCall=24	MIRNA=N	1:2698827-2699228	3.90845	3.26434	1.46089	2.81909	3.19998	-0.0996532	0.83285	0.999916	Solyc01g008620	1	itag	2700728	2702463	protein_coding	Beta-1 3-glucanase (Q9SYX6_TOBAC)
Cluster_398	DicerCall=24	MIRNA=N	1:2698827-2699228	3.90845	3.26434	1.46089	2.81909	3.19998	-0.0996532	0.83285	0.999916	Solyc01g008610	1	itag	2694719	2696395	protein_coding	Beta-1 3-glucanase (Q9SYX6_TOBAC)
Cluster_399	DicerCall=24	MIRNA=N	1:2702618-2702783	2.18169	2.49368	3.66409	3.09237	3.00326	0.139508	0.748627	0.999916	Solyc01g008620	1	itag	2700728	2702463	protein_coding	Beta-1 3-glucanase (Q9SYX6_TOBAC)
Cluster_400	DicerCall=24	MIRNA=N	1:2710750-2710906	3.44367	2.47964	3.12476	2.62976	3.01597	0.83213	0.0471426	0.658783	Solyc01g008640	1	itag	2707156	2708925	protein_coding	Cytochrome P450
Cluster_400	DicerCall=24	MIRNA=N	1:2710750-2710906	3.44367	2.47964	3.12476	2.62976	3.01597	0.83213	0.0471426	0.658783	Solyc01g008650	1	itag	2712022	2714463	protein_coding	Cytochrome P450
Cluster_401	DicerCall=24	MIRNA=N	1:2711532-2712620	4.17209	4.27271	3.77381	3.54336	4.04566	0.169218	0.631505	0.999916	Solyc01g008650	1	itag	2712022	2714463	protein_coding	Cytochrome P450
Cluster_402	DicerCall=24	MIRNA=N	1:2712894-2713288	6.35099	6.29374	6.18191	6.01129	6.22903	0.105438	0.603107	0.999916	Solyc01g008650	1	itag	2712022	2714463	protein_coding	Cytochrome P450
Cluster_403	DicerCall=24	MIRNA=N	1:2727979-2728192	2.47926	3.02747	3.13086	3.38784	3.12589	-0.353703	0.395981	0.999916	NCRNA_1_34	1	ensembl_genomes	2727654	2727937	miRNA	NA
Cluster_403	DicerCall=24	MIRNA=N	1:2727979-2728192	2.47926	3.02747	3.13086	3.38784	3.12589	-0.353703	0.395981	0.999916	Solyc01g008670	1	itag	2730257	2733401	protein_coding	Cytochrome P450
Cluster_403	DicerCall=24	MIRNA=N	1:2727979-2728192	2.47926	3.02747	3.13086	3.38784	3.12589	-0.353703	0.395981	0.999916	NCRNA_1_77	1	ensembl_genomes	2727654	2727937	miRNA	NA
Cluster_404	DicerCall=N	MIRNA=N	1:2732649-2733306	2.4063	3.77738	2.15038	2.09712	2.97775	-0.89203	0.0931246	0.891847	Solyc01g008670	1	itag	2730257	2733401	protein_coding	Cytochrome P450
Cluster_404	DicerCall=N	MIRNA=N	1:2732649-2733306	2.4063	3.77738	2.15038	2.09712	2.97775	-0.89203	0.0931246	0.891847	Solyc01g008680	1	itag	2734251	2739609	protein_coding	S2 self-incompatibility locus-linked pollen 3.2 protein (Q7XAE8_PETIN)
Cluster_405	DicerCall=24	MIRNA=N	1:2735049-2735216	1.95098	1.70395	3.67202	3.43275	3.02182	0.344336	0.496797	0.999916	Solyc01g008680	1	itag	2734251	2739609	protein_coding	S2 self-incompatibility locus-linked pollen 3.2 protein (Q7XAE8_PETIN)
Cluster_405	DicerCall=24	MIRNA=N	1:2735049-2735216	1.95098	1.70395	3.67202	3.43275	3.02182	0.344336	0.496797	0.999916	Solyc01g008670	1	itag	2730257	2733401	protein_coding	Cytochrome P450
Cluster_406	DicerCall=N	MIRNA=N	1:2737120-2737367	1.78549	2.42523	2.93208	2.89982	2.62948	-0.299394	0.538701	0.999916	Solyc01g008680	1	itag	2734251	2739609	protein_coding	S2 self-incompatibility locus-linked pollen 3.2 protein (Q7XAE8_PETIN)
Cluster_407	DicerCall=24	MIRNA=N	1:2740427-2740506	3.60248	3.5676	2.91331	3.06335	3.35164	-0.0557512	0.880969	0.999916	Solyc01g008690	1	itag	2740475	2744521	protein_coding	GDP-mannose transporter (B2VUF6_PYRTR)
Cluster_407	DicerCall=24	MIRNA=N	1:2740427-2740506	3.60248	3.5676	2.91331	3.06335	3.35164	-0.0557512	0.880969	0.999916	Solyc01g008680	1	itag	2734251	2739609	protein_coding	S2 self-incompatibility locus-linked pollen 3.2 protein (Q7XAE8_PETIN)
Cluster_408	DicerCall=24	MIRNA=N	1:2743760-2743914	3.51517	3.41305	2.04954	1.22693	2.85846	0.669367	0.189727	0.999916	Solyc01g008690	1	itag	2740475	2744521	protein_coding	GDP-mannose transporter (B2VUF6_PYRTR)
Cluster_409	DicerCall=24	MIRNA=N	1:2744108-2744561	2.82755	3.27576	2.23667	2.58879	2.84734	-0.36371	0.416177	0.999916	Solyc01g008700	1	itag	2746555	2751492	protein_coding	cDNA clone 001-102-C05 full insert sequence (B7E7M9_ORYSJ)
Cluster_409	DicerCall=24	MIRNA=N	1:2744108-2744561	2.82755	3.27576	2.23667	2.58879	2.84734	-0.36371	0.416177	0.999916	Solyc01g008690	1	itag	2740475	2744521	protein_coding	GDP-mannose transporter (B2VUF6_PYRTR)
Cluster_410	DicerCall=24	MIRNA=N	1:2746360-2746597	2.49742	3.11444	2.24358	2.51251	2.81623	-0.5653	0.275947	0.999916	Solyc01g008690	1	itag	2740475	2744521	protein_coding	GDP-mannose transporter (B2VUF6_PYRTR)
Cluster_410	DicerCall=24	MIRNA=N	1:2746360-2746597	2.49742	3.11444	2.24358	2.51251	2.81623	-0.5653	0.275947	0.999916	Solyc01g008700	1	itag	2746555	2751492	protein_coding	cDNA clone 001-102-C05 full insert sequence (B7E7M9_ORYSJ)
Cluster_411	DicerCall=24	MIRNA=N	1:2755208-2755687	3.97966	3.49018	3.12167	2.41292	3.38988	0.687867	0.0675649	0.78611	Solyc01g008710	1	itag	2755066	2758116	protein_coding	mannan endo-1,4-beta-mannosidase (manually curated)
Cluster_412	DicerCall=24	MIRNA=N	1:2755946-2756183	3.83839	3.79189	4.39148	4.11996	4.0848	0.21706	0.480734	0.999916	Solyc01g008710	1	itag	2755066	2758116	protein_coding	mannan endo-1,4-beta-mannosidase (manually curated)
Cluster_413	DicerCall=24	MIRNA=N	1:2760232-2760559	5.44196	5.06323	4.17369	4.44009	4.89358	0.0592682	0.820711	0.999916	Solyc01g008720	1	itag	2760070	2763366	protein_coding	Mannan endo-1 4-beta-mannosidase (A8FDC6_BACP2)
Cluster_413	DicerCall=24	MIRNA=N	1:2760232-2760559	5.44196	5.06323	4.17369	4.44009	4.89358	0.0592682	0.820711	0.999916	Solyc01g008710	1	itag	2755066	2758116	protein_coding	mannan endo-1,4-beta-mannosidase (manually curated)
Cluster_414	DicerCall=24	MIRNA=N	1:2761432-2761550	3.72687	3.17384	2.56669	3.36507	3.30808	-0.175067	0.646294	0.999916	Solyc01g008720	1	itag	2760070	2763366	protein_coding	Mannan endo-1 4-beta-mannosidase (A8FDC6_BACP2)
Cluster_415	DicerCall=24	MIRNA=N	1:2762224-2762679	3.67098	3.8951	0	0.725761	2.97614	-1.22033	0.126438	0.970639	Solyc01g008720	1	itag	2760070	2763366	protein_coding	Mannan endo-1 4-beta-mannosidase (A8FDC6_BACP2)
Cluster_416	DicerCall=24	MIRNA=N	1:2775908-2778545	4.76282	4.90776	4.36011	4.48841	4.65826	-0.15239	0.542428	0.999916	Solyc01g008730	1	itag	2765227	2774729	protein_coding	BZIP transcription factor (Q9SQK1_TOBAC)
Cluster_416	DicerCall=24	MIRNA=N	1:2775908-2778545	4.76282	4.90776	4.36011	4.48841	4.65826	-0.15239	0.542428	0.999916	Solyc01g008740	1	itag	2776811	2782126	protein_coding	Calcium-dependent protein kinase 17 (Q6KC53_NICPL)
Cluster_417	DicerCall=24	MIRNA=N	1:2779279-2779556	2.39877	2.38387	2.80497	2.87073	2.66526	0.0243453	0.95712	0.999916	Solyc01g008740	1	itag	2776811	2782126	protein_coding	Calcium-dependent protein kinase 17 (Q6KC53_NICPL)
Cluster_418	DicerCall=24	MIRNA=N	1:2779676-2780439	4.19033	4.05216	4.1702	4.22452	4.18363	0.0114295	0.968503	0.999916	Solyc01g008740	1	itag	2776811	2782126	protein_coding	Calcium-dependent protein kinase 17 (Q6KC53_NICPL)
Cluster_419	DicerCall=24	MIRNA=N	1:2781366-2782133	3.31085	3.73048	3.01382	2.73975	3.31562	-0.072697	0.856246	0.999916	Solyc01g008740	1	itag	2776811	2782126	protein_coding	Calcium-dependent protein kinase 17 (Q6KC53_NICPL)
Cluster_420	DicerCall=24	MIRNA=N	1:2793574-2793947	4.05962	3.3927	0.313522	0.865899	2.99619	-0.251105	0.753816	0.999916	Solyc01g008760	1	itag	2789896	2794057	protein_coding	Genomic DNA chromosome 5 P1 clone MUB3 (Q9FLF2_ARATH)
Cluster_421	DicerCall=24	MIRNA=N	1:2796506-2797107	3.05309	3.48657	1.9443	2.19358	2.86479	-0.437911	0.350596	0.999916	Solyc01g008760	1	itag	2789896	2794057	protein_coding	Genomic DNA chromosome 5 P1 clone MUB3 (Q9FLF2_ARATH)
Cluster_421	DicerCall=24	MIRNA=N	1:2796506-2797107	3.05309	3.48657	1.9443	2.19358	2.86479	-0.437911	0.350596	0.999916	Solyc01g008770	1	itag	2797441	2815705	protein_coding	Rho GTPase activating protein 12 (Q6P4P5_DANRE)
Cluster_422	DicerCall=24	MIRNA=N	1:2816781-2817087	3.71229	3.32626	2.7723	2.75416	3.27739	0.124833	0.766073	0.999916	Solyc01g008770	1	itag	2797441	2815705	protein_coding	Rho GTPase activating protein 12 (Q6P4P5_DANRE)
Cluster_423	DicerCall=24	MIRNA=N	1:2817364-2817836	3.42492	1.56742	2.87054	3.06085	2.98586	0.692117	0.142841	0.999916	Solyc01g008770	1	itag	2797441	2815705	protein_coding	Rho GTPase activating protein 12 (Q6P4P5_DANRE)
Cluster_424	DicerCall=24	MIRNA=N	1:2825276-2825564	4.21964	4.62399	1.72863	1.35388	3.75333	0.403753	0.444395	0.999916	Solyc01g008780	1	itag	2821916	2823182	protein_coding	Phospholipase A22 (B9SJ74_RICCO)
Cluster_424	DicerCall=24	MIRNA=N	1:2825276-2825564	4.21964	4.62399	1.72863	1.35388	3.75333	0.403753	0.444395	0.999916	Solyc01g008790	1	itag	2826378	2831040	protein_coding	Phosphoesterase family protein (D7LEV5_ARALY)
Cluster_425	DicerCall=24	MIRNA=N	1:2828453-2829039	3.03439	2.76073	3.21952	3.24444	3.17608	0.240181	0.564695	0.999916	Solyc01g008790	1	itag	2826378	2831040	protein_coding	Phosphoesterase family protein (D7LEV5_ARALY)
Cluster_425	DicerCall=24	MIRNA=N	1:2828453-2829039	3.03439	2.76073	3.21952	3.24444	3.17608	0.240181	0.564695	0.999916	Solyc01g008800	1	itag	2831445	2836597	protein_coding	Tir-nbs-lrr, resistance protein
Cluster_426	DicerCall=24	MIRNA=N	1:2830053-2830826	4.80267	4.75058	4.51394	4.65989	4.69811	-0.0309729	0.901108	0.999916	Solyc01g008790	1	itag	2826378	2831040	protein_coding	Phosphoesterase family protein (D7LEV5_ARALY)
Cluster_426	DicerCall=24	MIRNA=N	1:2830053-2830826	4.80267	4.75058	4.51394	4.65989	4.69811	-0.0309729	0.901108	0.999916	Solyc01g008800	1	itag	2831445	2836597	protein_coding	Tir-nbs-lrr, resistance protein
Cluster_427	DicerCall=21	MIRNA=N	1:2831965-2833695	5.70989	6.069	2.2095	1.54314	5.06111	0.167144	0.7042	0.999916	Solyc01g008790	1	itag	2826378	2831040	protein_coding	Phosphoesterase family protein (D7LEV5_ARALY)
Cluster_427	DicerCall=21	MIRNA=N	1:2831965-2833695	5.70989	6.069	2.2095	1.54314	5.06111	0.167144	0.7042	0.999916	Solyc01g008800	1	itag	2831445	2836597	protein_coding	Tir-nbs-lrr, resistance protein
Cluster_428	DicerCall=21	MIRNA=N	1:2833783-2834058	4.84995	5.20584	1.53676	1.06912	4.24511	-0.0586647	0.912714	0.999916	Solyc01g008800	1	itag	2831445	2836597	protein_coding	Tir-nbs-lrr, resistance protein
Cluster_429	DicerCall=21	MIRNA=N	1:2834816-2836382	7.25962	7.42918	3.45378	2.94808	6.55069	0.135952	0.714115	0.999916	Solyc01g008810	1	itag	2836943	2840362	protein_coding	Zinc finger family protein (D7LZ79_ARALY)
Cluster_429	DicerCall=21	MIRNA=N	1:2834816-2836382	7.25962	7.42918	3.45378	2.94808	6.55069	0.135952	0.714115	0.999916	Solyc01g008800	1	itag	2831445	2836597	protein_coding	Tir-nbs-lrr, resistance protein
Cluster_430	DicerCall=24	MIRNA=N	1:2841199-2841376	4.47376	3.42859	3.88046	3.66627	3.96366	0.666005	0.0424434	0.623167	Solyc01g008810	1	itag	2836943	2840362	protein_coding	Zinc finger family protein (D7LZ79_ARALY)
Cluster_431	DicerCall=24	MIRNA=N	1:2841883-2842466	5.13818	5.80252	4.85442	4.9929	5.25599	-0.403654	0.0678147	0.787174	Solyc01g008810	1	itag	2836943	2840362	protein_coding	Zinc finger family protein (D7LZ79_ARALY)
Cluster_431	DicerCall=24	MIRNA=N	1:2841883-2842466	5.13818	5.80252	4.85442	4.9929	5.25599	-0.403654	0.0678147	0.787174	Solyc01g008820	1	itag	2843927	2849931	protein_coding	Signal peptide peptidase family protein (D7LQE4_ARALY)
Cluster_432	DicerCall=24	MIRNA=N	1:2847771-2847879	5.82025	6.20716	6.43363	6.71707	6.39351	-0.210708	0.492326	0.999916	Solyc01g008820	1	itag	2843927	2849931	protein_coding	Signal peptide peptidase family protein (D7LQE4_ARALY)
Cluster_433	DicerCall=N	MIRNA=N	1:2850202-2850453	3.44144	3.3299	2.24656	1.59391	2.9593	0.424898	0.40633	0.999916	Solyc01g008820	1	itag	2843927	2849931	protein_coding	Signal peptide peptidase family protein (D7LQE4_ARALY)
Cluster_434	DicerCall=24	MIRNA=N	1:2853567-2853933	3.99919	4.24317	3.35328	3.51402	3.89304	-0.126246	0.713524	0.999916	Solyc01g008830	1	itag	2854277	2862504	protein_coding	L-ascorbate oxidase (B9HQ45_POPTR)
Cluster_435	DicerCall=24	MIRNA=N	1:2856044-2856505	3.88287	4.01898	3.62636	3.69663	3.85634	-0.0177424	0.956642	0.999916	Solyc01g008830	1	itag	2854277	2862504	protein_coding	L-ascorbate oxidase (B9HQ45_POPTR)
Cluster_436	DicerCall=24	MIRNA=N	1:2856784-2857433	5.1345	4.91735	4.59963	4.80455	4.89395	0.0377096	0.876659	0.999916	NCRNA_1_273	1	ensembl_genomes	2859910	2860191	miRNA	NA
Cluster_436	DicerCall=24	MIRNA=N	1:2856784-2857433	5.1345	4.91735	4.59963	4.80455	4.89395	0.0377096	0.876659	0.999916	Solyc01g008830	1	itag	2854277	2862504	protein_coding	L-ascorbate oxidase (B9HQ45_POPTR)
Cluster_436	DicerCall=24	MIRNA=N	1:2856784-2857433	5.1345	4.91735	4.59963	4.80455	4.89395	0.0377096	0.876659	0.999916	NCRNA_1_218	1	ensembl_genomes	2859910	2860191	miRNA	NA
Cluster_437	DicerCall=24	MIRNA=N	1:2858418-2858636	3.49467	3.60329	3.74232	3.72983	3.65212	-0.0601026	0.8503	0.999916	NCRNA_1_273	1	ensembl_genomes	2859910	2860191	miRNA	NA
Cluster_437	DicerCall=24	MIRNA=N	1:2858418-2858636	3.49467	3.60329	3.74232	3.72983	3.65212	-0.0601026	0.8503	0.999916	NCRNA_1_218	1	ensembl_genomes	2859910	2860191	miRNA	NA
Cluster_437	DicerCall=24	MIRNA=N	1:2858418-2858636	3.49467	3.60329	3.74232	3.72983	3.65212	-0.0601026	0.8503	0.999916	Solyc01g008830	1	itag	2854277	2862504	protein_coding	L-ascorbate oxidase (B9HQ45_POPTR)
Cluster_438	DicerCall=24	MIRNA=N	1:2859569-2860266	5.24777	5.40914	4.78894	4.79711	5.09781	-0.0666885	0.769229	0.999916	NCRNA_1_218	1	ensembl_genomes	2859910	2860191	miRNA	NA
Cluster_438	DicerCall=24	MIRNA=N	1:2859569-2860266	5.24777	5.40914	4.78894	4.79711	5.09781	-0.0666885	0.769229	0.999916	Solyc01g008830	1	itag	2854277	2862504	protein_coding	L-ascorbate oxidase (B9HQ45_POPTR)
Cluster_438	DicerCall=24	MIRNA=N	1:2859569-2860266	5.24777	5.40914	4.78894	4.79711	5.09781	-0.0666885	0.769229	0.999916	NCRNA_1_273	1	ensembl_genomes	2859910	2860191	miRNA	NA
Cluster_439	DicerCall=24	MIRNA=N	1:2860351-2861130	5.0014	4.69318	3.86696	4.33282	4.5518	-0.102046	0.704849	0.999916	NCRNA_1_218	1	ensembl_genomes	2859910	2860191	miRNA	NA
Cluster_439	DicerCall=24	MIRNA=N	1:2860351-2861130	5.0014	4.69318	3.86696	4.33282	4.5518	-0.102046	0.704849	0.999916	Solyc01g008830	1	itag	2854277	2862504	protein_coding	L-ascorbate oxidase (B9HQ45_POPTR)
Cluster_439	DicerCall=24	MIRNA=N	1:2860351-2861130	5.0014	4.69318	3.86696	4.33282	4.5518	-0.102046	0.704849	0.999916	NCRNA_1_273	1	ensembl_genomes	2859910	2860191	miRNA	NA
Cluster_440	DicerCall=24	MIRNA=N	1:2861208-2861324	2.5406	2.49266	3.05834	3.06467	2.83066	0.0213719	0.960249	0.999916	NCRNA_1_218	1	ensembl_genomes	2859910	2860191	miRNA	NA
Cluster_440	DicerCall=24	MIRNA=N	1:2861208-2861324	2.5406	2.49266	3.05834	3.06467	2.83066	0.0213719	0.960249	0.999916	NCRNA_1_273	1	ensembl_genomes	2859910	2860191	miRNA	NA
Cluster_440	DicerCall=24	MIRNA=N	1:2861208-2861324	2.5406	2.49266	3.05834	3.06467	2.83066	0.0213719	0.960249	0.999916	Solyc01g008830	1	itag	2854277	2862504	protein_coding	L-ascorbate oxidase (B9HQ45_POPTR)
Cluster_441	DicerCall=24	MIRNA=N	1:2872581-2872895	3.88417	3.29431	2.9682	3.40469	3.47182	0.121191	0.739384	0.999916	Solyc01g008840	1	itag	2864398	2872190	protein_coding	COP9 signalosome complex subunit 2 (B6TIW9_MAIZE)
Cluster_442	DicerCall=24	MIRNA=N	1:2874976-2875232	3.45995	3.0246	1.81655	1.45422	2.71546	0.404731	0.432744	0.999916	NA	NA	NA	NA	NA	NA	NA
Cluster_443	DicerCall=24	MIRNA=N	1:2876030-2876184	4.36103	3.64927	1.8336	2.18674	3.4286	0.123575	0.784142	0.999916	Solyc01g008850	1	itag	2877780	2883889	protein_coding	CBL-interacting protein kinase 18 (C4P7W7_VITVI)
Cluster_444	DicerCall=24	MIRNA=N	1:2876974-2877313	2.75345	2.98555	2.78507	2.36293	2.81588	0.122773	0.783841	0.999916	Solyc01g008850	1	itag	2877780	2883889	protein_coding	CBL-interacting protein kinase 18 (C4P7W7_VITVI)
Cluster_445	DicerCall=24	MIRNA=N	1:2878521-2878664	3.91896	3.50864	1.57715	1.65816	3.0819	0.221059	0.654824	0.999916	Solyc01g008850	1	itag	2877780	2883889	protein_coding	CBL-interacting protein kinase 18 (C4P7W7_VITVI)
Cluster_446	DicerCall=24	MIRNA=N	1:2879865-2880212	2.92437	3.45615	0.375672	0.313114	3.09599	-0.0418456	0.977064	0.999916	Solyc01g008850	1	itag	2877780	2883889	protein_coding	CBL-interacting protein kinase 18 (C4P7W7_VITVI)
Cluster_447	DicerCall=N	MIRNA=N	1:2883922-2884094	1.60446	1.50544	3.69804	3.21523	2.9411	0.157601	0.772503	0.999916	NCRNA_1_403	1	ensembl_genomes	2885353	2885504	snRNA	NA
Cluster_447	DicerCall=N	MIRNA=N	1:2883922-2884094	1.60446	1.50544	3.69804	3.21523	2.9411	0.157601	0.772503	0.999916	Solyc01g008860	1	itag	2886127	2888662	protein_coding	ATP binding / serine-threonine kinase (C5DB71_VITVI)
Cluster_447	DicerCall=N	MIRNA=N	1:2883922-2884094	1.60446	1.50544	3.69804	3.21523	2.9411	0.157601	0.772503	0.999916	Solyc01g008850	1	itag	2877780	2883889	protein_coding	CBL-interacting protein kinase 18 (C4P7W7_VITVI)
Cluster_448	DicerCall=24	MIRNA=N	1:2884911-2885268	3.29122	3.34158	3.72627	3.41741	3.51231	0.0372087	0.917278	0.999916	Solyc01g008860	1	itag	2886127	2888662	protein_coding	ATP binding / serine-threonine kinase (C5DB71_VITVI)
Cluster_448	DicerCall=24	MIRNA=N	1:2884911-2885268	3.29122	3.34158	3.72627	3.41741	3.51231	0.0372087	0.917278	0.999916	NCRNA_1_403	1	ensembl_genomes	2885353	2885504	snRNA	NA
Cluster_448	DicerCall=24	MIRNA=N	1:2884911-2885268	3.29122	3.34158	3.72627	3.41741	3.51231	0.0372087	0.917278	0.999916	Solyc01g008850	1	itag	2877780	2883889	protein_coding	CBL-interacting protein kinase 18 (C4P7W7_VITVI)
Cluster_449	DicerCall=24	MIRNA=N	1:2888300-2888362	3.85478	3.71164	3.58434	3.67001	3.73204	0.0356195	0.912182	0.999916	Solyc01g008860	1	itag	2886127	2888662	protein_coding	ATP binding / serine-threonine kinase (C5DB71_VITVI)
Cluster_450	DicerCall=N	MIRNA=N	1:2894687-2895470	5.04918	4.52737	4.11686	4.10462	4.5954	0.289216	0.40498	0.999916	Solyc01g008870	1	itag	2892754	2895697	protein_coding	ATP binding / serine-threonine kinase (C5DB71_VITVI)
Cluster_451	DicerCall=24	MIRNA=N	1:2896735-2897185	2.26795	3.34345	3.01862	3.02858	3.07036	-0.63395	0.15774	0.999916	Solyc01g008870	1	itag	2892754	2895697	protein_coding	ATP binding / serine-threonine kinase (C5DB71_VITVI)
Cluster_452	DicerCall=24	MIRNA=N	1:2901005-2901260	3.02739	2.82787	2.97308	3.25667	3.06701	-0.14014	0.726942	0.999916	Solyc01g008880	1	itag	2900649	2901248	protein_coding	Solanum lycopersicum Cytokinin Response Factor 8 (manually curated)
Cluster_453	DicerCall=24	MIRNA=N	1:2901344-2901723	3.23422	3.50579	3.45707	3.87123	3.5891	-0.369497	0.313759	0.999916	Solyc01g008880	1	itag	2900649	2901248	protein_coding	Solanum lycopersicum Cytokinin Response Factor 8 (manually curated)
Cluster_454	DicerCall=24	MIRNA=N	1:2913458-2914155	3.65398	4.11289	3.96495	3.71041	3.91872	-0.128257	0.699751	0.999916	Solyc01g008890	1	itag	2910164	2911724	protein_coding	Solanum lycopersicum Cytokinin Response Factor 3 (manually curated)
Cluster_455	DicerCall=24	MIRNA=N	1:2914269-2914689	3.82397	4.52984	4.50199	3.54923	4.19749	0.18269	0.55298	0.999916	NA	NA	NA	NA	NA	NA	NA
Cluster_456	DicerCall=24	MIRNA=N	1:2918703-2919014	3.94196	3.75964	4.15072	4.22345	4.06977	0.143406	0.641644	0.999916	Solyc01g008900	1	itag	2920931	2926342	protein_coding	Genomic DNA chromosome 3 P1 clone MJL14 (Q9LJG2_ARATH)
Cluster_457	DicerCall=21	MIRNA=N	1:2925329-2925787	3.26152	3.67813	3.0426	3.41478	3.43735	-0.354973	0.358661	0.999916	Solyc01g008900	1	itag	2920931	2926342	protein_coding	Genomic DNA chromosome 3 P1 clone MJL14 (Q9LJG2_ARATH)
Cluster_458	DicerCall=24	MIRNA=N	1:2934140-2934782	3.55434	2.57287	2.90527	3.47287	3.2021	0.213822	0.573957	0.999916	Solyc01g008910	1	itag	2935721	2937612	protein_coding	Scarecrow transcription factor family protein (D7MIP9_ARALY)
Cluster_459	DicerCall=24	MIRNA=N	1:2942095-2942452	4.07841	4.12528	4.72637	4.72593	4.46245	-0.0509264	0.849603	0.999916	Solyc01g008920	1	itag	2941572	2947566	protein_coding	NAD dependent epimerase/dehydratase family protein expressed (Q10L97_ORYSJ)
Cluster_460	DicerCall=24	MIRNA=N	1:2956040-2956512	3.56943	3.965	4.90657	4.68823	4.42568	0.0319149	0.915046	0.999916	Solyc01g008930	1	itag	2948574	2955890	protein_coding	AUREA phytochromobilin synthase (manually curated)
Cluster_460	DicerCall=24	MIRNA=N	1:2956040-2956512	3.56943	3.965	4.90657	4.68823	4.42568	0.0319149	0.915046	0.999916	Solyc01g008940	1	itag	2958618	2958992	protein_coding	Anther protein (Q8RX90_TOBAC)
Cluster_461	DicerCall=24	MIRNA=N	1:2965699-2965936	3.02739	3.01572	2.48173	2.87762	2.94185	-0.0521567	0.902331	0.999916	Solyc01g008950	1	itag	2960056	2963201	protein_coding	Calmodulin 1 (manually curated)
Cluster_462	DicerCall=24	MIRNA=N	1:2974307-2974803	3.42747	3.67306	5.00944	4.40505	4.29204	0.145698	0.638411	0.999916	NCRNA_1_229	1	ensembl_genomes	2974395	2974665	miRNA	NA
Cluster_462	DicerCall=24	MIRNA=N	1:2974307-2974803	3.42747	3.67306	5.00944	4.40505	4.29204	0.145698	0.638411	0.999916	Solyc01g008960	1	itag	2976372	2984961	protein_coding	Argonaute 4a (manually curated)
Cluster_462	DicerCall=24	MIRNA=N	1:2974307-2974803	3.42747	3.67306	5.00944	4.40505	4.29204	0.145698	0.638411	0.999916	NCRNA_1_293	1	ensembl_genomes	2974395	2974665	miRNA	NA
Cluster_463	DicerCall=24	MIRNA=N	1:2992434-2992736	3.96897	3.65063	3.13369	3.14544	3.54778	0.18218	0.602747	0.999916	Solyc01g008970	1	itag	2988194	2990000	protein_coding	Heterogeneous nuclear ribonucleoprotein A3-like protein 2 (B6TV58_MAIZE)
Cluster_463	DicerCall=24	MIRNA=N	1:2992434-2992736	3.96897	3.65063	3.13369	3.14544	3.54778	0.18218	0.602747	0.999916	Solyc01g008980	1	itag	2995054	2999268	protein_coding	BZIP transcription factor (Q32WR6_MALDO)
Cluster_464	DicerCall=24	MIRNA=N	1:2999297-2999710	1.84874	3.50556	2.17571	1.59436	2.65303	-0.230013	0.674041	0.999916	Solyc01g008980	1	itag	2995054	2999268	protein_coding	BZIP transcription factor (Q32WR6_MALDO)
Cluster_465	DicerCall=24	MIRNA=N	1:2999976-3000547	3.63197	2.9559	1.53676	2.31164	2.90561	-0.156566	0.757112	0.999916	Solyc01g008980	1	itag	2995054	2999268	protein_coding	BZIP transcription factor (Q32WR6_MALDO)
Cluster_466	DicerCall=24	MIRNA=N	1:3024872-3025057	5.54042	5.25923	5.88198	5.75278	5.63735	0.218441	0.294167	0.999916	Solyc01g009020	1	itag	3021936	3024369	protein_coding	Cysteine proteinase inhibitor (Q2VY67_9ERIC)
Cluster_466	DicerCall=24	MIRNA=N	1:3024872-3025057	5.54042	5.25923	5.88198	5.75278	5.63735	0.218441	0.294167	0.999916	Solyc01g009030	1	itag	3025820	3038891	protein_coding	Nuclear control of ATPase protein (C9SK53_VERA1)
Cluster_467	DicerCall=24	MIRNA=N	1:3039918-3040102	3.42492	2.91244	3.64037	3.91111	3.55947	0.18054	0.619618	0.999916	Solyc01g009030	1	itag	3025820	3038891	protein_coding	Nuclear control of ATPase protein (C9SK53_VERA1)
Cluster_467	DicerCall=24	MIRNA=N	1:3039918-3040102	3.42492	2.91244	3.64037	3.91111	3.55947	0.18054	0.619618	0.999916	TRNA_1_6	1	ensembl_genomes	3040190	3040262	tRNA	NA
Cluster_467	DicerCall=24	MIRNA=N	1:3039918-3040102	3.42492	2.91244	3.64037	3.91111	3.55947	0.18054	0.619618	0.999916	Solyc01g009040	1	itag	3041736	3044740	protein_coding	Cyclin B1 (Q9LD02_TOBAC)
Cluster_468	DicerCall=N	MIRNA=N	1:3040185-3040264	8.87415	10.0752	8.40883	7.48895	9.36143	0.418306	0.518694	0.999916	Solyc01g009030	1	itag	3025820	3038891	protein_coding	Nuclear control of ATPase protein (C9SK53_VERA1)
Cluster_468	DicerCall=N	MIRNA=N	1:3040185-3040264	8.87415	10.0752	8.40883	7.48895	9.36143	0.418306	0.518694	0.999916	TRNA_1_6	1	ensembl_genomes	3040190	3040262	tRNA	NA
Cluster_468	DicerCall=N	MIRNA=N	1:3040185-3040264	8.87415	10.0752	8.40883	7.48895	9.36143	0.418306	0.518694	0.999916	Solyc01g009040	1	itag	3041736	3044740	protein_coding	Cyclin B1 (Q9LD02_TOBAC)
Cluster_469	DicerCall=24	MIRNA=N	1:3040865-3041377	3.73647	2.85511	3.46819	3.9476	3.58192	0.280637	0.422206	0.999916	Solyc01g009030	1	itag	3025820	3038891	protein_coding	Nuclear control of ATPase protein (C9SK53_VERA1)
Cluster_469	DicerCall=24	MIRNA=N	1:3040865-3041377	3.73647	2.85511	3.46819	3.9476	3.58192	0.280637	0.422206	0.999916	Solyc01g009040	1	itag	3041736	3044740	protein_coding	Cyclin B1 (Q9LD02_TOBAC)
Cluster_469	DicerCall=24	MIRNA=N	1:3040865-3041377	3.73647	2.85511	3.46819	3.9476	3.58192	0.280637	0.422206	0.999916	TRNA_1_6	1	ensembl_genomes	3040190	3040262	tRNA	NA
Cluster_470	DicerCall=N	MIRNA=N	1:3050919-3051139	3.58575	3.03619	4.37631	5.28083	4.69334	0.137653	0.847639	0.999916	Solyc01g009050	1	itag	3045561	3064835	protein_coding	Molybdenum cofactor biosynthesis protein (Q309F9_MAIZE)
Cluster_471	DicerCall=N	MIRNA=N	1:3051848-3051932	2.81903	2.71298	4.33897	5.987	4.79789	-0.570954	0.265067	0.999916	Solyc01g009050	1	itag	3045561	3064835	protein_coding	Molybdenum cofactor biosynthesis protein (Q309F9_MAIZE)
Cluster_472	DicerCall=24	MIRNA=N	1:3066545-3067122	3.07298	2.80107	3.52006	3.57448	3.31934	0.131776	0.72482	0.999916	Solyc01g009050	1	itag	3045561	3064835	protein_coding	Molybdenum cofactor biosynthesis protein (Q309F9_MAIZE)
Cluster_472	DicerCall=24	MIRNA=N	1:3066545-3067122	3.07298	2.80107	3.52006	3.57448	3.31934	0.131776	0.72482	0.999916	Solyc01g009060	1	itag	3067813	3074739	protein_coding	BTB/POZ domain containing protein expressed (Q10C73_ORYSJ)
Cluster_473	DicerCall=24	MIRNA=N	1:3067387-3067804	2.34459	1.63683	2.80617	2.81486	2.64231	0.293648	0.579593	0.999916	Solyc01g009060	1	itag	3067813	3074739	protein_coding	BTB/POZ domain containing protein expressed (Q10C73_ORYSJ)
Cluster_474	DicerCall=24	MIRNA=N	1:3085326-3085845	3.12076	3.40878	1.88306	2.21243	2.83733	-0.405647	0.385616	0.999916	NA	NA	NA	NA	NA	NA	NA
Cluster_475	DicerCall=24	MIRNA=N	1:3088902-3089352	2.67354	2.42231	2.67051	2.91983	2.76388	-0.0593659	0.897529	0.999916	Solyc01g009080	1	itag	3091052	3093978	protein_coding	FHA domain containing protein (B6TP39_MAIZE)
Cluster_476	DicerCall=24	MIRNA=N	1:3089536-3089746	3.2858	3.22609	3.19474	2.21632	3.07448	0.560704	0.165101	0.999916	Solyc01g009080	1	itag	3091052	3093978	protein_coding	FHA domain containing protein (B6TP39_MAIZE)
Cluster_477	DicerCall=24	MIRNA=N	1:3091363-3091899	4.62978	3.96796	3.8771	4.00021	4.17377	0.315495	0.280041	0.999916	Solyc01g009080	1	itag	3091052	3093978	protein_coding	FHA domain containing protein (B6TP39_MAIZE)
Cluster_478	DicerCall=21	MIRNA=Y	1:3096846-3097037	5.57711	6.01945	3.67505	4.41869	5.30667	-0.496789	0.158729	0.999916	Solyc01g009090	1	itag	3095457	3108637	protein_coding	Serrate RNA effector molecule homolog (SRRT_DROWI)
Cluster_479	DicerCall=24	MIRNA=N	1:3109176-3109339	4.23482	3.72409	0.993171	1.5297	3.23827	0.0683112	0.895998	0.999916	Solyc01g009090	1	itag	3095457	3108637	protein_coding	Serrate RNA effector molecule homolog (SRRT_DROWI)
Cluster_480	DicerCall=N	MIRNA=N	1:3120855-3120961	3.62569	5.43121	8.86938	7.89467	7.58106	-0.479969	0.036872	0.57474	Solyc01g009110	1	itag	3123209	3125706	protein_coding	Histone deacetylase family protein expressed (Q2QWU2_ORYSJ)
Cluster_480	DicerCall=N	MIRNA=N	1:3120855-3120961	3.62569	5.43121	8.86938	7.89467	7.58106	-0.479969	0.036872	0.57474	NCRNA_1_166	1	ensembl_genomes	3119022	3119314	miRNA	NA
Cluster_480	DicerCall=N	MIRNA=N	1:3120855-3120961	3.62569	5.43121	8.86938	7.89467	7.58106	-0.479969	0.036872	0.57474	NCRNA_1_176	1	ensembl_genomes	3119022	3119314	miRNA	NA
Cluster_481	DicerCall=24	MIRNA=N	1:3131483-3131697	3.51271	4.16019	6.67912	7.14379	6.15545	-0.352191	0.297402	0.999916	NA	NA	NA	NA	NA	NA	NA
Cluster_482	DicerCall=24	MIRNA=N	1:3133661-3134709	7.34925	7.57061	7.18292	7.95549	7.55329	-0.472366	0.00608231	0.156566	Solyc01g009120	1	itag	3135993	3143714	protein_coding	Histone deacetylase family protein expressed (Q2QWU2_ORYSJ)
Cluster_483	DicerCall=24	MIRNA=N	1:3134784-3135638	7.02869	7.25865	6.93867	7.59811	7.24347	-0.442103	0.0203029	0.392415	Solyc01g009120	1	itag	3135993	3143714	protein_coding	Histone deacetylase family protein expressed (Q2QWU2_ORYSJ)
Cluster_484	DicerCall=24	MIRNA=N	1:3135727-3135995	5.97694	6.09606	6.01157	6.60561	6.21296	-0.346375	0.100456	0.918682	Solyc01g009120	1	itag	3135993	3143714	protein_coding	Histone deacetylase family protein expressed (Q2QWU2_ORYSJ)
Cluster_485	DicerCall=N	MIRNA=N	1:3164416-3164596	0	2.80639	5.57779	3.53235	4.11466	-1.5297	0.0241954	0.442817	Solyc01g009140	1	itag	3164642	3165404	protein_coding	Dicer-like protein (B9HHX6_POPTR)
Cluster_485	DicerCall=N	MIRNA=N	1:3164416-3164596	0	2.80639	5.57779	3.53235	4.11466	-1.5297	0.0241954	0.442817	Solyc01g009150	1	itag	3166875	3171384	protein_coding	Glycosyl hydrolase (Fragment) (D9ZCE7_9CARY)
Cluster_486	DicerCall=24	MIRNA=N	1:3164785-3165081	0.262735	4.79302	5.46957	4.03494	4.50925	-2.32226	0.00025736	0.00975296	Solyc01g009140	1	itag	3164642	3165404	protein_coding	Dicer-like protein (B9HHX6_POPTR)
Cluster_486	DicerCall=24	MIRNA=N	1:3164785-3165081	0.262735	4.79302	5.46957	4.03494	4.50925	-2.32226	0.00025736	0.00975296	Solyc01g009150	1	itag	3166875	3171384	protein_coding	Glycosyl hydrolase (Fragment) (D9ZCE7_9CARY)
Cluster_487	DicerCall=24	MIRNA=N	1:3171664-3172161	4.34861	3.74187	4.77324	4.49551	4.40736	0.473834	0.0849051	0.861614	Solyc01g009150	1	itag	3166875	3171384	protein_coding	Glycosyl hydrolase (Fragment) (D9ZCE7_9CARY)
Cluster_487	DicerCall=24	MIRNA=N	1:3171664-3172161	4.34861	3.74187	4.77324	4.49551	4.40736	0.473834	0.0849051	0.861614	Solyc01g009160	1	itag	3172415	3173564	protein_coding	Harpin-induced protein-like (Fragment) (D2CFH8_COFAR)
Cluster_488	DicerCall=24	MIRNA=N	1:3179644-3180393	5.64237	6.8113	8.29776	7.96561	7.51611	-0.358187	0.0827225	0.852928	NA	NA	NA	NA	NA	NA	NA
Cluster_489	DicerCall=N	MIRNA=N	1:3182234-3182783	4.99377	6.9676	3.85058	1.77125	5.46325	0.26213	0.444132	0.999916	NA	NA	NA	NA	NA	NA	NA
Cluster_490	DicerCall=24	MIRNA=N	1:3187150-3187887	5.79338	5.56857	3.8352	3.95128	5.10312	0.0560855	0.849961	0.999916	NA	NA	NA	NA	NA	NA	NA
Cluster_491	DicerCall=24	MIRNA=N	1:3192061-3192264	6.36428	7.71105	3.49184	1.65342	7.18792	0.178586	0.830918	0.999916	NA	NA	NA	NA	NA	NA	NA
Cluster_492	DicerCall=24	MIRNA=N	1:3195876-3196165	3.19058	2.93167	2.90527	3.28533	3.10965	0.0280564	0.941787	0.999916	NA	NA	NA	NA	NA	NA	NA
Cluster_493	DicerCall=24	MIRNA=N	1:3201831-3202662	6.66772	6.35916	5.87695	6.07522	6.28726	0.0629399	0.748647	0.999916	Solyc01g009170	1	itag	3203718	3206211	protein_coding	EIL-EIN3/EIL (manually curated)
Cluster_494	DicerCall=24	MIRNA=N	1:3208616-3209786	4.56977	4.54936	4.42242	4.12649	4.48014	0.165662	0.595455	0.999916	Solyc01g009170	1	itag	3203718	3206211	protein_coding	EIL-EIN3/EIL (manually curated)
Cluster_495	DicerCall=24	MIRNA=N	1:3209861-3210235	3.70639	3.45872	3.46676	3.93683	3.69493	-0.121455	0.720776	0.999916	NA	NA	NA	NA	NA	NA	NA
Cluster_496	DicerCall=24	MIRNA=N	1:3210845-3211321	3.70448	3.28961	3.40906	3.26209	3.43607	0.313315	0.356563	0.999916	NA	NA	NA	NA	NA	NA	NA
Cluster_497	DicerCall=24	MIRNA=N	1:3211822-3212093	3.18023	2.85275	2.95089	3.19973	3.07216	0.0320681	0.934455	0.999916	NA	NA	NA	NA	NA	NA	NA
Cluster_498	DicerCall=24	MIRNA=N	1:3213457-3213857	3.63094	3.29035	3.29316	3.36058	3.4489	0.185426	0.616353	0.999916	NA	NA	NA	NA	NA	NA	NA
Cluster_499	DicerCall=24	MIRNA=N	1:3215737-3216391	3.31573	1.8577	3.2657	2.65434	2.95111	1.19412	0.0106958	0.24689	NA	NA	NA	NA	NA	NA	NA
Cluster_500	DicerCall=24	MIRNA=N	1:3222134-3222574	2.32397	2.47633	2.6188	3.05228	2.71525	-0.259574	0.569603	0.999916	NA	NA	NA	NA	NA	NA	NA
Cluster_501	DicerCall=24	MIRNA=N	1:3224486-3225007	3.1031	3.31658	3.52464	3.77047	3.53195	-0.132871	0.735145	0.999916	NA	NA	NA	NA	NA	NA	NA
Cluster_502	DicerCall=24	MIRNA=N	1:3235355-3235533	2.93301	3.04287	3.18661	3.57492	3.25736	-0.309508	0.436658	0.999916	Solyc01g009180	1	itag	3229107	3234908	protein_coding	5-methyltetrahydropteroyltriglutamate--homocysteine methyltransferase (B6UF55_MAIZE)
Cluster_502	DicerCall=24	MIRNA=N	1:3235355-3235533	2.93301	3.04287	3.18661	3.57492	3.25736	-0.309508	0.436658	0.999916	Solyc01g009190	1	itag	3237158	3239698	protein_coding	Double-stranded RNA binding protein (A9T6E4_PHYPA)
Cluster_503	DicerCall=24	MIRNA=N	1:3241845-3242126	2.24361	3.61031	4.06073	3.56747	3.51823	-0.544574	0.143661	0.999916	Solyc01g009210	1	itag	3243723	3244188	protein_coding	Unknown Protein
Cluster_503	DicerCall=24	MIRNA=N	1:3241845-3242126	2.24361	3.61031	4.06073	3.56747	3.51823	-0.544574	0.143661	0.999916	Solyc01g009200	1	itag	3240198	3241560	protein_coding	Restricted tev movement 2 (D5K219_ARATH)
Cluster_503	DicerCall=24	MIRNA=N	1:3241845-3242126	2.24361	3.61031	4.06073	3.56747	3.51823	-0.544574	0.143661	0.999916	Solyc01g009190	1	itag	3237158	3239698	protein_coding	Double-stranded RNA binding protein (A9T6E4_PHYPA)
Cluster_504	DicerCall=24	MIRNA=N	1:3242203-3242585	3.89005	4.2451	4.43029	4.09525	4.20035	0.0280851	0.922334	0.999916	Solyc01g009210	1	itag	3243723	3244188	protein_coding	Unknown Protein
Cluster_504	DicerCall=24	MIRNA=N	1:3242203-3242585	3.89005	4.2451	4.43029	4.09525	4.20035	0.0280851	0.922334	0.999916	Solyc01g009200	1	itag	3240198	3241560	protein_coding	Restricted tev movement 2 (D5K219_ARATH)
Cluster_505	DicerCall=24	MIRNA=N	1:3261260-3263118	5.86106	5.53816	6.21366	6.33041	6.04421	0.142487	0.537829	0.999916	Solyc01g009230	1	itag	3253891	3262099	protein_coding	Xanthine dehydrogenase/oxidase (A9YL93_RABIT)
Cluster_506	DicerCall=24	MIRNA=N	1:3264127-3265657	13.3458	13.3263	12.5312	12.425	12.975	0.0631889	0.631539	0.999916	Solyc01g009230	1	itag	3253891	3262099	protein_coding	Xanthine dehydrogenase/oxidase (A9YL93_RABIT)
Cluster_507	DicerCall=24	MIRNA=N	1:3265734-3266778	12.2647	12.3011	4.8625	4.66457	11.3172	0.0806582	0.746572	0.999916	Solyc01g009240	1	itag	3269096	3273535	protein_coding	Beta-D-glucosidase (O82074_TROMA)
Cluster_508	DicerCall=24	MIRNA=N	1:3268676-3270797	11.4401	11.1422	5.49348	5.59284	10.3278	0.113062	0.517192	0.999916	Solyc01g009240	1	itag	3269096	3273535	protein_coding	Beta-D-glucosidase (O82074_TROMA)
Cluster_509	DicerCall=24	MIRNA=N	1:3273432-3273756	0.929172	1.95464	2.8813	3.34579	2.61161	-0.98323	0.104867	0.932406	Solyc01g009240	1	itag	3269096	3273535	protein_coding	Beta-D-glucosidase (O82074_TROMA)
Cluster_509	DicerCall=24	MIRNA=N	1:3273432-3273756	0.929172	1.95464	2.8813	3.34579	2.61161	-0.98323	0.104867	0.932406	TRNA_1_7	1	ensembl_genomes	3274222	3274293	tRNA	NA
Cluster_510	DicerCall=N	MIRNA=N	1:3274216-3274293	3.13085	3.84736	2.99752	2.98237	3.4059	-0.433079	0.311148	0.999916	Solyc01g009240	1	itag	3269096	3273535	protein_coding	Beta-D-glucosidase (O82074_TROMA)
Cluster_510	DicerCall=N	MIRNA=N	1:3274216-3274293	3.13085	3.84736	2.99752	2.98237	3.4059	-0.433079	0.311148	0.999916	TRNA_1_7	1	ensembl_genomes	3274222	3274293	tRNA	NA
Cluster_511	DicerCall=N	MIRNA=N	1:3280558-3280730	6.61068	7.22702	5.86996	7.09516	6.85006	-0.947869	0.000594944	0.0206208	Solyc01g009250	1	itag	3278676	3279403	protein_coding	Unknown Protein
Cluster_511	DicerCall=N	MIRNA=N	1:3280558-3280730	6.61068	7.22702	5.86996	7.09516	6.85006	-0.947869	0.000594944	0.0206208	TRNA_1_119	1	ensembl_genomes	3280560	3280639	tRNA	NA
Cluster_512	DicerCall=24	MIRNA=N	1:3289473-3289910	3.30778	2.57169	2.90732	3.22284	3.1117	0.0663879	0.871065	0.999916	Solyc01g009270	1	itag	3291820	3293241	protein_coding	Unknown Protein
Cluster_512	DicerCall=24	MIRNA=N	1:3289473-3289910	3.30778	2.57169	2.90732	3.22284	3.1117	0.0663879	0.871065	0.999916	Solyc01g009260	1	itag	3288675	3290090	protein_coding	60S ribosomal protein L5, mitochondrial (RM05_SOLTU)
Cluster_513	DicerCall=24	MIRNA=N	1:3291502-3291745	4.60233	4.22754	4.24409	4.07228	4.33815	0.276126	0.358357	0.999916	Solyc01g009270	1	itag	3291820	3293241	protein_coding	Unknown Protein
Cluster_513	DicerCall=24	MIRNA=N	1:3291502-3291745	4.60233	4.22754	4.24409	4.07228	4.33815	0.276126	0.358357	0.999916	Solyc01g009260	1	itag	3288675	3290090	protein_coding	60S ribosomal protein L5, mitochondrial (RM05_SOLTU)
Cluster_514	DicerCall=24	MIRNA=N	1:3292106-3292316	2.74358	3.56403	2.8492	2.84033	3.05938	-0.382718	0.331314	0.999916	Solyc01g009270	1	itag	3291820	3293241	protein_coding	Unknown Protein
Cluster_514	DicerCall=24	MIRNA=N	1:3292106-3292316	2.74358	3.56403	2.8492	2.84033	3.05938	-0.382718	0.331314	0.999916	Solyc01g009260	1	itag	3288675	3290090	protein_coding	60S ribosomal protein L5, mitochondrial (RM05_SOLTU)
Cluster_515	DicerCall=24	MIRNA=N	1:3300436-3300921	4.42502	4.06556	3.23745	4.26593	4.11708	-0.232913	0.47179	0.999916	Solyc01g009280	1	itag	3302809	3320461	protein_coding	Serine/threonine-protein phosphatase (D7LGU6_ARALY)
Cluster_516	DicerCall=24	MIRNA=N	1:3322641-3323097	3.38486	3.42102	3.5598	3.27413	3.44256	0.157723	0.650549	0.999916	Solyc01g009280	1	itag	3302809	3320461	protein_coding	Serine/threonine-protein phosphatase (D7LGU6_ARALY)
Cluster_516	DicerCall=24	MIRNA=N	1:3322641-3323097	3.38486	3.42102	3.5598	3.27413	3.44256	0.157723	0.650549	0.999916	Solyc01g009290	1	itag	3323813	3335853	protein_coding	Polyribonucleotide 5&apos;-hydroxyl-kinase Clp1 (CLP1_CHICK)
Cluster_517	DicerCall=24	MIRNA=N	1:3363422-3364270	2.83965	2.80469	2.57665	2.6183	2.7422	0.00568956	0.989635	0.999916	NA	NA	NA	NA	NA	NA	NA
Cluster_518	DicerCall=22	MIRNA=N	1:3371158-3371321	6.22298	6.60734	2.52141	1.04171	5.50625	0.849602	0.0626494	0.759404	NA	NA	NA	NA	NA	NA	NA
Cluster_519	DicerCall=24	MIRNA=N	1:3377735-3378113	2.69248	4.40159	3.76355	4.78911	4.14086	-1.4836	1.53e-05	0.00077766	NA	NA	NA	NA	NA	NA	NA
Cluster_520	DicerCall=24	MIRNA=N	1:3384041-3384287	0.825622	0.797095	4.08703	4.61847	3.53323	-0.213077	0.746946	0.999916	NA	NA	NA	NA	NA	NA	NA
Cluster_521	DicerCall=24	MIRNA=N	1:3442114-3442724	3.25062	5.58915	5.48032	6.18746	5.48029	-1.52816	2.43e-08	2.23e-06	NA	NA	NA	NA	NA	NA	NA
Cluster_522	DicerCall=24	MIRNA=N	1:3448596-3448833	3.64906	3.28288	3.3331	2.25217	3.2953	0.709093	0.0859708	0.866442	NA	NA	NA	NA	NA	NA	NA
Cluster_523	DicerCall=24	MIRNA=N	1:3449766-3450300	6.52916	6.15792	6.05962	5.84275	6.18253	0.316313	0.101805	0.9239	NA	NA	NA	NA	NA	NA	NA
Cluster_524	DicerCall=24	MIRNA=N	1:3453400-3453668	3.25659	3.06893	2.92662	1.99854	2.95148	0.781193	0.0808525	0.847942	NA	NA	NA	NA	NA	NA	NA
Cluster_525	DicerCall=24	MIRNA=N	1:3454364-3454483	4.97075	4.56491	1.84626	2.49135	4.07161	-0.211156	0.614205	0.999916	NA	NA	NA	NA	NA	NA	NA
Cluster_526	DicerCall=24	MIRNA=N	1:3461629-3462040	4.0297	5.94507	5.18295	6.22611	5.58707	-1.54869	6.31e-10	7.69e-08	NA	NA	NA	NA	NA	NA	NA
Cluster_527	DicerCall=24	MIRNA=N	1:3462224-3462804	6.40466	8.41288	6.83351	7.47133	7.53832	-1.35505	6.16e-08	5.27e-06	NA	NA	NA	NA	NA	NA	NA
Cluster_528	DicerCall=24	MIRNA=N	1:3472055-3473247	7.03109	7.34109	5.79799	6.49881	6.79288	-0.49503	0.0133051	0.289137	NA	NA	NA	NA	NA	NA	NA
Cluster_529	DicerCall=N	MIRNA=N	1:3482630-3483026	5.68732	6.64623	5.10994	5.57917	5.96723	-0.794378	0.0187891	0.372132	TRNA_1_8	1	ensembl_genomes	3482631	3482704	tRNA	NA
Cluster_530	DicerCall=24	MIRNA=N	1:3497595-3498103	3.76078	3.29114	1.41215	2.27742	3.01903	-0.235201	0.627789	0.999916	Solyc01g009310	1	itag	3485878	3495206	protein_coding	meloidogyne-induced giant cell protein DB217 (manually curated)
Cluster_531	DicerCall=24	MIRNA=N	1:3500491-3500772	3.90671	3.43279	3.07332	2.50252	3.35858	0.598134	0.117423	0.957773	Solyc01g009320	1	itag	3500773	3502283	protein_coding	U-box domain-containing protein 24 (D7LAS1_ARALY)
Cluster_532	DicerCall=24	MIRNA=N	1:3507328-3507446	4.25847	4.34875	2.67051	3.22739	3.82062	-0.376616	0.281146	0.999916	NA	NA	NA	NA	NA	NA	NA
Cluster_533	DicerCall=24	MIRNA=N	1:3507952-3508454	3.59502	3.50864	4.18632	4.21646	3.94483	0.0680295	0.831242	0.999916	NA	NA	NA	NA	NA	NA	NA
Cluster_534	DicerCall=24	MIRNA=N	1:3533750-3534106	4.35511	4.43075	4.50981	4.35926	4.45438	0.158157	0.588669	0.999916	NA	NA	NA	NA	NA	NA	NA
Cluster_535	DicerCall=24	MIRNA=N	1:3539004-3539505	3.72093	3.28845	3.8971	3.70492	3.7048	0.324537	0.339302	0.999916	Solyc01g009350	1	itag	3541966	3542998	protein_coding	CCR4-NOT transcription complex subunit 7 (B4FG48_MAIZE)
Cluster_535	DicerCall=24	MIRNA=N	1:3539004-3539505	3.72093	3.28845	3.8971	3.70492	3.7048	0.324537	0.339302	0.999916	Solyc01g009340	1	itag	3537686	3541807	protein_coding	SUN-domain protein2 (manually curated)
Cluster_536	DicerCall=24	MIRNA=N	1:3540540-3540882	3.41449	3.15888	1.81407	2.0831	2.87312	0.331227	0.492893	0.999916	Solyc01g009350	1	itag	3541966	3542998	protein_coding	CCR4-NOT transcription complex subunit 7 (B4FG48_MAIZE)
Cluster_536	DicerCall=24	MIRNA=N	1:3540540-3540882	3.41449	3.15888	1.81407	2.0831	2.87312	0.331227	0.492893	0.999916	Solyc01g009340	1	itag	3537686	3541807	protein_coding	SUN-domain protein2 (manually curated)
Cluster_537	DicerCall=24	MIRNA=N	1:3541011-3542337	3.80931	4.16154	4.29449	4.33337	4.18467	-0.177711	0.538684	0.999916	Solyc01g009350	1	itag	3541966	3542998	protein_coding	CCR4-NOT transcription complex subunit 7 (B4FG48_MAIZE)
Cluster_537	DicerCall=24	MIRNA=N	1:3541011-3542337	3.80931	4.16154	4.29449	4.33337	4.18467	-0.177711	0.538684	0.999916	Solyc01g009340	1	itag	3537686	3541807	protein_coding	SUN-domain protein2 (manually curated)
Cluster_538	DicerCall=24	MIRNA=N	1:3545721-3545986	2.72604	3.45982	3.53782	2.86667	3.22871	-0.0480969	0.901895	0.999916	Solyc01g009360	1	itag	3547549	3548376	protein_coding	CCR4-NOT transcription complex subunit 7 (B4FG48_MAIZE)
Cluster_539	DicerCall=24	MIRNA=N	1:3547202-3548080	3.57195	3.95731	2.47639	3.12721	3.42426	-0.445883	0.237354	0.999916	Solyc01g009360	1	itag	3547549	3548376	protein_coding	CCR4-NOT transcription complex subunit 7 (B4FG48_MAIZE)
Cluster_540	DicerCall=24	MIRNA=N	1:3550809-3551407	4.16593	3.79526	3.73346	4.16057	4.0109	0.0109894	0.971594	0.999916	Solyc01g009360	1	itag	3547549	3548376	protein_coding	CCR4-NOT transcription complex subunit 7 (B4FG48_MAIZE)
Cluster_541	DicerCall=24	MIRNA=N	1:3551533-3551880	3.37298	2.41023	4.38682	3.81322	3.6989	0.899264	0.0150908	0.317323	NA	NA	NA	NA	NA	NA	NA
Cluster_542	DicerCall=24	MIRNA=N	1:3551959-3552117	2.72604	2.66322	5.87657	5.16525	4.79654	0.302249	0.410628	0.999916	NA	NA	NA	NA	NA	NA	NA
Cluster_543	DicerCall=24	MIRNA=N	1:3552248-3552573	5.55572	5.31733	6.59472	6.31841	6.04655	0.247006	0.20343	0.999916	NA	NA	NA	NA	NA	NA	NA
Cluster_544	DicerCall=N	MIRNA=N	1:3552793-3553182	3.3589	3.701	2.04514	2.4189	3.064	-0.478509	0.267219	0.999916	NA	NA	NA	NA	NA	NA	NA
Cluster_545	DicerCall=24	MIRNA=N	1:3554995-3555217	2.73963	3.05987	2.28906	3.19906	2.97457	-0.570314	0.208115	0.999916	NA	NA	NA	NA	NA	NA	NA
Cluster_546	DicerCall=24	MIRNA=N	1:3555468-3555778	3.46233	2.86005	1.90108	2.14945	2.86114	0.357324	0.456005	0.999916	Solyc01g009370	1	itag	3557942	3564375	protein_coding	Cytochrome P450
Cluster_547	DicerCall=24	MIRNA=N	1:3557075-3557844	4.18634	4.02157	3.55331	4.03841	4.01495	-0.133611	0.677298	0.999916	Solyc01g009370	1	itag	3557942	3564375	protein_coding	Cytochrome P450
Cluster_548	DicerCall=24	MIRNA=N	1:3560888-3560965	2.21131	2.22136	2.89712	3.3529	2.80624	-0.0791633	0.86268	0.999916	Solyc01g009370	1	itag	3557942	3564375	protein_coding	Cytochrome P450
Cluster_549	DicerCall=24	MIRNA=N	1:3563308-3563990	4.49282	4.60684	1.67168	2.72871	3.8373	-0.761428	0.0587268	0.735665	NCRNA_1_308	1	ensembl_genomes	3565248	3565529	miRNA	NA
Cluster_549	DicerCall=24	MIRNA=N	1:3563308-3563990	4.49282	4.60684	1.67168	2.72871	3.8373	-0.761428	0.0587268	0.735665	NCRNA_1_328	1	ensembl_genomes	3565248	3565529	miRNA	NA
Cluster_549	DicerCall=24	MIRNA=N	1:3563308-3563990	4.49282	4.60684	1.67168	2.72871	3.8373	-0.761428	0.0587268	0.735665	Solyc01g009370	1	itag	3557942	3564375	protein_coding	Cytochrome P450
Cluster_550	DicerCall=24	MIRNA=N	1:3565228-3565609	4.19841	4.59446	4.57056	4.14089	4.41807	0.0236811	0.932453	0.999916	NCRNA_1_187	1	ensembl_genomes	3566953	3567234	miRNA	NA
Cluster_550	DicerCall=24	MIRNA=N	1:3565228-3565609	4.19841	4.59446	4.57056	4.14089	4.41807	0.0236811	0.932453	0.999916	NCRNA_1_308	1	ensembl_genomes	3565248	3565529	miRNA	NA
Cluster_550	DicerCall=24	MIRNA=N	1:3565228-3565609	4.19841	4.59446	4.57056	4.14089	4.41807	0.0236811	0.932453	0.999916	NCRNA_1_199	1	ensembl_genomes	3566953	3567234	miRNA	NA
Cluster_550	DicerCall=24	MIRNA=N	1:3565228-3565609	4.19841	4.59446	4.57056	4.14089	4.41807	0.0236811	0.932453	0.999916	Solyc01g009370	1	itag	3557942	3564375	protein_coding	Cytochrome P450
Cluster_550	DicerCall=24	MIRNA=N	1:3565228-3565609	4.19841	4.59446	4.57056	4.14089	4.41807	0.0236811	0.932453	0.999916	NCRNA_1_328	1	ensembl_genomes	3565248	3565529	miRNA	NA
Cluster_551	DicerCall=24	MIRNA=N	1:3565926-3566266	3.01723	2.9023	3.75435	3.95294	3.50604	-0.0557469	0.87848	0.999916	NCRNA_1_199	1	ensembl_genomes	3566953	3567234	miRNA	NA
Cluster_551	DicerCall=24	MIRNA=N	1:3565926-3566266	3.01723	2.9023	3.75435	3.95294	3.50604	-0.0557469	0.87848	0.999916	NCRNA_1_187	1	ensembl_genomes	3566953	3567234	miRNA	NA
Cluster_551	DicerCall=24	MIRNA=N	1:3565926-3566266	3.01723	2.9023	3.75435	3.95294	3.50604	-0.0557469	0.87848	0.999916	Solyc01g009370	1	itag	3557942	3564375	protein_coding	Cytochrome P450
Cluster_551	DicerCall=24	MIRNA=N	1:3565926-3566266	3.01723	2.9023	3.75435	3.95294	3.50604	-0.0557469	0.87848	0.999916	NCRNA_1_308	1	ensembl_genomes	3565248	3565529	miRNA	NA
Cluster_551	DicerCall=24	MIRNA=N	1:3565926-3566266	3.01723	2.9023	3.75435	3.95294	3.50604	-0.0557469	0.87848	0.999916	NCRNA_1_328	1	ensembl_genomes	3565248	3565529	miRNA	NA
Cluster_552	DicerCall=24	MIRNA=N	1:3569919-3570763	2.84401	2.8795	3.19979	3.61672	3.29524	-0.313497	0.49154	0.999916	Solyc01g009380	1	itag	3572360	3591567	protein_coding	Nicalin (B4FZF8_MAIZE)
Cluster_553	DicerCall=24	MIRNA=N	1:3571128-3571894	4.65905	4.46142	3.94473	3.99209	4.3318	0.106827	0.720505	0.999916	Solyc01g009380	1	itag	3572360	3591567	protein_coding	Nicalin (B4FZF8_MAIZE)
Cluster_554	DicerCall=N	MIRNA=N	1:3573222-3573627	3.00413	3.31665	2.3285	2.63042	2.95964	-0.403245	0.384658	0.999916	Solyc01g009380	1	itag	3572360	3591567	protein_coding	Nicalin (B4FZF8_MAIZE)
Cluster_555	DicerCall=24	MIRNA=N	1:3580359-3581115	5.98038	7.04507	5.77624	6.1986	6.35947	-0.726504	0.00134935	0.0426694	Solyc01g009380	1	itag	3572360	3591567	protein_coding	Nicalin (B4FZF8_MAIZE)
Cluster_556	DicerCall=24	MIRNA=N	1:3581667-3582335	5.46009	5.99345	5.05192	5.1612	5.49135	-0.291934	0.242155	0.999916	Solyc01g009380	1	itag	3572360	3591567	protein_coding	Nicalin (B4FZF8_MAIZE)
Cluster_557	DicerCall=24	MIRNA=N	1:3582726-3583384	4.45066	6.6788	5.21822	6.35358	5.97205	-1.73421	1.57e-10	2.07e-08	Solyc01g009380	1	itag	3572360	3591567	protein_coding	Nicalin (B4FZF8_MAIZE)
Cluster_558	DicerCall=24	MIRNA=N	1:3583705-3584554	3.79987	3.79228	3.73152	4.56638	4.05844	-0.412865	0.193003	0.999916	Solyc01g009380	1	itag	3572360	3591567	protein_coding	Nicalin (B4FZF8_MAIZE)
Cluster_559	DicerCall=24	MIRNA=N	1:3587585-3588190	5.84876	6.2393	4.35894	4.12763	5.43758	-0.106145	0.66255	0.999916	Solyc01g009380	1	itag	3572360	3591567	protein_coding	Nicalin (B4FZF8_MAIZE)
Cluster_560	DicerCall=24	MIRNA=N	1:3588286-3588406	2.49028	3.58863	2.81868	2.49139	3.0312	-0.224908	0.622134	0.999916	Solyc01g009380	1	itag	3572360	3591567	protein_coding	Nicalin (B4FZF8_MAIZE)
Cluster_561	DicerCall=22	MIRNA=N	1:3588495-3588862	3.46296	4.31151	2.24656	2.98926	3.47971	-0.908358	0.0199898	0.388186	Solyc01g009380	1	itag	3572360	3591567	protein_coding	Nicalin (B4FZF8_MAIZE)
Cluster_562	DicerCall=24	MIRNA=N	1:3593490-3594278	2.42794	2.81918	2.89483	2.47246	2.72352	-0.103155	0.821776	0.999916	Solyc01g009390	1	itag	3594868	3601273	protein_coding	MRNA decapping enzyme (Q45NB8_XENLA)
Cluster_562	DicerCall=24	MIRNA=N	1:3593490-3594278	2.42794	2.81918	2.89483	2.47246	2.72352	-0.103155	0.821776	0.999916	Solyc01g009380	1	itag	3572360	3591567	protein_coding	Nicalin (B4FZF8_MAIZE)
Cluster_563	DicerCall=22	MIRNA=N	1:3602535-3602855	4.43917	4.71204	4.90652	5.26757	4.92576	-0.247025	0.440817	0.999916	Solyc01g009390	1	itag	3594868	3601273	protein_coding	MRNA decapping enzyme (Q45NB8_XENLA)
Cluster_564	DicerCall=24	MIRNA=N	1:3617185-3617423	1.54306	2.09977	3.55979	3.81888	3.16773	-0.307734	0.560984	0.999916	Solyc01g009410	1	itag	3612087	3615594	protein_coding	Peroxidase 57 (D7LXN0_ARALY)
Cluster_565	DicerCall=24	MIRNA=N	1:3619721-3620020	4.95446	5.29935	3.99221	3.93444	4.70152	-0.0911669	0.753489	0.999916	Solyc01g009420	1	itag	3621816	3626739	protein_coding	Bifunctional polymyxin resistance arnA protein (B6TQB1_MAIZE)
Cluster_566	DicerCall=24	MIRNA=N	1:3620382-3621413	3.22447	3.19079	3.17951	2.62976	3.09442	0.320645	0.408123	0.999916	Solyc01g009420	1	itag	3621816	3626739	protein_coding	Bifunctional polymyxin resistance arnA protein (B6TQB1_MAIZE)
Cluster_567	DicerCall=24	MIRNA=N	1:3621522-3622165	2.89275	2.92045	3.17151	3.51694	3.2074	-0.165741	0.683688	0.999916	Solyc01g009420	1	itag	3621816	3626739	protein_coding	Bifunctional polymyxin resistance arnA protein (B6TQB1_MAIZE)
Cluster_568	DicerCall=24	MIRNA=N	1:3628448-3628588	2.98347	2.89401	2.89976	2.61651	2.8864	0.272591	0.511298	0.999916	TRNA_1_118	1	ensembl_genomes	3629373	3629455	tRNA	NA
Cluster_568	DicerCall=24	MIRNA=N	1:3628448-3628588	2.98347	2.89401	2.89976	2.61651	2.8864	0.272591	0.511298	0.999916	Solyc01g009420	1	itag	3621816	3626739	protein_coding	Bifunctional polymyxin resistance arnA protein (B6TQB1_MAIZE)
Cluster_569	DicerCall=N	MIRNA=N	1:3628996-3629460	10.6825	10.6674	7.99925	8.1193	10.4646	0.265244	0.691129	0.999916	Solyc01g009420	1	itag	3621816	3626739	protein_coding	Bifunctional polymyxin resistance arnA protein (B6TQB1_MAIZE)
Cluster_569	DicerCall=N	MIRNA=N	1:3628996-3629460	10.6825	10.6674	7.99925	8.1193	10.4646	0.265244	0.691129	0.999916	TRNA_1_118	1	ensembl_genomes	3629373	3629455	tRNA	NA
Cluster_570	DicerCall=24	MIRNA=N	1:3630625-3631038	3.52971	3.15324	1.96455	3.47761	3.25652	-0.340006	0.419774	0.999916	TRNA_1_118	1	ensembl_genomes	3629373	3629455	tRNA	NA
Cluster_571	DicerCall=24	MIRNA=N	1:3631117-3631603	4.41126	4.3758	4.39974	4.75132	4.51602	-0.140913	0.602954	0.999916	TRNA_1_118	1	ensembl_genomes	3629373	3629455	tRNA	NA
Cluster_572	DicerCall=24	MIRNA=N	1:3634829-3634867	2.14267	1.16889	3.34612	2.78253	2.63745	0.936314	0.0815848	0.849745	Solyc01g009430	1	itag	3634636	3636306	protein_coding	Os02g0448600 protein (Fragment) (Q0E1G8_ORYSJ)
Cluster_573	DicerCall=24	MIRNA=N	1:3637501-3637837	4.19828	3.98297	3.72237	3.40263	3.86146	0.2756	0.359655	0.999916	Solyc01g009430	1	itag	3634636	3636306	protein_coding	Os02g0448600 protein (Fragment) (Q0E1G8_ORYSJ)
Cluster_574	DicerCall=24	MIRNA=N	1:3638920-3639103	3.2823	3.34748	2.75668	2.69655	3.09498	-0.0750012	0.85181	0.999916	NA	NA	NA	NA	NA	NA	NA
Cluster_575	DicerCall=24	MIRNA=N	1:3639507-3639666	4.29002	3.80219	0	0.280019	3.23358	-0.133223	0.88266	0.999916	NA	NA	NA	NA	NA	NA	NA
Cluster_576	DicerCall=24	MIRNA=N	1:3641539-3642048	4.33454	4.04052	3.71865	4.11025	4.08889	-0.0726933	0.807632	0.999916	NA	NA	NA	NA	NA	NA	NA
Cluster_577	DicerCall=N	MIRNA=N	1:3657473-3657561	4.22465	4.13493	2.41321	3.15825	3.86601	-0.412431	0.388972	0.999916	TRNA_1_9	1	ensembl_genomes	3657477	3657557	tRNA	NA
Cluster_578	DicerCall=24	MIRNA=N	1:3678997-3679174	1.83094	1.6857	3.78401	3.47527	3.06011	-0.00724752	0.987689	0.999916	Solyc01g009450	1	itag	3676623	3681923	protein_coding	Mitochondrial inner membrane protease ATP23 (D0NY32_PHYIN)
Cluster_579	DicerCall=24	MIRNA=N	1:3679930-3680156	1.96349	3.02615	2.69004	2.90776	2.80028	-0.685325	0.153078	0.999916	Solyc01g009450	1	itag	3676623	3681923	protein_coding	Mitochondrial inner membrane protease ATP23 (D0NY32_PHYIN)
Cluster_580	DicerCall=24	MIRNA=N	1:3682413-3683246	4.47816	3.72759	2.28546	1.80216	3.49504	0.695767	0.103001	0.928055	Solyc01g009450	1	itag	3676623	3681923	protein_coding	Mitochondrial inner membrane protease ATP23 (D0NY32_PHYIN)
Cluster_581	DicerCall=24	MIRNA=N	1:3683336-3683877	6.13403	5.75573	2.10415	2.4952	5.09223	0.0508663	0.885168	0.999916	Solyc01g009450	1	itag	3676623	3681923	protein_coding	Mitochondrial inner membrane protease ATP23 (D0NY32_PHYIN)
Cluster_582	DicerCall=24	MIRNA=N	1:3684218-3684529	3.92882	2.90296	3.23813	2.75487	3.29715	0.832274	0.0244227	0.445786	Solyc01g009450	1	itag	3676623	3681923	protein_coding	Mitochondrial inner membrane protease ATP23 (D0NY32_PHYIN)
Cluster_583	DicerCall=24	MIRNA=N	1:3684615-3684944	4.24452	4.60599	4.32196	4.39876	4.41416	-0.250846	0.353658	0.999916	NA	NA	NA	NA	NA	NA	NA
Cluster_584	DicerCall=24	MIRNA=N	1:3685573-3686358	6.79727	6.84075	4.05892	4.17188	6.04438	-0.125754	0.613914	0.999916	Solyc01g009460	1	itag	3688541	3688811	protein_coding	Unknown Protein
Cluster_585	DicerCall=24	MIRNA=N	1:3688955-3689411	4.46822	4.39995	4.91655	5.46254	4.91153	-0.242204	0.381254	0.999916	Solyc01g009460	1	itag	3688541	3688811	protein_coding	Unknown Protein
Cluster_586	DicerCall=24	MIRNA=N	1:3701990-3702230	4.55255	4.56779	2.94258	3.15429	4.02107	-0.0866579	0.790311	0.999916	Solyc01g009480	1	itag	3702854	3706348	protein_coding	Hydrolase alpha/beta fold family protein (D7LRW3_ARALY)
Cluster_587	DicerCall=24	MIRNA=N	1:3702399-3702671	3.2799	3.56939	3.67995	3.82038	3.69784	-0.149846	0.685297	0.999916	Solyc01g009480	1	itag	3702854	3706348	protein_coding	Hydrolase alpha/beta fold family protein (D7LRW3_ARALY)
Cluster_588	DicerCall=24	MIRNA=N	1:3703891-3705037	4.1769	4.07014	4.39785	4.68244	4.3824	-0.151069	0.605902	0.999916	Solyc01g009480	1	itag	3702854	3706348	protein_coding	Hydrolase alpha/beta fold family protein (D7LRW3_ARALY)
Cluster_589	DicerCall=24	MIRNA=N	1:3705789-3706144	2.84305	2.93766	2.87054	3.10556	2.99216	-0.0925678	0.820063	0.999916	Solyc01g009480	1	itag	3702854	3706348	protein_coding	Hydrolase alpha/beta fold family protein (D7LRW3_ARALY)
Cluster_590	DicerCall=24	MIRNA=N	1:3710953-3711267	2.01146	1.92856	3.68595	3.30097	2.98709	0.249386	0.600452	0.999916	NA	NA	NA	NA	NA	NA	NA
Cluster_591	DicerCall=24	MIRNA=N	1:3711788-3712309	4.48137	4.26065	2.6793	2.55819	3.77733	0.231708	0.517846	0.999916	NA	NA	NA	NA	NA	NA	NA
Cluster_592	DicerCall=24	MIRNA=N	1:3712678-3712929	4.02509	3.92983	0	0.852711	3.18284	-1.36055	0.081148	0.84854	NA	NA	NA	NA	NA	NA	NA
Cluster_593	DicerCall=24	MIRNA=N	1:3713022-3714173	6.15276	5.89683	2.67603	3.42812	5.22408	-0.175712	0.544044	0.999916	NA	NA	NA	NA	NA	NA	NA
Cluster_594	DicerCall=22	MIRNA=N	1:3714466-3714895	4.17967	4.34438	3.84675	3.73013	4.0885	0.00885685	0.977189	0.999916	NA	NA	NA	NA	NA	NA	NA
Cluster_595	DicerCall=24	MIRNA=N	1:3715004-3715646	3.19425	3.51199	3.04421	2.26906	3.13028	0.391172	0.349444	0.999916	NA	NA	NA	NA	NA	NA	NA
Cluster_596	DicerCall=24	MIRNA=N	1:3716158-3716892	4.50958	5.1458	0.993171	0.773934	3.98102	0.112627	0.849347	0.999916	NA	NA	NA	NA	NA	NA	NA
Cluster_597	DicerCall=24	MIRNA=N	1:3716986-3719438	7.09363	6.92288	4.58574	3.80587	6.22109	0.50103	0.0260162	0.464028	NA	NA	NA	NA	NA	NA	NA
Cluster_598	DicerCall=24	MIRNA=N	1:3719894-3720236	3.25679	2.65335	3.07332	3.10776	3.07491	0.286246	0.48064	0.999916	NA	NA	NA	NA	NA	NA	NA
Cluster_599	DicerCall=22	MIRNA=N	1:3722418-3722585	0.393939	1.81987	2.6188	3.72883	2.69413	-2.26313	0.00170425	0.0521957	NA	NA	NA	NA	NA	NA	NA
Cluster_600	DicerCall=24	MIRNA=N	1:3723366-3723681	3.7681	3.64881	3.03392	3.23776	3.48535	0.00125694	0.99715	0.999916	Solyc01g009490	1	itag	3725257	3725691	protein_coding	cDNA clone J100026I16 full insert sequence (B7FA06_ORYSJ)
Cluster_601	DicerCall=24	MIRNA=N	1:3727215-3727412	4.5874	4.35579	3.00232	3.68081	4.10129	-0.134752	0.701936	0.999916	Solyc01g009490	1	itag	3725257	3725691	protein_coding	cDNA clone J100026I16 full insert sequence (B7FA06_ORYSJ)
Cluster_602	DicerCall=24	MIRNA=N	1:3730184-3730473	2.94449	3.23001	2.63733	2.23196	2.93861	0.238988	0.620084	0.999916	NA	NA	NA	NA	NA	NA	NA
Cluster_603	DicerCall=24	MIRNA=N	1:3749080-3749195	3.19786	3.02396	3.19439	2.48925	3.05018	0.514409	0.207365	0.999916	NA	NA	NA	NA	NA	NA	NA
Cluster_604	DicerCall=24	MIRNA=N	1:3749477-3749745	1.89758	2.36388	3.71356	3.74747	3.25645	-0.0293347	0.947764	0.999916	NA	NA	NA	NA	NA	NA	NA
Cluster_605	DicerCall=24	MIRNA=N	1:3757265-3757599	3.12227	2.9148	4.20374	3.91358	3.66972	0.170898	0.626069	0.999916	NA	NA	NA	NA	NA	NA	NA
Cluster_606	DicerCall=24	MIRNA=N	1:3774408-3774950	2.65251	2.14899	3.14253	2.87611	2.83058	0.432836	0.355545	0.999916	Solyc01g009510	1	itag	3775733	3778200	protein_coding	Unknown Protein; contains Interpro domain(s) IPR011616 bZIP transcription factor, bZIP-1
Cluster_607	DicerCall=24	MIRNA=N	1:3779860-3780044	3.08544	3.08276	2.50216	2.23243	2.84724	0.111765	0.80425	0.999916	Solyc01g009520	1	itag	3780910	3784239	protein_coding	Ribosomal protein (Q6ER67_ORYSJ)
Cluster_607	DicerCall=24	MIRNA=N	1:3779860-3780044	3.08544	3.08276	2.50216	2.23243	2.84724	0.111765	0.80425	0.999916	Solyc01g009510	1	itag	3775733	3778200	protein_coding	Unknown Protein; contains Interpro domain(s) IPR011616 bZIP transcription factor, bZIP-1
Cluster_608	DicerCall=24	MIRNA=N	1:3808174-3808620	4.90501	5.29587	4.65234	5.11468	5.03597	-0.402748	0.11641	0.956211	Solyc01g009550	1	itag	3810136	3810399	protein_coding	Hypothetical chloroplast RF1 (C3UP30_9MAGN)
Cluster_609	DicerCall=24	MIRNA=N	1:3808747-3809302	5.08531	4.95269	4.43837	4.86597	4.8728	-0.150204	0.546961	0.999916	Solyc01g009550	1	itag	3810136	3810399	protein_coding	Hypothetical chloroplast RF1 (C3UP30_9MAGN)
Cluster_610	DicerCall=24	MIRNA=N	1:3813551-3814140	2.19815	1.14308	4.66275	4.51771	3.82591	0.780682	0.0966997	0.907221	Solyc01g009560	1	itag	3813639	3814545	protein_coding	Terminal flower 1 (Fragment) (B3VT07_9ROSA)
Cluster_611	DicerCall=24	MIRNA=N	1:3815106-3815270	0	0.64431	4.50538	4.36951	3.54846	-0.789211	0.341509	0.999916	Solyc01g009560	1	itag	3813639	3814545	protein_coding	Terminal flower 1 (Fragment) (B3VT07_9ROSA)
Cluster_612	DicerCall=21	MIRNA=N	1:3821730-3821847	4.33425	4.93949	0.375672	0	3.77938	0.222276	0.801578	0.999916	Solyc01g009570	1	itag	3822172	3822737	protein_coding	Unknown Protein
Cluster_613	DicerCall=21	MIRNA=N	1:3821950-3822296	5.32264	5.73162	0.451056	0.313114	4.59202	0.326593	0.68794	0.999916	Solyc01g009570	1	itag	3822172	3822737	protein_coding	Unknown Protein
Cluster_614	DicerCall=24	MIRNA=N	1:3822983-3823668	4.01185	3.75128	3.13269	3.46249	3.6848	-0.113102	0.757989	0.999916	Solyc01g009570	1	itag	3822172	3822737	protein_coding	Unknown Protein
Cluster_615	DicerCall=24	MIRNA=N	1:3825032-3825847	3.98906	3.66402	3.25318	3.31703	3.66468	0.206839	0.581849	0.999916	Solyc01g009570	1	itag	3822172	3822737	protein_coding	Unknown Protein
Cluster_616	DicerCall=24	MIRNA=N	1:3829581-3830005	4.04196	4.15085	3.68023	3.35015	3.93547	0.236661	0.522756	0.999916	Solyc01g009580	1	itag	3828755	3830538	protein_coding	Terminal flower 1 (Fragment) (B3VT07_9ROSA)
Cluster_616	DicerCall=24	MIRNA=N	1:3829581-3830005	4.04196	4.15085	3.68023	3.35015	3.93547	0.236661	0.522756	0.999916	Solyc01g009590	1	itag	3831235	3832490	protein_coding	A9-like protein (Fragment) (A4L798_SINAL)
Cluster_617	DicerCall=N	MIRNA=N	1:3830168-3830536	2.94463	2.34944	2.10415	2.85261	2.73767	-0.135251	0.790141	0.999916	Solyc01g009590	1	itag	3831235	3832490	protein_coding	A9-like protein (Fragment) (A4L798_SINAL)
Cluster_617	DicerCall=N	MIRNA=N	1:3830168-3830536	2.94463	2.34944	2.10415	2.85261	2.73767	-0.135251	0.790141	0.999916	Solyc01g009580	1	itag	3828755	3830538	protein_coding	Terminal flower 1 (Fragment) (B3VT07_9ROSA)
Cluster_618	DicerCall=24	MIRNA=N	1:3831020-3831108	0.55646	0.922767	3.75435	4.08982	3.11338	-0.328616	0.604695	0.999916	Solyc01g009580	1	itag	3828755	3830538	protein_coding	Terminal flower 1 (Fragment) (B3VT07_9ROSA)
Cluster_618	DicerCall=24	MIRNA=N	1:3831020-3831108	0.55646	0.922767	3.75435	4.08982	3.11338	-0.328616	0.604695	0.999916	Solyc01g009590	1	itag	3831235	3832490	protein_coding	A9-like protein (Fragment) (A4L798_SINAL)
Cluster_618	DicerCall=24	MIRNA=N	1:3831020-3831108	0.55646	0.922767	3.75435	4.08982	3.11338	-0.328616	0.604695	0.999916	Solyc01g009600	1	itag	3833422	3837877	protein_coding	Dehydration-responsive family protein (D7M5L0_ARALY)
Cluster_619	DicerCall=24	MIRNA=N	1:3831541-3831966	3.32285	2.99677	4.02678	3.97769	3.72745	0.372699	0.310124	0.999916	Solyc01g009600	1	itag	3833422	3837877	protein_coding	Dehydration-responsive family protein (D7M5L0_ARALY)
Cluster_619	DicerCall=24	MIRNA=N	1:3831541-3831966	3.32285	2.99677	4.02678	3.97769	3.72745	0.372699	0.310124	0.999916	Solyc01g009590	1	itag	3831235	3832490	protein_coding	A9-like protein (Fragment) (A4L798_SINAL)
Cluster_619	DicerCall=24	MIRNA=N	1:3831541-3831966	3.32285	2.99677	4.02678	3.97769	3.72745	0.372699	0.310124	0.999916	Solyc01g009580	1	itag	3828755	3830538	protein_coding	Terminal flower 1 (Fragment) (B3VT07_9ROSA)
Cluster_620	DicerCall=24	MIRNA=N	1:3832688-3833135	2.76301	2.87032	3.75243	3.61738	3.41561	-0.125921	0.769964	0.999916	Solyc01g009590	1	itag	3831235	3832490	protein_coding	A9-like protein (Fragment) (A4L798_SINAL)
Cluster_620	DicerCall=24	MIRNA=N	1:3832688-3833135	2.76301	2.87032	3.75243	3.61738	3.41561	-0.125921	0.769964	0.999916	Solyc01g009580	1	itag	3828755	3830538	protein_coding	Terminal flower 1 (Fragment) (B3VT07_9ROSA)
Cluster_620	DicerCall=24	MIRNA=N	1:3832688-3833135	2.76301	2.87032	3.75243	3.61738	3.41561	-0.125921	0.769964	0.999916	Solyc01g009600	1	itag	3833422	3837877	protein_coding	Dehydration-responsive family protein (D7M5L0_ARALY)
Cluster_621	DicerCall=24	MIRNA=N	1:3833494-3833629	2.89389	2.69162	2.63618	2.84009	2.83324	-0.0370796	0.933751	0.999916	Solyc01g009590	1	itag	3831235	3832490	protein_coding	A9-like protein (Fragment) (A4L798_SINAL)
Cluster_621	DicerCall=24	MIRNA=N	1:3833494-3833629	2.89389	2.69162	2.63618	2.84009	2.83324	-0.0370796	0.933751	0.999916	Solyc01g009600	1	itag	3833422	3837877	protein_coding	Dehydration-responsive family protein (D7M5L0_ARALY)
Cluster_622	DicerCall=24	MIRNA=N	1:3838052-3838511	4.99127	4.59597	5.54858	5.47378	5.21684	0.235911	0.318793	0.999916	Solyc01g009600	1	itag	3833422	3837877	protein_coding	Dehydration-responsive family protein (D7M5L0_ARALY)
Cluster_623	DicerCall=24	MIRNA=N	1:3848658-3848704	4.45364	3.40427	4.3137	4.58268	4.2965	0.443715	0.155454	0.999916	Solyc01g009610	1	itag	3842454	3846800	protein_coding	Unknown Protein
Cluster_624	DicerCall=24	MIRNA=N	1:3858631-3859057	3.65811	4.30568	3.69547	3.39517	3.83362	-0.197439	0.540998	0.999916	Solyc01g009620	1	itag	3852922	3862672	protein_coding	Cleavage and polyadenylation specificity factor subunit 5 (C1BVK1_9MAXI)
Cluster_625	DicerCall=24	MIRNA=N	1:3859897-3860254	5.14875	5.4023	5.82811	5.6242	5.54821	-0.0498992	0.836177	0.999916	Solyc01g009620	1	itag	3852922	3862672	protein_coding	Cleavage and polyadenylation specificity factor subunit 5 (C1BVK1_9MAXI)
Cluster_626	DicerCall=24	MIRNA=N	1:3877121-3877563	3.15964	3.53376	4.43921	3.88599	3.84363	0.0592582	0.851463	0.999916	NA	NA	NA	NA	NA	NA	NA
Cluster_627	DicerCall=24	MIRNA=N	1:3877737-3878218	4.31445	4.48171	5.63594	5.22708	5.0345	0.10993	0.660176	0.999916	Solyc01g009640	1	itag	3880652	3883446	protein_coding	Polygalacturonase (C0JAE6_9ORYZ)
Cluster_628	DicerCall=24	MIRNA=N	1:3878350-3878724	5.59693	5.42748	5.12945	5.05199	5.34485	0.153911	0.536349	0.999916	Solyc01g009640	1	itag	3880652	3883446	protein_coding	Polygalacturonase (C0JAE6_9ORYZ)
Cluster_629	DicerCall=24	MIRNA=N	1:3881031-3881143	1.39086	0.972479	4.96741	4.82531	4.0294	0.297947	0.5858	0.999916	Solyc01g009640	1	itag	3880652	3883446	protein_coding	Polygalacturonase (C0JAE6_9ORYZ)
Cluster_630	DicerCall=24	MIRNA=N	1:3882477-3882717	2.63093	2.41702	2.4381	2.91372	2.68107	-0.151227	0.748282	0.999916	Solyc01g009640	1	itag	3880652	3883446	protein_coding	Polygalacturonase (C0JAE6_9ORYZ)
Cluster_631	DicerCall=24	MIRNA=N	1:3889940-3890408	3.2345	3.08286	2.55541	2.75765	3.0897	0.086247	0.853647	0.999916	Solyc01g009650	1	itag	3887675	3889231	protein_coding	MYB transcription factor (Q9LTJ5_ARATH)
Cluster_632	DicerCall=24	MIRNA=N	1:3892093-3892320	2.69089	1.92068	3.02187	2.4189	2.6593	0.790313	0.10656	0.935309	NA	NA	NA	NA	NA	NA	NA
Cluster_633	DicerCall=24	MIRNA=N	1:3897909-3897949	3.51234	3.31643	3.08335	3.1041	3.31263	0.213753	0.564574	0.999916	Solyc01g009660	1	itag	3897377	3899846	protein_coding	Low-temperature-induced 65 kDa protein (LTI65_ARATH)
Cluster_634	DicerCall=24	MIRNA=N	1:3903369-3903649	3.49823	3.40686	1.53458	1.21469	2.8805	0.648571	0.252433	0.999916	TRNA_1_117	1	ensembl_genomes	3903981	3904052	tRNA	NA
Cluster_635	DicerCall=N	MIRNA=N	1:3903977-3904057	8.77413	10.1987	8.05027	8.03088	9.21632	-0.36077	0.390944	0.999916	TRNA_1_117	1	ensembl_genomes	3903981	3904052	tRNA	NA
Cluster_636	DicerCall=24	MIRNA=N	1:3905301-3906208	2.9598	3.14248	2.32137	2.48508	2.86261	-0.0429192	0.924328	0.999916	Solyc01g009670	1	itag	3907694	3914001	protein_coding	CCA-adding enzyme (CCA_STAES)
Cluster_636	DicerCall=24	MIRNA=N	1:3905301-3906208	2.9598	3.14248	2.32137	2.48508	2.86261	-0.0429192	0.924328	0.999916	TRNA_1_117	1	ensembl_genomes	3903981	3904052	tRNA	NA
Cluster_637	DicerCall=24	MIRNA=N	1:3944611-3945204	2.3073	1.98435	3.75628	3.71731	3.20749	0.440665	0.31579	0.999916	NA	NA	NA	NA	NA	NA	NA
Cluster_638	DicerCall=24	MIRNA=N	1:3947796-3947947	2.19691	2.3766	3.73252	3.50184	3.15048	0.0332617	0.937826	0.999916	NA	NA	NA	NA	NA	NA	NA
Cluster_639	DicerCall=24	MIRNA=N	1:3948859-3949379	3.8596	5.03443	5.84593	6.95711	5.87119	-1.24596	1.02e-05	0.000545532	NA	NA	NA	NA	NA	NA	NA
Cluster_640	DicerCall=24	MIRNA=N	1:3961047-3961322	5.03409	4.94168	5.89037	5.69132	5.46574	0.131294	0.572902	0.999916	NA	NA	NA	NA	NA	NA	NA
Cluster_641	DicerCall=24	MIRNA=N	1:3961933-3962766	3.68254	3.76389	2.91438	2.88056	3.42037	-0.0218858	0.95424	0.999916	NA	NA	NA	NA	NA	NA	NA
Cluster_642	DicerCall=24	MIRNA=N	1:3963807-3964111	3.52497	3.85953	4.87842	4.6514	4.33859	-0.0559544	0.840706	0.999916	NA	NA	NA	NA	NA	NA	NA
Cluster_643	DicerCall=24	MIRNA=N	1:3966399-3966826	4.20475	3.55314	4.14773	4.61535	4.21395	0.125047	0.683489	0.999916	Solyc01g009680	1	itag	3967794	3971463	protein_coding	Lipoxygenase (C0KKU8_SOLLC)
Cluster_644	DicerCall=24	MIRNA=N	1:3971577-3972202	3.77768	4.11507	3.83079	4.24448	4.01799	-0.411699	0.163504	0.999916	Solyc01g009680	1	itag	3967794	3971463	protein_coding	Lipoxygenase (C0KKU8_SOLLC)
Cluster_644	DicerCall=24	MIRNA=N	1:3971577-3972202	3.77768	4.11507	3.83079	4.24448	4.01799	-0.411699	0.163504	0.999916	Solyc01g009690	1	itag	3972616	3975213	protein_coding	LRR receptor-like serine/threonine-protein kinase, RLP
Cluster_645	DicerCall=24	MIRNA=N	1:3990881-3991475	4.11116	3.77105	3.2732	2.84818	3.60588	0.360621	0.297541	0.999916	NA	NA	NA	NA	NA	NA	NA
Cluster_646	DicerCall=24	MIRNA=N	1:3992134-3992313	4.02821	4.39856	3.6919	3.55332	3.9899	-0.128472	0.68287	0.999916	NA	NA	NA	NA	NA	NA	NA
Cluster_647	DicerCall=24	MIRNA=N	1:3999311-3999566	2.93796	2.52173	2.12846	3.27758	2.80984	-0.466718	0.296116	0.999916	Solyc01g009720	1	itag	3999505	4000841	protein_coding	Zinc finger family protein (D7LC67_ARALY)
Cluster_648	DicerCall=24	MIRNA=N	1:4012645-4013247	3.6799	3.0729	1.35236	1.88857	2.93605	0.00136942	0.997943	0.999916	NA	NA	NA	NA	NA	NA	NA
Cluster_649	DicerCall=24	MIRNA=N	1:4026541-4026867	2.95998	2.40333	3.4213	3.16519	3.05915	0.45626	0.262512	0.999916	NA	NA	NA	NA	NA	NA	NA
Cluster_650	DicerCall=24	MIRNA=N	1:4029229-4029778	2.65882	3.19322	2.17121	3.01077	2.87018	-0.798728	0.0747334	0.820754	NA	NA	NA	NA	NA	NA	NA
Cluster_651	DicerCall=24	MIRNA=N	1:4029929-4030063	3.00871	3.04287	2.98027	3.18028	3.07645	-0.133742	0.730456	0.999916	TRNA_1_116	1	ensembl_genomes	4032351	4032435	tRNA	NA
Cluster_652	DicerCall=24	MIRNA=N	1:4030663-4031579	3.67436	3.19424	3.15246	3.13031	3.34687	0.253022	0.494517	0.999916	TRNA_1_116	1	ensembl_genomes	4032351	4032435	tRNA	NA
Cluster_653	DicerCall=24	MIRNA=N	1:4080406-4080855	0.825622	3.12818	0.877393	3.88902	2.80659	-3.41098	5.7e-07	4.03e-05	NA	NA	NA	NA	NA	NA	NA
Cluster_654	DicerCall=24	MIRNA=N	1:4083077-4084388	2.98725	5.56469	3.03889	5.41913	4.75871	-2.65668	9.68e-17	2.69e-14	NA	NA	NA	NA	NA	NA	NA
Cluster_655	DicerCall=24	MIRNA=N	1:4084814-4085712	1.79786	4.35539	2.56796	4.65679	3.81862	-2.56788	6.84e-10	8.28e-08	NA	NA	NA	NA	NA	NA	NA
Cluster_656	DicerCall=24	MIRNA=N	1:4086531-4086785	1.164	2.57287	0.375672	3.81757	2.6097	-3.45636	6.37e-06	0.000350678	NA	NA	NA	NA	NA	NA	NA
Cluster_657	DicerCall=24	MIRNA=N	1:4086979-4087776	1.92942	3.3182	1.34856	3.57602	2.84549	-2.25802	1.51e-05	0.000765416	NA	NA	NA	NA	NA	NA	NA
Cluster_658	DicerCall=24	MIRNA=N	1:4113860-4114040	4.80473	5.89009	5.60449	5.8298	5.60585	-0.638745	0.00424137	0.115319	NA	NA	NA	NA	NA	NA	NA
Cluster_659	DicerCall=24	MIRNA=N	1:4135133-4135448	2.54616	2.89626	2.54982	2.86444	2.81792	-0.400118	0.394478	0.999916	NA	NA	NA	NA	NA	NA	NA
Cluster_660	DicerCall=24	MIRNA=N	1:4136470-4136742	2.89917	2.99516	2.52911	2.0135	2.84631	0.317202	0.554786	0.999916	Solyc01g009760	1	itag	4138755	4141165	protein_coding	GRAM-containing/ABA-responsive protein (Fragment) (C6FBQ3_PSEMZ)
Cluster_661	DicerCall=24	MIRNA=N	1:4138104-4138474	3.78939	3.51707	3.5562	3.82011	3.70799	0.0351625	0.916133	0.999916	Solyc01g009760	1	itag	4138755	4141165	protein_coding	GRAM-containing/ABA-responsive protein (Fragment) (C6FBQ3_PSEMZ)
Cluster_662	DicerCall=24	MIRNA=N	1:4139041-4139135	2.82546	2.76342	4.72563	4.26295	3.9566	0.341356	0.370987	0.999916	Solyc01g009760	1	itag	4138755	4141165	protein_coding	GRAM-containing/ABA-responsive protein (Fragment) (C6FBQ3_PSEMZ)
Cluster_663	DicerCall=24	MIRNA=N	1:4145834-4146364	3.79517	4.10498	4.39759	4.13462	4.1364	-0.0203643	0.943388	0.999916	NA	NA	NA	NA	NA	NA	NA
Cluster_664	DicerCall=24	MIRNA=N	1:4153350-4153752	3.65811	2.97241	2.95127	2.9435	3.25102	0.325356	0.436377	0.999916	Solyc01g009770	1	itag	4155983	4159096	protein_coding	Major ampullate spidroin 2-2 (B6TJV0_MAIZE)
Cluster_665	DicerCall=24	MIRNA=N	1:4178476-4178813	2.35731	2.33976	3.70542	3.65882	3.2963	0.041519	0.931292	0.999916	NA	NA	NA	NA	NA	NA	NA
Cluster_666	DicerCall=24	MIRNA=N	1:4182400-4182734	3.71246	3.8794	4.01208	3.91646	3.93756	0.0120894	0.971577	0.999916	NA	NA	NA	NA	NA	NA	NA
Cluster_667	DicerCall=24	MIRNA=N	1:4189153-4189415	3.02739	3.45548	2.6169	1.8112	2.9701	0.403635	0.403341	0.999916	NA	NA	NA	NA	NA	NA	NA
Cluster_668	DicerCall=24	MIRNA=N	1:4193854-4193985	0.393939	1.21284	6.2171	6.1045	5.22324	-0.792082	0.271913	0.999916	NA	NA	NA	NA	NA	NA	NA
Cluster_669	DicerCall=24	MIRNA=N	1:4195568-4200495	8.38178	7.97262	6.09725	5.98301	7.50804	0.256678	0.209721	0.999916	NA	NA	NA	NA	NA	NA	NA
Cluster_670	DicerCall=24	MIRNA=N	1:4200702-4201060	2.52213	2.93167	3.83859	3.72878	3.4228	-0.0991038	0.805281	0.999916	NA	NA	NA	NA	NA	NA	NA
Cluster_671	DicerCall=24	MIRNA=N	1:4203609-4204216	3.35539	2.85204	3.31526	3.282	3.26196	0.25194	0.513305	0.999916	Solyc01g009780	1	itag	4205344	4209004	protein_coding	LITAF-domain-containing protein (Q4U6G1_PEA)
Cluster_672	DicerCall=24	MIRNA=N	1:4209956-4210085	1.70344	0.64431	3.60074	3.63506	2.92353	0.918426	0.168821	0.999916	Solyc01g009780	1	itag	4205344	4209004	protein_coding	LITAF-domain-containing protein (Q4U6G1_PEA)
Cluster_673	DicerCall=N	MIRNA=N	1:4213948-4214171	2.57415	3.5915	5.0466	1.99824	3.85866	1.02782	0.0199508	0.387675	NA	NA	NA	NA	NA	NA	NA
Cluster_674	DicerCall=24	MIRNA=N	1:4214842-4214978	1.92907	1.00055	3.40375	3.14895	2.69117	0.843427	0.121069	0.962136	NA	NA	NA	NA	NA	NA	NA
Cluster_675	DicerCall=24	MIRNA=N	1:4219776-4220019	5.62449	4.86333	6.77071	6.58701	6.26698	0.579295	0.0892036	0.880337	NA	NA	NA	NA	NA	NA	NA
Cluster_676	DicerCall=24	MIRNA=N	1:4224479-4224860	5.29943	5.3734	6.25023	6.15298	5.84591	-0.0104658	0.960881	0.999916	NA	NA	NA	NA	NA	NA	NA
Cluster_677	DicerCall=24	MIRNA=N	1:4228575-4228829	3.13999	2.24135	2.61418	2.96482	2.86529	0.485177	0.283836	0.999916	NA	NA	NA	NA	NA	NA	NA
Cluster_678	DicerCall=24	MIRNA=N	1:4229211-4229950	2.87071	3.85934	3.50147	2.61825	3.37941	0.1476	0.721452	0.999916	NA	NA	NA	NA	NA	NA	NA
Cluster_679	DicerCall=N	MIRNA=N	1:4230047-4230172	3.71425	4.47658	3.39025	2.29444	3.9507	0.381023	0.480439	0.999916	NA	NA	NA	NA	NA	NA	NA
Cluster_680	DicerCall=N	MIRNA=N	1:4241268-4241652	3.46686	3.78944	4.99867	2.78535	4.07378	1.00817	0.00742656	0.184305	Solyc01g009790	1	itag	4241361	4241522	protein_coding	Unknown Protein
Cluster_681	DicerCall=N	MIRNA=N	1:4255984-4256480	5.26276	6.28959	6.31722	6.98672	6.43783	-0.687116	0.0617993	0.754394	Solyc01g009810	1	itag	4251976	4255077	protein_coding	LRR receptor-like serine/threonine-protein kinase, RLP
Cluster_682	DicerCall=24	MIRNA=N	1:4258380-4258625	5.59786	5.41337	4.74691	4.86977	5.20994	0.0137374	0.951148	0.999916	Solyc01g009820	1	itag	4260281	4266897	protein_coding	Hydroxyproline-rich glycoprotein family protein (D7LGA9_ARALY)
Cluster_683	DicerCall=24	MIRNA=N	1:4269193-4269528	5.3952	5.21062	5.30759	5.4968	5.37832	0.0376389	0.874087	0.999916	Solyc01g009820	1	itag	4260281	4266897	protein_coding	Hydroxyproline-rich glycoprotein family protein (D7LGA9_ARALY)
Cluster_684	DicerCall=24	MIRNA=N	1:4270756-4271143	3.98653	3.82857	2.64764	2.26906	3.40608	0.345444	0.387464	0.999916	NA	NA	NA	NA	NA	NA	NA
Cluster_685	DicerCall=24	MIRNA=N	1:4271235-4271965	3.38117	3.10005	1.94874	2.6294	2.90246	-0.185528	0.674991	0.999916	NA	NA	NA	NA	NA	NA	NA
Cluster_686	DicerCall=24	MIRNA=N	1:4291886-4292669	3.55092	3.66145	5.20501	5.13455	4.62107	0.0272104	0.926819	0.999916	NA	NA	NA	NA	NA	NA	NA
Cluster_687	DicerCall=24	MIRNA=N	1:4295332-4295885	2.70675	2.16877	3.73872	3.74074	3.30211	0.3347	0.430395	0.999916	NA	NA	NA	NA	NA	NA	NA
Cluster_688	DicerCall=22	MIRNA=N	1:4302693-4303033	6.12499	6.48505	3.29646	2.67073	5.48003	0.0726962	0.814756	0.999916	NA	NA	NA	NA	NA	NA	NA
Cluster_689	DicerCall=24	MIRNA=N	1:4310836-4311153	3.25018	3.15972	3.39249	3.27271	3.3081	0.158773	0.668279	0.999916	NA	NA	NA	NA	NA	NA	NA
Cluster_690	DicerCall=24	MIRNA=N	1:4312959-4313205	3.0036	3.16305	2.06453	2.25354	2.72461	-0.176256	0.699354	0.999916	NA	NA	NA	NA	NA	NA	NA
Cluster_691	DicerCall=24	MIRNA=N	1:4318753-4319216	3.44695	2.73434	3.45357	3.6019	3.37061	0.363712	0.321225	0.999916	NA	NA	NA	NA	NA	NA	NA
Cluster_692	DicerCall=24	MIRNA=N	1:4331179-4331379	2.65651	2.15101	4.05624	4.0007	3.53421	0.467229	0.270919	0.999916	Solyc01g009830	1	itag	4325218	4329536	protein_coding	UDP-glucuronic acid/UDP-N-acetylgalactosamine transporter (C1BM09_OSMMO)
Cluster_693	DicerCall=24	MIRNA=N	1:4331952-4332193	3.11414	2.42621	2.94865	2.91868	2.9414	0.290459	0.505671	0.999916	Solyc01g009830	1	itag	4325218	4329536	protein_coding	UDP-glucuronic acid/UDP-N-acetylgalactosamine transporter (C1BM09_OSMMO)
Cluster_694	DicerCall=24	MIRNA=N	1:4341984-4342214	0.950399	1.16889	5.36349	5.19175	4.38524	-0.0204997	0.970042	0.999916	Solyc01g009840	1	itag	4339399	4340963	protein_coding	GAI-like protein 1 (Fragment) (A1YWS4_9ROSI)
Cluster_695	DicerCall=24	MIRNA=N	1:4342646-4343494	5.09277	5.15455	5.79163	5.77233	5.50881	0.0120556	0.95808	0.999916	Solyc01g009840	1	itag	4339399	4340963	protein_coding	GAI-like protein 1 (Fragment) (A1YWS4_9ROSI)
Cluster_696	DicerCall=24	MIRNA=N	1:4343575-4343979	6.06728	6.05914	3.77053	3.88161	5.35895	-0.0677519	0.793993	0.999916	NA	NA	NA	NA	NA	NA	NA
Cluster_697	DicerCall=24	MIRNA=N	1:4355311-4356201	6.58287	6.25265	3.88021	4.27315	5.6986	0.00811777	0.972945	0.999916	NA	NA	NA	NA	NA	NA	NA
Cluster_698	DicerCall=24	MIRNA=N	1:4361578-4361910	2.35731	1.95464	3.73046	3.07276	2.99614	0.606125	0.19269	0.999916	NA	NA	NA	NA	NA	NA	NA
Cluster_699	DicerCall=24	MIRNA=N	1:4362954-4363441	3.20626	3.24289	2.85822	2.88183	3.15243	0.116755	0.77679	0.999916	NA	NA	NA	NA	NA	NA	NA
Cluster_700	DicerCall=24	MIRNA=N	1:4363572-4364805	3.692	3.61778	4.44364	3.87343	3.97767	0.374921	0.235199	0.999916	NA	NA	NA	NA	NA	NA	NA
Cluster_701	DicerCall=24	MIRNA=N	1:4367739-4367940	0.825622	1.38344	4.22529	4.04918	3.33491	-0.191934	0.749432	0.999916	Solyc01g009850	1	itag	4369328	4375850	protein_coding	Unknown Protein
Cluster_702	DicerCall=24	MIRNA=N	1:4368462-4369194	3.46413	2.62538	3.05115	3.34555	3.22038	0.345484	0.393466	0.999916	Solyc01g009850	1	itag	4369328	4375850	protein_coding	Unknown Protein
Cluster_703	DicerCall=24	MIRNA=N	1:4376812-4377149	4.2767	4.25067	4.53758	4.02082	4.31552	0.319559	0.275352	0.999916	Solyc01g009850	1	itag	4369328	4375850	protein_coding	Unknown Protein
Cluster_704	DicerCall=24	MIRNA=N	1:4377235-4377613	3.56485	3.59802	2.62994	2.02736	3.13412	0.365938	0.378072	0.999916	Solyc01g009850	1	itag	4369328	4375850	protein_coding	Unknown Protein
Cluster_705	DicerCall=24	MIRNA=N	1:4379101-4379373	4.0143	3.93911	2.89712	2.82743	3.54039	0.0503109	0.885718	0.999916	NA	NA	NA	NA	NA	NA	NA
Cluster_706	DicerCall=24	MIRNA=N	1:4384676-4385292	2.65882	3.14153	2.98431	3.07019	3.03367	-0.361308	0.391553	0.999916	Solyc01g009860	1	itag	4382336	4384348	protein_coding	NAC domain transcription factor (Q5DM36_WHEAT)
Cluster_707	DicerCall=24	MIRNA=N	1:4397524-4397749	5.12127	5.44726	4.81292	5.14742	5.22157	-0.248562	0.424371	0.999916	NA	NA	NA	NA	NA	NA	NA
Cluster_708	DicerCall=N	MIRNA=N	1:4399808-4399969	2.70637	7.33833	3.60083	2.0135	5.60248	-1.43797	0.000679237	0.0233457	NA	NA	NA	NA	NA	NA	NA
Cluster_709	DicerCall=24	MIRNA=N	1:4402101-4402187	0	0	3.54331	3.69337	2.74444	-0.0102639	0.990842	0.999916	Solyc01g009870	1	itag	4404419	4408651	protein_coding	Glycerophosphodiester phosphodiesterase GDE1 (B2WNF5_PYRTR)
Cluster_710	DicerCall=N	MIRNA=N	1:4402610-4402958	6.23796	5.81771	7.08421	6.88871	6.68053	0.349054	0.275622	0.999916	Solyc01g009870	1	itag	4404419	4408651	protein_coding	Glycerophosphodiester phosphodiesterase GDE1 (B2WNF5_PYRTR)
Cluster_711	DicerCall=24	MIRNA=N	1:4405724-4406006	2.11833	2.47706	3.37603	2.91852	2.88183	0.132382	0.776458	0.999916	Solyc01g009870	1	itag	4404419	4408651	protein_coding	Glycerophosphodiester phosphodiesterase GDE1 (B2WNF5_PYRTR)
Cluster_712	DicerCall=24	MIRNA=N	1:4407993-4408092	0.870278	1.00055	4.52331	4.72603	3.77646	-0.233282	0.705582	0.999916	TRNA_1_115	1	ensembl_genomes	4410471	4410542	tRNA	NA
Cluster_712	DicerCall=24	MIRNA=N	1:4407993-4408092	0.870278	1.00055	4.52331	4.72603	3.77646	-0.233282	0.705582	0.999916	Solyc01g009870	1	itag	4404419	4408651	protein_coding	Glycerophosphodiester phosphodiesterase GDE1 (B2WNF5_PYRTR)
Cluster_713	DicerCall=24	MIRNA=N	1:4409844-4410374	3.68781	4.35913	2.51751	3.21379	3.64066	-0.740751	0.0476592	0.661344	Solyc01g009870	1	itag	4404419	4408651	protein_coding	Glycerophosphodiester phosphodiesterase GDE1 (B2WNF5_PYRTR)
Cluster_713	DicerCall=24	MIRNA=N	1:4409844-4410374	3.68781	4.35913	2.51751	3.21379	3.64066	-0.740751	0.0476592	0.661344	TRNA_1_115	1	ensembl_genomes	4410471	4410542	tRNA	NA
Cluster_714	DicerCall=24	MIRNA=N	1:4415340-4415729	2.88158	3.40405	3.4486	3.19915	3.28808	-0.0566905	0.880505	0.999916	Solyc01g009880	1	itag	4413095	4415237	protein_coding	Exocyst complex protein EXO70 (EXO70_KLULA)
Cluster_715	DicerCall=24	MIRNA=N	1:4422057-4422349	2.96393	2.77384	3.35083	3.22864	3.19274	0.200108	0.645702	0.999916	Solyc01g009890	1	itag	4424607	4424999	protein_coding	Glutaredoxin (B9GZC7_POPTR)
Cluster_716	DicerCall=24	MIRNA=N	1:4465591-4466486	3.31153	3.62601	3.42926	3.07477	3.46366	-0.0429224	0.91203	0.999916	NA	NA	NA	NA	NA	NA	NA
Cluster_717	DicerCall=24	MIRNA=N	1:4475008-4475146	4.44598	4.23223	0.7783	1.05395	3.53843	-0.0155917	0.980474	0.999916	NA	NA	NA	NA	NA	NA	NA
Cluster_718	DicerCall=24	MIRNA=N	1:4478983-4479383	3.01717	3.10945	2.3383	2.9926	3.06142	-0.184829	0.704278	0.999916	Solyc01g009910	1	itag	4479946	4480308	protein_coding	Glutaredoxin (B9GF65_POPTR)
Cluster_719	DicerCall=24	MIRNA=N	1:4480038-4480287	1.98331	2.24135	3.11542	3.0073	2.72465	0.0556679	0.905506	0.999916	Solyc01g009910	1	itag	4479946	4480308	protein_coding	Glutaredoxin (B9GF65_POPTR)
Cluster_720	DicerCall=24	MIRNA=N	1:4482742-4483919	4.95017	4.99716	4.74321	4.86129	4.91369	-0.0969298	0.698615	0.999916	Solyc01g009910	1	itag	4479946	4480308	protein_coding	Glutaredoxin (B9GF65_POPTR)
Cluster_721	DicerCall=24	MIRNA=N	1:4485140-4485895	3.99616	3.56403	3.75297	2.86444	3.60704	0.747409	0.0229452	0.427287	NA	NA	NA	NA	NA	NA	NA
Cluster_722	DicerCall=24	MIRNA=N	1:4489309-4489739	4.50804	4.25445	4.16917	4.46835	4.3754	-0.047845	0.862709	0.999916	Solyc01g009920	1	itag	4490206	4495395	protein_coding	MORC family CW-type zinc finger 3 (Q0D2C9_XENTR)
Cluster_723	DicerCall=24	MIRNA=N	1:4497484-4497890	2.08153	3.8122	4.59032	4.07828	3.91237	-0.681515	0.0612181	0.750629	Solyc01g009920	1	itag	4490206	4495395	protein_coding	MORC family CW-type zinc finger 3 (Q0D2C9_XENTR)
Cluster_724	DicerCall=24	MIRNA=N	1:4500265-4500633	3.36205	2.99273	3.99105	3.78318	3.63987	0.299445	0.418752	0.999916	NA	NA	NA	NA	NA	NA	NA
Cluster_725	DicerCall=24	MIRNA=N	1:4500723-4501142	2.06695	1.30026	4.65804	4.52134	3.82991	0.655288	0.180706	0.999916	NA	NA	NA	NA	NA	NA	NA
Cluster_726	DicerCall=24	MIRNA=N	1:4504226-4504587	2.41176	2.27857	4.77158	5.25061	4.25984	-0.189289	0.609846	0.999916	NA	NA	NA	NA	NA	NA	NA
Cluster_727	DicerCall=24	MIRNA=N	1:4504760-4505084	2.91143	3.15779	2.62275	2.86584	2.92171	-0.220138	0.58805	0.999916	NA	NA	NA	NA	NA	NA	NA
Cluster_728	DicerCall=24	MIRNA=N	1:4509010-4509518	5.5124	5.55973	4.83957	4.63412	5.22822	0.0994725	0.716201	0.999916	NA	NA	NA	NA	NA	NA	NA
Cluster_729	DicerCall=24	MIRNA=N	1:4529850-4530055	5.7972	5.8282	5.14797	4.79341	5.47829	0.204395	0.381929	0.999916	NA	NA	NA	NA	NA	NA	NA
Cluster_730	DicerCall=24	MIRNA=N	1:4532990-4534008	2.84459	2.86235	4.35389	3.87226	3.66698	0.249761	0.498324	0.999916	NA	NA	NA	NA	NA	NA	NA
Cluster_731	DicerCall=24	MIRNA=N	1:4540051-4540227	3.11395	3.62429	3.97703	4.47457	3.94578	-0.491448	0.1638	0.999916	Solyc01g009940	1	itag	4541527	4544665	protein_coding	5-methylthioadenosine/S-adenosylhomocysteine deaminase (C0QS54_PERMH)
Cluster_732	DicerCall=24	MIRNA=N	1:4540910-4541320	2.61008	3.34804	2.89483	3.15463	3.06674	-0.633044	0.115447	0.954583	Solyc01g009940	1	itag	4541527	4544665	protein_coding	5-methylthioadenosine/S-adenosylhomocysteine deaminase (C0QS54_PERMH)
Cluster_733	DicerCall=24	MIRNA=N	1:4545262-4545463	3.25888	3.20686	4.0881	3.28368	3.53296	0.389816	0.263884	0.999916	Solyc01g009940	1	itag	4541527	4544665	protein_coding	5-methylthioadenosine/S-adenosylhomocysteine deaminase (C0QS54_PERMH)
Cluster_734	DicerCall=24	MIRNA=N	1:4550701-4551401	5.2549	5.03529	5.64996	5.41766	5.36747	0.234549	0.282312	0.999916	Solyc01g009950	1	itag	4550691	4551155	protein_coding	Polyprotein-like related (Q2AA73_ASPOF)
Cluster_734	DicerCall=24	MIRNA=N	1:4550701-4551401	5.2549	5.03529	5.64996	5.41766	5.36747	0.234549	0.282312	0.999916	Solyc01g009960	1	itag	4552174	4553668	protein_coding	Stearoyl-acyl-carrier protein desaturase (C0KWD3_RICCO)
Cluster_735	DicerCall=24	MIRNA=N	1:4552852-4553081	2.55191	3.05118	2.66554	2.53096	2.74642	-0.244671	0.581655	0.999916	Solyc01g009950	1	itag	4550691	4551155	protein_coding	Polyprotein-like related (Q2AA73_ASPOF)
Cluster_735	DicerCall=24	MIRNA=N	1:4552852-4553081	2.55191	3.05118	2.66554	2.53096	2.74642	-0.244671	0.581655	0.999916	Solyc01g009960	1	itag	4552174	4553668	protein_coding	Stearoyl-acyl-carrier protein desaturase (C0KWD3_RICCO)
Cluster_736	DicerCall=22	MIRNA=N	1:4557998-4558093	3.19376	2.8122	1.64443	2.15878	2.86174	0.147067	0.803062	0.999916	NA	NA	NA	NA	NA	NA	NA
Cluster_737	DicerCall=22	MIRNA=N	1:4559966-4560161	0.825622	0.359679	4.82325	4.71142	3.88331	0.811167	0.294653	0.999916	NA	NA	NA	NA	NA	NA	NA
Cluster_738	DicerCall=N	MIRNA=N	1:4576864-4576942	5.48653	6.03578	2.97322	2.7016	5.19623	-0.157922	0.741945	0.999916	Solyc01g009970	1	itag	4572832	4576793	protein_coding	Amidohydrolase 2 (Q01SB2_SOLUE)
Cluster_738	DicerCall=N	MIRNA=N	1:4576864-4576942	5.48653	6.03578	2.97322	2.7016	5.19623	-0.157922	0.741945	0.999916	TRNA_1_10	1	ensembl_genomes	4576869	4576942	tRNA	NA
Cluster_739	DicerCall=24	MIRNA=N	1:4577638-4578134	0.703194	0.266815	4.72492	4.35851	3.67093	0.657395	0.426283	0.999916	TRNA_1_10	1	ensembl_genomes	4576869	4576942	tRNA	NA
Cluster_739	DicerCall=24	MIRNA=N	1:4577638-4578134	0.703194	0.266815	4.72492	4.35851	3.67093	0.657395	0.426283	0.999916	Solyc01g009970	1	itag	4572832	4576793	protein_coding	Amidohydrolase 2 (Q01SB2_SOLUE)
Cluster_740	DicerCall=24	MIRNA=N	1:4579007-4580273	5.43628	5.60965	4.97519	4.23178	5.18542	0.301887	0.246441	0.999916	TRNA_1_10	1	ensembl_genomes	4576869	4576942	tRNA	NA
Cluster_740	DicerCall=24	MIRNA=N	1:4579007-4580273	5.43628	5.60965	4.97519	4.23178	5.18542	0.301887	0.246441	0.999916	Solyc01g009970	1	itag	4572832	4576793	protein_coding	Amidohydrolase 2 (Q01SB2_SOLUE)
Cluster_741	DicerCall=24	MIRNA=N	1:4606132-4606316	2.39449	2.4511	2.14469	3.31253	2.74699	-0.555574	0.252454	0.999916	NA	NA	NA	NA	NA	NA	NA
Cluster_742	DicerCall=24	MIRNA=N	1:4633784-4634483	4.42898	4.00038	3.97309	4.32965	4.23777	0.048047	0.876061	0.999916	NA	NA	NA	NA	NA	NA	NA
Cluster_743	DicerCall=24	MIRNA=N	1:4637301-4637511	3.92044	3.10234	2.79408	2.85908	3.30251	0.406677	0.306124	0.999916	NA	NA	NA	NA	NA	NA	NA
Cluster_744	DicerCall=24	MIRNA=N	1:4639719-4640507	3.51051	3.31643	3.30324	3.31253	3.40867	0.109779	0.766649	0.999916	NA	NA	NA	NA	NA	NA	NA
Cluster_745	DicerCall=22	MIRNA=N	1:4642000-4642738	7.88245	8.19178	5.29356	5.34122	7.25787	-0.188697	0.346643	0.999916	NA	NA	NA	NA	NA	NA	NA
Cluster_746	DicerCall=24	MIRNA=N	1:4647302-4647622	3.36109	2.79495	2.9852	2.48925	3.03943	0.553469	0.207865	0.999916	NA	NA	NA	NA	NA	NA	NA
Cluster_747	DicerCall=22	MIRNA=N	1:4653885-4654368	2.51741	3.1398	4.62246	4.30702	3.94464	-0.174278	0.650427	0.999916	Solyc01g010010	1	itag	4652389	4653218	protein_coding	Mutator-like transposase (Q9SKM2_ARATH)
Cluster_748	DicerCall=24	MIRNA=N	1:4661010-4661379	3.66404	4.71719	3.30355	2.52671	3.83842	-0.136085	0.722901	0.999916	Solyc01g010030	1	itag	4659289	4670004	protein_coding	Receptor-like protein kinase At3g21340 (RLK6_ARATH)
Cluster_749	DicerCall=24	MIRNA=N	1:4661589-4662772	4.98831	5.84733	5.43803	5.26335	5.43143	-0.351441	0.11494	0.953685	Solyc01g010030	1	itag	4659289	4670004	protein_coding	Receptor-like protein kinase At3g21340 (RLK6_ARATH)
Cluster_750	DicerCall=24	MIRNA=N	1:4662963-4664566	7.36092	7.83632	7.18796	7.80474	7.58014	-0.536947	0.000777738	0.0263977	Solyc01g010030	1	itag	4659289	4670004	protein_coding	Receptor-like protein kinase At3g21340 (RLK6_ARATH)
Cluster_751	DicerCall=24	MIRNA=N	1:4714250-4714532	5.20079	5.78591	2.95661	3.02563	4.76538	-0.319474	0.284434	0.999916	NA	NA	NA	NA	NA	NA	NA
Cluster_752	DicerCall=24	MIRNA=N	1:4714640-4715062	4.38731	3.98923	0.590102	0	3.31465	1.22335	0.141872	0.999495	NA	NA	NA	NA	NA	NA	NA
Cluster_753	DicerCall=24	MIRNA=N	1:4718455-4719007	5.6547	6.56232	4.37102	5.31406	5.71971	-0.953359	0.000280627	0.0105376	NA	NA	NA	NA	NA	NA	NA
Cluster_754	DicerCall=24	MIRNA=N	1:4726758-4727056	3.09944	3.51199	1.36228	2.3398	2.80374	-0.88995	0.0731154	0.813608	NA	NA	NA	NA	NA	NA	NA
Cluster_755	DicerCall=24	MIRNA=N	1:4728031-4728446	4.21223	4.11502	4.464	3.86831	4.19	0.371232	0.181318	0.999916	NA	NA	NA	NA	NA	NA	NA
Cluster_756	DicerCall=24	MIRNA=N	1:4743739-4743975	2.49393	2.11003	2.85127	3.13031	2.73852	0.15907	0.730009	0.999916	NA	NA	NA	NA	NA	NA	NA
Cluster_757	DicerCall=24	MIRNA=N	1:4745066-4746233	6.13652	6.40897	3.1209	3.47516	5.4753	-0.280437	0.319997	0.999916	NA	NA	NA	NA	NA	NA	NA
Cluster_758	DicerCall=24	MIRNA=N	1:4748904-4749652	3.45906	1.83922	2.8492	3.31883	3.0169	0.717096	0.100387	0.918574	NA	NA	NA	NA	NA	NA	NA
Cluster_759	DicerCall=24	MIRNA=N	1:4768235-4768671	2.49742	1.71257	3.22943	3.44474	2.93743	0.439578	0.364327	0.999916	NA	NA	NA	NA	NA	NA	NA
Cluster_760	DicerCall=24	MIRNA=N	1:4773855-4774199	2.64705	3.15159	3.18724	3.42341	3.15639	-0.44111	0.261408	0.999916	NA	NA	NA	NA	NA	NA	NA
Cluster_761	DicerCall=24	MIRNA=N	1:4782051-4782243	0.703194	3.28054	2.34488	3.53696	2.85634	-2.54239	7.32e-05	0.00319541	NA	NA	NA	NA	NA	NA	NA
Cluster_762	DicerCall=24	MIRNA=N	1:4784079-4784270	3.78922	3.59642	0.375672	1.07386	2.91927	-0.881351	0.239164	0.999916	NA	NA	NA	NA	NA	NA	NA
Cluster_763	DicerCall=24	MIRNA=N	1:4785005-4785493	1.9849	3.33589	4.19301	4.49543	3.81415	-0.892416	0.020845	0.399265	NA	NA	NA	NA	NA	NA	NA
Cluster_764	DicerCall=24	MIRNA=N	1:4785590-4786556	5.12614	5.02034	4.53057	4.62781	4.86488	-0.00635026	0.979572	0.999916	NA	NA	NA	NA	NA	NA	NA
Cluster_765	DicerCall=24	MIRNA=N	1:4792907-4793053	3.13149	3.77668	3.93197	3.58172	3.65166	-0.189403	0.569623	0.999916	Solyc01g010070	1	itag	4793988	4795036	protein_coding	Unknown Protein
Cluster_766	DicerCall=24	MIRNA=N	1:4801517-4801764	2.62945	2.54269	2.50431	3.09448	2.8394	-0.1774	0.709212	0.999916	Solyc01g010080	1	itag	4800229	4810748	protein_coding	Potassium/sodium hyperpolarization-activated cyclic nucleotide-gated channel 4 (HCN4_MOUSE)
Cluster_767	DicerCall=24	MIRNA=N	1:4805329-4805833	3.42926	3.30278	3.6774	3.38541	3.48984	0.242506	0.489037	0.999916	Solyc01g010080	1	itag	4800229	4810748	protein_coding	Potassium/sodium hyperpolarization-activated cyclic nucleotide-gated channel 4 (HCN4_MOUSE)
Cluster_768	DicerCall=24	MIRNA=N	1:4806711-4806997	4.38917	4.1525	4.09574	4.46372	4.29833	-0.0507994	0.854472	0.999916	Solyc01g010080	1	itag	4800229	4810748	protein_coding	Potassium/sodium hyperpolarization-activated cyclic nucleotide-gated channel 4 (HCN4_MOUSE)
Cluster_769	DicerCall=24	MIRNA=N	1:4807348-4807865	2.00294	2.72466	3.4878	3.66978	3.13305	-0.449064	0.278088	0.999916	Solyc01g010080	1	itag	4800229	4810748	protein_coding	Potassium/sodium hyperpolarization-activated cyclic nucleotide-gated channel 4 (HCN4_MOUSE)
Cluster_770	DicerCall=24	MIRNA=N	1:4808268-4808512	2.49801	2.86978	2.64764	2.94385	2.78024	-0.39029	0.371391	0.999916	Solyc01g010080	1	itag	4800229	4810748	protein_coding	Potassium/sodium hyperpolarization-activated cyclic nucleotide-gated channel 4 (HCN4_MOUSE)
Cluster_771	DicerCall=24	MIRNA=N	1:4826907-4827295	2.6264	2.52698	4.4706	4.02541	3.68475	0.226707	0.551356	0.999916	NCRNA_1_134	1	ensembl_genomes	4828174	4828455	miRNA	NA
Cluster_771	DicerCall=24	MIRNA=N	1:4826907-4827295	2.6264	2.52698	4.4706	4.02541	3.68475	0.226707	0.551356	0.999916	NCRNA_1_115	1	ensembl_genomes	4828174	4828455	miRNA	NA
Cluster_772	DicerCall=24	MIRNA=N	1:4828208-4828367	3.52497	3.61933	2.23667	1.63004	2.99967	0.339474	0.454918	0.999916	NCRNA_1_115	1	ensembl_genomes	4828174	4828455	miRNA	NA
Cluster_772	DicerCall=24	MIRNA=N	1:4828208-4828367	3.52497	3.61933	2.23667	1.63004	2.99967	0.339474	0.454918	0.999916	NCRNA_1_134	1	ensembl_genomes	4828174	4828455	miRNA	NA
Cluster_773	DicerCall=24	MIRNA=N	1:4828448-4828643	2.84486	2.79002	3.44996	3.97434	3.38262	-0.0754471	0.840017	0.999916	NCRNA_1_134	1	ensembl_genomes	4828174	4828455	miRNA	NA
Cluster_773	DicerCall=24	MIRNA=N	1:4828448-4828643	2.84486	2.79002	3.44996	3.97434	3.38262	-0.0754471	0.840017	0.999916	NCRNA_1_115	1	ensembl_genomes	4828174	4828455	miRNA	NA
Cluster_774	DicerCall=24	MIRNA=N	1:4828772-4833920	11.1017	10.9893	9.37659	9.30209	10.4342	0.0969601	0.435963	0.999916	NCRNA_1_115	1	ensembl_genomes	4828174	4828455	miRNA	NA
Cluster_774	DicerCall=24	MIRNA=N	1:4828772-4833920	11.1017	10.9893	9.37659	9.30209	10.4342	0.0969601	0.435963	0.999916	NCRNA_1_134	1	ensembl_genomes	4828174	4828455	miRNA	NA
Cluster_774	DicerCall=24	MIRNA=N	1:4828772-4833920	11.1017	10.9893	9.37659	9.30209	10.4342	0.0969601	0.435963	0.999916	Solyc01g010090	1	itag	4834092	4836721	protein_coding	Unknown Protein
Cluster_775	DicerCall=24	MIRNA=N	1:4834000-4834419	4.68734	4.34763	5.2505	4.93646	4.8872	0.344566	0.238586	0.999916	Solyc01g010090	1	itag	4834092	4836721	protein_coding	Unknown Protein
Cluster_776	DicerCall=24	MIRNA=N	1:4843336-4846872	10.5283	10.5808	9.52169	9.18959	10.0836	0.140961	0.294253	0.999916	Solyc01g010110	1	itag	4840559	4842119	protein_coding	Mutator-like transposase (Q9SI31_ARATH)
Cluster_776	DicerCall=24	MIRNA=N	1:4843336-4846872	10.5283	10.5808	9.52169	9.18959	10.0836	0.140961	0.294253	0.999916	Solyc01g010120	1	itag	4848684	4849025	protein_coding	Unknown Protein
Cluster_777	DicerCall=24	MIRNA=N	1:4846951-4848588	4.64879	4.05426	4.20296	3.93887	4.25227	0.486056	0.0815585	0.849745	Solyc01g010120	1	itag	4848684	4849025	protein_coding	Unknown Protein
Cluster_778	DicerCall=24	MIRNA=N	1:4848665-4849026	2.92145	3.07763	1.98358	2.01376	2.72881	-0.0819795	0.876027	0.999916	Solyc01g010120	1	itag	4848684	4849025	protein_coding	Unknown Protein
Cluster_779	DicerCall=24	MIRNA=N	1:4855190-4856206	4.05739	3.46295	2.46412	2.15431	3.26306	0.489468	0.231785	0.999916	NA	NA	NA	NA	NA	NA	NA
Cluster_780	DicerCall=24	MIRNA=N	1:4866967-4867254	3.36659	3.45137	3.77316	3.91448	3.67583	-0.0569011	0.863331	0.999916	NA	NA	NA	NA	NA	NA	NA
Cluster_781	DicerCall=24	MIRNA=N	1:4878846-4879437	2.34953	2.84442	4.36178	4.06738	3.72777	0.0667032	0.87046	0.999916	Solyc01g010140	1	itag	4881801	4883582	protein_coding	Unknown Protein
Cluster_782	DicerCall=24	MIRNA=N	1:4881631-4881774	0	0.626494	3.54693	3.49489	2.68971	-0.800842	0.34397	0.999916	Solyc01g010140	1	itag	4881801	4883582	protein_coding	Unknown Protein
Cluster_783	DicerCall=24	MIRNA=N	1:4886249-4886369	1.03923	1.75378	5.35322	5.34842	4.49356	-0.421669	0.41763	0.999916	NA	NA	NA	NA	NA	NA	NA
Cluster_784	DicerCall=24	MIRNA=N	1:4889064-4889157	0.870278	0.81491	2.89909	3.52026	2.56323	-0.246509	0.724518	0.999916	NA	NA	NA	NA	NA	NA	NA
Cluster_785	DicerCall=24	MIRNA=N	1:4889277-4889347	0.607543	0.626494	3.23813	3.5235	2.62914	-0.0830977	0.91703	0.999916	NA	NA	NA	NA	NA	NA	NA
Cluster_786	DicerCall=24	MIRNA=N	1:4890155-4890494	2.22993	2.15101	3.42776	3.04019	2.85067	0.194639	0.671627	0.999916	NCRNA_1_71	1	ensembl_genomes	4892019	4892287	miRNA	NA
Cluster_786	DicerCall=24	MIRNA=N	1:4890155-4890494	2.22993	2.15101	3.42776	3.04019	2.85067	0.194639	0.671627	0.999916	NCRNA_1_133	1	ensembl_genomes	4892014	4892292	miRNA	NA
Cluster_787	DicerCall=24	MIRNA=N	1:4894448-4895126	2.65651	3.4758	3.01382	3.28441	3.23855	-0.434175	0.289429	0.999916	NCRNA_1_71	1	ensembl_genomes	4892019	4892287	miRNA	NA
Cluster_787	DicerCall=24	MIRNA=N	1:4894448-4895126	2.65651	3.4758	3.01382	3.28441	3.23855	-0.434175	0.289429	0.999916	NCRNA_1_133	1	ensembl_genomes	4892014	4892292	miRNA	NA
Cluster_788	DicerCall=24	MIRNA=N	1:4895241-4896333	5.05675	4.37887	3.73132	4.18666	4.43045	0.0739689	0.784896	0.999916	NA	NA	NA	NA	NA	NA	NA
Cluster_789	DicerCall=24	MIRNA=N	1:4904905-4905222	2.34158	2.47811	3.41365	2.90656	2.87697	0.189402	0.661871	0.999916	NA	NA	NA	NA	NA	NA	NA
Cluster_790	DicerCall=N	MIRNA=N	1:4917378-4917517	4.58175	5.33944	4.94109	4.01557	4.96713	0.188264	0.648003	0.999916	TRNA_1_114	1	ensembl_genomes	4917379	4917451	tRNA	NA
Cluster_791	DicerCall=24	MIRNA=N	1:4926326-4926525	3.76345	3.60479	3.32553	3.46259	3.61235	-0.027887	0.939702	0.999916	NA	NA	NA	NA	NA	NA	NA
Cluster_792	DicerCall=24	MIRNA=N	1:4940219-4940326	1.47968	2.38133	3.40375	2.45784	2.64398	-0.208665	0.693882	0.999916	Solyc01g010150	1	itag	4938915	4942653	protein_coding	Unknown protein DS12 from 2D-PAGE of leaf, chloroplastic (UP12_ORYSJ)
Cluster_793	DicerCall=24	MIRNA=N	1:4943327-4943676	3.02739	3.0541	3.94651	3.88151	3.57157	0.0504124	0.887292	0.999916	Solyc01g010150	1	itag	4938915	4942653	protein_coding	Unknown protein DS12 from 2D-PAGE of leaf, chloroplastic (UP12_ORYSJ)
Cluster_794	DicerCall=24	MIRNA=N	1:4945479-4945728	3.41337	3.45677	3.83331	3.7194	3.68491	0.118806	0.746033	0.999916	NA	NA	NA	NA	NA	NA	NA
Cluster_795	DicerCall=24	MIRNA=N	1:4948842-4949321	2.6683	3.29114	3.35608	2.98459	3.14344	-0.0947079	0.810904	0.999916	Solyc01g010160	1	itag	4948456	4948989	protein_coding	Beta-glucosidase (D3YJ59_VITVI)
Cluster_796	DicerCall=24	MIRNA=N	1:4959438-4960283	3.74368	3.31259	4.80155	4.92135	4.36999	0.124642	0.672776	0.999916	NA	NA	NA	NA	NA	NA	NA
Cluster_797	DicerCall=24	MIRNA=N	1:4960387-4960678	4.16148	3.58105	5.2085	4.74373	4.58451	0.591967	0.0462074	0.651305	NA	NA	NA	NA	NA	NA	NA
Cluster_798	DicerCall=24	MIRNA=N	1:4981035-4981437	3.20442	2.86604	1.88051	2.39571	2.71734	-0.132691	0.77408	0.999916	NCRNA_1_307	1	ensembl_genomes	4983513	4983792	miRNA	NA
Cluster_798	DicerCall=24	MIRNA=N	1:4981035-4981437	3.20442	2.86604	1.88051	2.39571	2.71734	-0.132691	0.77408	0.999916	NCRNA_1_206	1	ensembl_genomes	4983511	4983794	miRNA	NA
Cluster_799	DicerCall=24	MIRNA=N	1:4985068-4985391	3.22447	1.87437	3.35453	3.33581	3.13049	0.453011	0.296614	0.999916	Solyc01g010190	1	itag	4983955	4984873	protein_coding	Unknown Protein
Cluster_799	DicerCall=24	MIRNA=N	1:4985068-4985391	3.22447	1.87437	3.35453	3.33581	3.13049	0.453011	0.296614	0.999916	NCRNA_1_307	1	ensembl_genomes	4983513	4983792	miRNA	NA
Cluster_799	DicerCall=24	MIRNA=N	1:4985068-4985391	3.22447	1.87437	3.35453	3.33581	3.13049	0.453011	0.296614	0.999916	NCRNA_1_206	1	ensembl_genomes	4983511	4983794	miRNA	NA
Cluster_800	DicerCall=24	MIRNA=N	1:4993347-4993551	1.2229	0.829953	3.66293	3.0217	2.70589	0.742005	0.244052	0.999916	Solyc01g010210	1	itag	4991984	4992541	protein_coding	Unknown Protein
Cluster_801	DicerCall=24	MIRNA=N	1:4995658-4996153	4.12513	4.59614	4.5367	4.16189	4.41343	-0.097753	0.742776	0.999916	NA	NA	NA	NA	NA	NA	NA
Cluster_802	DicerCall=21	MIRNA=N	1:5033060-5033411	2.38651	3.48475	2.58365	1.85095	2.79246	0.0773276	0.87344	0.999916	Solyc01g010250	1	itag	5033711	5037078	protein_coding	6-phosphogluconolactonase (B6U0H2_MAIZE)
Cluster_802	DicerCall=21	MIRNA=N	1:5033060-5033411	2.38651	3.48475	2.58365	1.85095	2.79246	0.0773276	0.87344	0.999916	Solyc01g010240	1	itag	5028897	5031428	protein_coding	CRABS CLAW (Fragment) (Q5EMM8_GOSHI)
Cluster_803	DicerCall=24	MIRNA=N	1:5038862-5039230	3.83421	3.84244	2.53534	2.5253	3.37527	0.070929	0.857785	0.999916	Solyc01g010250	1	itag	5033711	5037078	protein_coding	6-phosphogluconolactonase (B6U0H2_MAIZE)
Cluster_804	DicerCall=24	MIRNA=N	1:5039935-5040601	2.89756	3.00781	2.89483	2.74882	2.94656	-0.0906375	0.829537	0.999916	NA	NA	NA	NA	NA	NA	NA
Cluster_805	DicerCall=24	MIRNA=N	1:5041523-5041851	2.01146	1.87719	2.95631	3.16882	2.67982	-0.190232	0.701377	0.999916	NA	NA	NA	NA	NA	NA	NA
Cluster_806	DicerCall=24	MIRNA=N	1:5042423-5043135	4.19345	4.16332	4.38405	3.95459	4.19855	0.281496	0.316427	0.999916	NA	NA	NA	NA	NA	NA	NA
Cluster_807	DicerCall=24	MIRNA=N	1:5043604-5043768	3.95354	3.55984	2.34785	1.45952	3.16984	0.748182	0.10481	0.932406	NA	NA	NA	NA	NA	NA	NA
Cluster_808	DicerCall=24	MIRNA=N	1:5045783-5046703	3.53913	2.70128	2.0378	1.67636	2.74121	0.622437	0.206634	0.999916	NA	NA	NA	NA	NA	NA	NA
Cluster_809	DicerCall=24	MIRNA=N	1:5047013-5047383	3.36485	2.85275	2.99009	2.82185	3.07179	0.401162	0.319795	0.999916	NA	NA	NA	NA	NA	NA	NA
Cluster_810	DicerCall=24	MIRNA=N	1:5057827-5058540	3.33703	3.31454	2.4487	3.12248	3.1334	-0.261931	0.507889	0.999916	Solyc01g010260	1	itag	5060341	5062538	protein_coding	Cytochrome P450
Cluster_811	DicerCall=24	MIRNA=N	1:5061372-5061812	3.7513	4.06035	3.6387	3.01447	3.69726	0.289625	0.38954	0.999916	Solyc01g010260	1	itag	5060341	5062538	protein_coding	Cytochrome P450
Cluster_811	DicerCall=24	MIRNA=N	1:5061372-5061812	3.7513	4.06035	3.6387	3.01447	3.69726	0.289625	0.38954	0.999916	NCRNA_1_317	1	ensembl_genomes	5061527	5061807	miRNA	NA
Cluster_811	DicerCall=24	MIRNA=N	1:5061372-5061812	3.7513	4.06035	3.6387	3.01447	3.69726	0.289625	0.38954	0.999916	NCRNA_1_284	1	ensembl_genomes	5061527	5061807	miRNA	NA
Cluster_811	DicerCall=24	MIRNA=N	1:5061372-5061812	3.7513	4.06035	3.6387	3.01447	3.69726	0.289625	0.38954	0.999916	Solyc01g010270	1	itag	5062742	5065710	protein_coding	Nitrilase associated protein-like (Fragment) (Q1HEA6_MUSAC)
Cluster_812	DicerCall=24	MIRNA=N	1:5077362-5077887	3.97714	4.03475	3.52505	3.58829	3.84851	-0.0938186	0.784076	0.999916	Solyc01g010280	1	itag	5078701	5080261	protein_coding	Unknown Protein
Cluster_813	DicerCall=24	MIRNA=N	1:5078618-5078762	3.74154	3.20695	3.6385	3.76279	3.63155	0.210791	0.529372	0.999916	Solyc01g010280	1	itag	5078701	5080261	protein_coding	Unknown Protein
Cluster_814	DicerCall=24	MIRNA=N	1:5082846-5083473	3.0654	2.95426	5.17067	5.20466	4.51426	0.00803842	0.981278	0.999916	NA	NA	NA	NA	NA	NA	NA
Cluster_815	DicerCall=24	MIRNA=N	1:5084789-5084919	3.50254	3.94053	4.28303	3.92305	3.97632	0.0575234	0.856268	0.999916	Solyc01g010290	1	itag	5087121	5091624	protein_coding	Ureide permease 2 (B6U6B9_MAIZE)
Cluster_816	DicerCall=24	MIRNA=N	1:5086155-5086471	3.72162	3.06175	3.22558	3.41628	3.42002	0.25247	0.495315	0.999916	Solyc01g010290	1	itag	5087121	5091624	protein_coding	Ureide permease 2 (B6U6B9_MAIZE)
Cluster_817	DicerCall=24	MIRNA=N	1:5132688-5133368	6.34648	6.17347	6.32754	6.43003	6.3476	0.0743815	0.737124	0.999916	Solyc01g010310	1	itag	5134694	5138389	protein_coding	Glucan endo-1 3-beta-glucosidase 3 (B6UAN6_MAIZE)
Cluster_818	DicerCall=24	MIRNA=N	1:5142420-5143157	4.49335	4.34275	3.24625	2.95108	3.94308	0.173771	0.605748	0.999916	Solyc01g010330	1	itag	5144793	5145236	protein_coding	Unknown Protein
Cluster_818	DicerCall=24	MIRNA=N	1:5142420-5143157	4.49335	4.34275	3.24625	2.95108	3.94308	0.173771	0.605748	0.999916	Solyc01g010320	1	itag	5142525	5144562	protein_coding	Mutator-like transposase (Q8W3H2_ORYSA)
Cluster_819	DicerCall=24	MIRNA=N	1:5148197-5148819	2.50942	2.94008	3.20632	3.50536	3.14354	-0.453769	0.26825	0.999916	Solyc01g010340	1	itag	5146632	5148976	protein_coding	Serine/threonine-protein phosphatase 7 long form homolog (PPP7L_ARATH)
Cluster_820	DicerCall=24	MIRNA=N	1:5150167-5150782	3.80546	2.98767	1.74731	2.91988	3.10732	-0.344539	0.449578	0.999916	Solyc01g010340	1	itag	5146632	5148976	protein_coding	Serine/threonine-protein phosphatase 7 long form homolog (PPP7L_ARATH)
Cluster_821	DicerCall=24	MIRNA=N	1:5153155-5153787	3.67596	4.15412	3.39276	3.35875	3.70478	-0.19438	0.551663	0.999916	Solyc01g010350	1	itag	5153980	5158097	protein_coding	Glucose-6-phosphate/phosphate translocator (Q7XY15_WHEAT)
Cluster_822	DicerCall=24	MIRNA=N	1:5157155-5157752	1.13032	2.03707	3.24918	3.43197	2.79562	-0.515731	0.323585	0.999916	Solyc01g010350	1	itag	5153980	5158097	protein_coding	Glucose-6-phosphate/phosphate translocator (Q7XY15_WHEAT)
Cluster_823	DicerCall=24	MIRNA=N	1:5159138-5159356	4.32938	3.73441	5.00256	5.0748	4.65267	0.302349	0.270639	0.999916	Solyc01g010350	1	itag	5153980	5158097	protein_coding	Glucose-6-phosphate/phosphate translocator (Q7XY15_WHEAT)
Cluster_824	DicerCall=24	MIRNA=N	1:5169498-5169800	2.18947	2.66891	2.98718	3.0366	2.82694	-0.462043	0.312516	0.999916	Solyc01g010360	1	itag	5171935	5175097	protein_coding	14-3-3-like protein GF14 epsilon (14310_ARATH)
Cluster_825	DicerCall=24	MIRNA=N	1:5184269-5189907	8.69894	8.56071	8.82458	8.42044	8.63826	0.263077	0.0626528	0.759404	NA	NA	NA	NA	NA	NA	NA
Cluster_826	DicerCall=24	MIRNA=N	1:5194380-5194657	3.99801	4.11249	3.12875	2.95618	3.66316	0.050023	0.882517	0.999916	Solyc01g010370	1	itag	5195720	5200331	protein_coding	Dehydration-responsive protein-like (Q653G1_ORYSJ)
Cluster_827	DicerCall=24	MIRNA=N	1:5215616-5216258	4.23587	3.93815	4.20296	4.38918	4.22457	0.0508046	0.860752	0.999916	NA	NA	NA	NA	NA	NA	NA
Cluster_828	DicerCall=24	MIRNA=N	1:5216506-5216772	3.08331	2.79376	4.67291	4.67877	4.08277	0.160797	0.640387	0.999916	NA	NA	NA	NA	NA	NA	NA
Cluster_829	DicerCall=24	MIRNA=N	1:5220463-5220854	4.86129	4.2078	4.11606	4.36574	4.4429	0.236102	0.400558	0.999916	Solyc01g010380	1	itag	5221559	5221914	protein_coding	Unknown Protein
Cluster_830	DicerCall=24	MIRNA=N	1:5221792-5222351	3.35735	3.53609	3.91731	4.47985	3.9334	-0.403496	0.239195	0.999916	Solyc01g010380	1	itag	5221559	5221914	protein_coding	Unknown Protein
Cluster_831	DicerCall=24	MIRNA=N	1:5222654-5222872	3.94681	3.98464	4.17369	4.4543	4.17181	-0.191191	0.509963	0.999916	Solyc01g010380	1	itag	5221559	5221914	protein_coding	Unknown Protein
Cluster_832	DicerCall=N	MIRNA=N	1:5240515-5240784	4.71595	4.15634	3.13334	4.28286	4.4939	-0.0810612	0.909985	0.999916	NA	NA	NA	NA	NA	NA	NA
Cluster_833	DicerCall=24	MIRNA=N	1:5249899-5250085	2.82546	2.86507	3.07996	2.92048	3.02048	0.161321	0.715533	0.999916	NA	NA	NA	NA	NA	NA	NA
Cluster_834	DicerCall=24	MIRNA=N	1:5252144-5252374	3.8165	4.65592	4.63809	4.44294	4.44029	-0.355113	0.191323	0.999916	Solyc01g010390	1	itag	5254174	5260994	protein_coding	Beta-glucosidase (D3YJ59_VITVI)
Cluster_835	DicerCall=24	MIRNA=N	1:5271963-5272404	2.9312	3.12818	2.05548	2.47604	2.78629	-0.390088	0.416989	0.999916	NA	NA	NA	NA	NA	NA	NA
Cluster_836	DicerCall=24	MIRNA=N	1:5278134-5278925	3.8446	3.89789	4.51715	4.71114	4.33344	-0.113991	0.708182	0.999916	TRNA_1_113	1	ensembl_genomes	5279545	5279617	tRNA	NA
Cluster_837	DicerCall=24	MIRNA=N	1:5279754-5280178	1.70309	2.19936	3.05115	3.35835	2.77459	-0.254601	0.595844	0.999916	TRNA_1_113	1	ensembl_genomes	5279545	5279617	tRNA	NA
Cluster_838	DicerCall=24	MIRNA=N	1:5287035-5287701	3.70724	3.92869	4.63251	4.4593	4.27088	0.0359174	0.906404	0.999916	NA	NA	NA	NA	NA	NA	NA
Cluster_839	DicerCall=24	MIRNA=N	1:5289578-5289781	1.18662	0.85316	2.88974	3.75794	2.73311	-0.014831	0.981532	0.999916	TRNA_1_112	1	ensembl_genomes	5291070	5291143	tRNA_pseudogene	NA
Cluster_840	DicerCall=24	MIRNA=N	1:5294162-5294463	2.39877	1.92856	3.53352	3.11373	2.94226	0.644173	0.164903	0.999916	NA	NA	NA	NA	NA	NA	NA
Cluster_841	DicerCall=24	MIRNA=N	1:5296554-5296655	0.819559	0.940632	5.13678	5.28863	4.33881	0.0224087	0.972471	0.999916	NA	NA	NA	NA	NA	NA	NA
Cluster_842	DicerCall=24	MIRNA=N	1:5297951-5298342	2.14267	2.4393	3.13704	3.23873	2.84345	-0.210403	0.635136	0.999916	NA	NA	NA	NA	NA	NA	NA
Cluster_843	DicerCall=24	MIRNA=N	1:5307829-5308103	3.87547	3.72834	2.5924	2.8458	3.40164	-0.0453268	0.905499	0.999916	NA	NA	NA	NA	NA	NA	NA
Cluster_844	DicerCall=24	MIRNA=N	1:5308859-5309200	4.09398	4.57235	3.99434	3.84152	4.19006	-0.11211	0.707784	0.999916	Solyc01g010410	1	itag	5311121	5313481	protein_coding	Cys2/His2 zinc-finger transcription factor (Q4U316_SILLA)
Cluster_845	DicerCall=24	MIRNA=N	1:5317870-5318303	4.18723	4.19278	1.82799	2.42684	3.54405	-0.235399	0.563329	0.999916	NA	NA	NA	NA	NA	NA	NA
Cluster_846	DicerCall=24	MIRNA=N	1:5324360-5325211	4.1296	4.13141	4.02175	3.71387	4.0316	0.119546	0.689851	0.999916	NA	NA	NA	NA	NA	NA	NA
Cluster_847	DicerCall=24	MIRNA=N	1:5329943-5330393	3.23422	3.05451	2.72739	2.58025	2.95827	0.215452	0.604361	0.999916	NA	NA	NA	NA	NA	NA	NA
Cluster_848	DicerCall=24	MIRNA=N	1:5330730-5331470	4.59671	4.78893	4.54999	4.66324	4.69017	-0.0994546	0.725824	0.999916	NA	NA	NA	NA	NA	NA	NA
Cluster_849	DicerCall=24	MIRNA=N	1:5346172-5346471	2.0547	3.19951	3.65724	1.90006	2.96628	0.26259	0.576222	0.999916	Solyc01g010440	1	itag	5342392	5348166	protein_coding	Unknown Protein
Cluster_850	DicerCall=22	MIRNA=N	1:5352524-5352708	2.87071	2.77201	2.58207	2.20678	2.75136	0.271841	0.588116	0.999916	Solyc01g010450	1	itag	5349472	5351378	protein_coding	Ulp1 protease family C-terminal catalytic domain containing protein (Q60D46_SOLDE)
Cluster_851	DicerCall=24	MIRNA=N	1:5354367-5354790	4.15101	4.39784	3.60632	3.6261	4.03323	-0.215236	0.518334	0.999916	Solyc01g010460	1	itag	5356756	5359109	protein_coding	Unknown Protein
Cluster_852	DicerCall=24	MIRNA=N	1:5368630-5368932	3.05656	2.52851	3.33011	3.78341	3.36372	0.162549	0.706878	0.999916	Solyc01g010480	1	itag	5365583	5369039	protein_coding	Potassium voltage-gated channel subfamily H member 8 (KCNH8_HUMAN)
Cluster_853	DicerCall=24	MIRNA=N	1:5375395-5375904	1.49242	1.58787	4.06575	3.99314	3.35229	-0.0168317	0.971826	0.999916	Solyc01g010490	1	itag	5373579	5375529	protein_coding	Cytochrome P450
Cluster_854	DicerCall=24	MIRNA=N	1:5392393-5392774	2.3459	2.55615	3.31301	3.43037	3.0204	-0.300233	0.47478	0.999916	NA	NA	NA	NA	NA	NA	NA
Cluster_855	DicerCall=24	MIRNA=N	1:5393417-5393837	3.43718	2.67574	2.25318	2.83292	2.97567	0.100944	0.83231	0.999916	NA	NA	NA	NA	NA	NA	NA
Cluster_856	DicerCall=24	MIRNA=N	1:5424469-5424794	4.9785	5.05151	3.98767	4.03855	4.61989	-0.0409051	0.879722	0.999916	NA	NA	NA	NA	NA	NA	NA
Cluster_857	DicerCall=24	MIRNA=N	1:5431977-5432287	3.7146	3.77563	3.24747	3.38958	3.61707	-0.0851593	0.820072	0.999916	NA	NA	NA	NA	NA	NA	NA
Cluster_858	DicerCall=24	MIRNA=N	1:5442180-5442504	3.49554	3.47962	2.73021	2.61093	3.15644	0.0640399	0.868649	0.999916	NA	NA	NA	NA	NA	NA	NA
Cluster_859	DicerCall=24	MIRNA=N	1:5445488-5445632	3.12227	3.40625	5.19276	4.59039	4.34061	0.126054	0.683753	0.999916	Solyc01g010500	1	itag	5446120	5450141	protein_coding	Ein3-binding f-box protein 3 (B9HA53_POPTR)
Cluster_860	DicerCall=24	MIRNA=N	1:5447894-5447984	2.76561	2.96184	2.97143	3.15496	3.0444	-0.106223	0.803317	0.999916	Solyc01g010500	1	itag	5446120	5450141	protein_coding	Ein3-binding f-box protein 3 (B9HA53_POPTR)
Cluster_861	DicerCall=24	MIRNA=N	1:5448147-5448416	2.15418	2.50841	3.42438	4.16057	3.34412	-0.481375	0.25778	0.999916	Solyc01g010500	1	itag	5446120	5450141	protein_coding	Ein3-binding f-box protein 3 (B9HA53_POPTR)
Cluster_862	DicerCall=24	MIRNA=N	1:5450407-5450655	2.93159	3.03495	2.10341	2.58261	2.76771	-0.20366	0.652347	0.999916	Solyc01g010500	1	itag	5446120	5450141	protein_coding	Ein3-binding f-box protein 3 (B9HA53_POPTR)
Cluster_863	DicerCall=24	MIRNA=N	1:5460036-5460263	2.9183	3.61289	2.82332	3.43694	3.34587	-0.37665	0.334189	0.999916	NA	NA	NA	NA	NA	NA	NA
Cluster_864	DicerCall=24	MIRNA=N	1:5463146-5463354	3.48371	3.69471	2.78573	2.49463	3.28185	0.0613398	0.88346	0.999916	NA	NA	NA	NA	NA	NA	NA
Cluster_865	DicerCall=24	MIRNA=N	1:5464436-5465155	2.65882	5.47709	4.72654	5.27404	4.88533	-1.78574	4.59e-09	4.78e-07	NA	NA	NA	NA	NA	NA	NA
Cluster_866	DicerCall=24	MIRNA=N	1:5479226-5479741	4.38146	4.61224	3.20266	3.40602	4.06314	-0.222307	0.49146	0.999916	NA	NA	NA	NA	NA	NA	NA
Cluster_867	DicerCall=24	MIRNA=N	1:5488107-5488288	4.06196	3.23802	3.89183	3.75292	3.83196	0.445741	0.219024	0.999916	NA	NA	NA	NA	NA	NA	NA
Cluster_868	DicerCall=24	MIRNA=N	1:5495943-5496834	4.42823	4.4768	6.20254	6.20012	5.59508	-0.00285561	0.990726	0.999916	NCRNA_1_31	1	ensembl_genomes	5495395	5495676	miRNA	NA
Cluster_868	DicerCall=24	MIRNA=N	1:5495943-5496834	4.42823	4.4768	6.20254	6.20012	5.59508	-0.00285561	0.990726	0.999916	NCRNA_1_318	1	ensembl_genomes	5498206	5498486	miRNA	NA
Cluster_868	DicerCall=24	MIRNA=N	1:5495943-5496834	4.42823	4.4768	6.20254	6.20012	5.59508	-0.00285561	0.990726	0.999916	NCRNA_1_321	1	ensembl_genomes	5498206	5498486	miRNA	NA
Cluster_868	DicerCall=24	MIRNA=N	1:5495943-5496834	4.42823	4.4768	6.20254	6.20012	5.59508	-0.00285561	0.990726	0.999916	NCRNA_1_62	1	ensembl_genomes	5495395	5495676	miRNA	NA
Cluster_869	DicerCall=24	MIRNA=N	1:5497386-5497651	3.95354	3.7188	3.56078	4.13852	3.89042	-0.17855	0.578202	0.999916	NCRNA_1_62	1	ensembl_genomes	5495395	5495676	miRNA	NA
Cluster_869	DicerCall=24	MIRNA=N	1:5497386-5497651	3.95354	3.7188	3.56078	4.13852	3.89042	-0.17855	0.578202	0.999916	NCRNA_1_318	1	ensembl_genomes	5498206	5498486	miRNA	NA
Cluster_869	DicerCall=24	MIRNA=N	1:5497386-5497651	3.95354	3.7188	3.56078	4.13852	3.89042	-0.17855	0.578202	0.999916	NCRNA_1_31	1	ensembl_genomes	5495395	5495676	miRNA	NA
Cluster_869	DicerCall=24	MIRNA=N	1:5497386-5497651	3.95354	3.7188	3.56078	4.13852	3.89042	-0.17855	0.578202	0.999916	NCRNA_1_321	1	ensembl_genomes	5498206	5498486	miRNA	NA
Cluster_870	DicerCall=24	MIRNA=N	1:5500866-5501779	3.66621	3.64271	4.40512	3.49581	3.86609	0.495326	0.114637	0.95266	NCRNA_1_321	1	ensembl_genomes	5498206	5498486	miRNA	NA
Cluster_870	DicerCall=24	MIRNA=N	1:5500866-5501779	3.66621	3.64271	4.40512	3.49581	3.86609	0.495326	0.114637	0.95266	NCRNA_1_318	1	ensembl_genomes	5498206	5498486	miRNA	NA
Cluster_871	DicerCall=24	MIRNA=N	1:5505131-5505532	6.8633	7.3979	5.11112	5.98026	6.674	-0.541168	0.112258	0.947399	NA	NA	NA	NA	NA	NA	NA
Cluster_872	DicerCall=24	MIRNA=N	1:5506627-5506895	6.92756	7.39049	3.50392	4.09585	6.32958	-0.537384	0.0368111	0.573935	Solyc01g010510	1	itag	5508421	5510219	protein_coding	Pentatricopeptide repeat-containing protein (D7KPN1_ARALY)
Cluster_873	DicerCall=24	MIRNA=N	1:5511969-5512679	4.34345	4.44696	4.37732	4.41597	4.4166	-0.0893798	0.746138	0.999916	Solyc01g010510	1	itag	5508421	5510219	protein_coding	Pentatricopeptide repeat-containing protein (D7KPN1_ARALY)
Cluster_874	DicerCall=24	MIRNA=N	1:5518052-5518362	2.81563	3.18935	4.08654	3.80164	3.68609	0.048231	0.910918	0.999916	NA	NA	NA	NA	NA	NA	NA
Cluster_875	DicerCall=24	MIRNA=N	1:5519110-5519247	3.9393	3.48296	3.3006	3.74585	3.6848	-0.0875407	0.804819	0.999916	NA	NA	NA	NA	NA	NA	NA
Cluster_876	DicerCall=24	MIRNA=N	1:5533198-5533324	2.77931	3.03442	2.51107	2.80979	2.83417	-0.309329	0.47471	0.999916	NA	NA	NA	NA	NA	NA	NA
Cluster_877	DicerCall=24	MIRNA=N	1:5548139-5548452	2.5995	2.85006	3.34078	3.20457	3.09868	-0.0750316	0.859535	0.999916	Solyc01g010530	1	itag	5548702	5550171	protein_coding	Sugar transporter protein 5 (manually curated)
Cluster_878	DicerCall=24	MIRNA=N	1:5549045-5549338	1.79786	1.85559	3.55884	3.55448	3.00855	0.0505497	0.917494	0.999916	Solyc01g010530	1	itag	5548702	5550171	protein_coding	Sugar transporter protein 5 (manually curated)
Cluster_879	DicerCall=24	MIRNA=N	1:5556384-5556582	3.07462	3.269	3.19018	3.53935	3.36068	-0.184262	0.646863	0.999916	Solyc01g010550	1	itag	5557953	5558637	protein_coding	Unknown Protein
Cluster_879	DicerCall=24	MIRNA=N	1:5556384-5556582	3.07462	3.269	3.19018	3.53935	3.36068	-0.184262	0.646863	0.999916	Solyc01g010540	1	itag	5553483	5556672	protein_coding	Ribosomal protein (B3TM27_ELAGV)
Cluster_880	DicerCall=24	MIRNA=N	1:5561604-5561789	2.36272	2.87918	2.26501	3.0293	2.72976	-0.653808	0.156515	0.999916	NA	NA	NA	NA	NA	NA	NA
Cluster_881	DicerCall=24	MIRNA=N	1:5562158-5562972	4.9515	5.37687	4.80653	4.61622	4.98182	-0.0975164	0.687188	0.999916	NA	NA	NA	NA	NA	NA	NA
Cluster_882	DicerCall=24	MIRNA=N	1:5579260-5579530	2.91047	3.71893	2.97681	2.79945	3.27016	-0.119185	0.773819	0.999916	Solyc01g010570	1	itag	5581068	5585872	protein_coding	Mucin-like protein (Fragment) (B0FSK5_9MAGN)
Cluster_883	DicerCall=24	MIRNA=N	1:5579641-5580283	2.98687	2.93766	1.91022	3.01447	2.82828	-0.533317	0.231977	0.999916	Solyc01g010570	1	itag	5581068	5585872	protein_coding	Mucin-like protein (Fragment) (B0FSK5_9MAGN)
Cluster_884	DicerCall=24	MIRNA=N	1:5589059-5589643	3.55348	2.99651	2.33593	3.02516	3.14607	-0.0685306	0.876484	0.999916	Solyc01g010580	1	itag	5590470	5593394	protein_coding	Ribosomal protein (B3TM27_ELAGV)
Cluster_885	DicerCall=24	MIRNA=N	1:5589786-5590294	3.00071	2.41125	2.72083	3.09637	2.92543	0.215998	0.637885	0.999916	Solyc01g010580	1	itag	5590470	5593394	protein_coding	Ribosomal protein (B3TM27_ELAGV)
Cluster_886	DicerCall=24	MIRNA=N	1:5593750-5594306	5.05156	4.73747	4.58228	4.20212	4.68691	0.358409	0.154065	0.999916	Solyc01g010580	1	itag	5590470	5593394	protein_coding	Ribosomal protein (B3TM27_ELAGV)
Cluster_886	DicerCall=24	MIRNA=N	1:5593750-5594306	5.05156	4.73747	4.58228	4.20212	4.68691	0.358409	0.154065	0.999916	Solyc01g010590	1	itag	5594931	5600715	protein_coding	Peptidyl-prolyl cis-trans isomerase A (B6TSE8_MAIZE)
Cluster_887	DicerCall=24	MIRNA=N	1:5605854-5606389	3.76916	3.34021	4.26992	3.9645	3.89124	0.350268	0.260676	0.999916	NCRNA_1_37	1	ensembl_genomes	5603272	5603555	miRNA	NA
Cluster_887	DicerCall=24	MIRNA=N	1:5605854-5606389	3.76916	3.34021	4.26992	3.9645	3.89124	0.350268	0.260676	0.999916	NCRNA_1_90	1	ensembl_genomes	5603272	5603555	miRNA	NA
Cluster_887	DicerCall=24	MIRNA=N	1:5605854-5606389	3.76916	3.34021	4.26992	3.9645	3.89124	0.350268	0.260676	0.999916	Solyc01g010600	1	itag	5607104	5611257	protein_coding	Homeobox-leucine zipper-like protein (Q3HRT1_PICGL)
Cluster_888	DicerCall=N	MIRNA=N	1:5614274-5614488	2.88488	5.50507	4.48571	1.21469	4.43034	0.840166	0.123055	0.963683	NA	NA	NA	NA	NA	NA	NA
Cluster_889	DicerCall=24	MIRNA=N	1:5615162-5615495	0.825622	2.03707	3.45929	2.88123	2.62801	-0.488123	0.40663	0.999916	NA	NA	NA	NA	NA	NA	NA
Cluster_890	DicerCall=24	MIRNA=N	1:5621473-5621825	4.10947	4.49696	2.90713	3.07524	3.83669	-0.355312	0.300484	0.999916	NA	NA	NA	NA	NA	NA	NA
Cluster_891	DicerCall=24	MIRNA=N	1:5621942-5622494	9.111	8.99618	6.40919	6.42691	8.27329	0.0460381	0.754594	0.999916	NA	NA	NA	NA	NA	NA	NA
Cluster_892	DicerCall=24	MIRNA=N	1:5624550-5625597	4.05439	3.56828	4.18578	4.62835	4.18207	0.0312711	0.917318	0.999916	NA	NA	NA	NA	NA	NA	NA
Cluster_893	DicerCall=24	MIRNA=N	1:5629403-5630258	5.33088	5.49221	4.7079	4.24101	5.06782	0.183584	0.498425	0.999916	Solyc01g010610	1	itag	5628975	5629671	protein_coding	Unknown Protein; contains Interpro domain(s) IPR003656 Zinc finger, BED-type predicted
Cluster_894	DicerCall=24	MIRNA=N	1:5634070-5634242	3.33018	3.14316	4.18424	3.49844	3.67021	0.343838	0.369206	0.999916	Solyc01g010630	1	itag	5634522	5639332	protein_coding	Ulp1 protease family C-terminal catalytic domain containing protein (Q60D46_SOLDE)
Cluster_895	DicerCall=21	MIRNA=N	1:5635171-5635419	1.98331	2.56264	3.23502	3.26806	2.95104	-0.363348	0.439756	0.999916	Solyc01g010630	1	itag	5634522	5639332	protein_coding	Ulp1 protease family C-terminal catalytic domain containing protein (Q60D46_SOLDE)
Cluster_896	DicerCall=24	MIRNA=N	1:5639315-5639620	3.8335	3.70185	6.19501	6.10514	5.41295	0.131199	0.603141	0.999916	Solyc01g010630	1	itag	5634522	5639332	protein_coding	Ulp1 protease family C-terminal catalytic domain containing protein (Q60D46_SOLDE)
Cluster_897	DicerCall=24	MIRNA=N	1:5640561-5640709	5.70506	5.8267	2.23964	2.62165	4.94519	-0.282339	0.441427	0.999916	Solyc01g010630	1	itag	5634522	5639332	protein_coding	Ulp1 protease family C-terminal catalytic domain containing protein (Q60D46_SOLDE)
Cluster_898	DicerCall=24	MIRNA=N	1:5651857-5653041	3.19269	3.95008	3.90304	3.7605	3.80565	-0.180117	0.622636	0.999916	Solyc01g010650	1	itag	5655290	5660901	protein_coding	UDP-galactose transporter 3 (D7KBJ4_ARALY)
Cluster_899	DicerCall=24	MIRNA=N	1:5653128-5654278	3.26351	3.56353	3.05623	3.27622	3.33592	-0.280928	0.444858	0.999916	Solyc01g010650	1	itag	5655290	5660901	protein_coding	UDP-galactose transporter 3 (D7KBJ4_ARALY)
Cluster_900	DicerCall=24	MIRNA=N	1:5654666-5655024	3.13534	2.97659	3.11633	3.16269	3.17523	0.0937261	0.819253	0.999916	Solyc01g010650	1	itag	5655290	5660901	protein_coding	UDP-galactose transporter 3 (D7KBJ4_ARALY)
Cluster_901	DicerCall=24	MIRNA=N	1:5661517-5661585	3.32308	3.20695	3.41038	3.15888	3.3079	0.132792	0.718707	0.999916	Solyc01g010650	1	itag	5655290	5660901	protein_coding	UDP-galactose transporter 3 (D7KBJ4_ARALY)
Cluster_902	DicerCall=24	MIRNA=N	1:5661941-5662314	3.82445	3.08404	2.52968	3.27213	3.35461	-0.0572085	0.888781	0.999916	Solyc01g010650	1	itag	5655290	5660901	protein_coding	UDP-galactose transporter 3 (D7KBJ4_ARALY)
Cluster_903	DicerCall=24	MIRNA=N	1:5664911-5664979	5.65082	5.43454	0	0	5.0586	0.358022	0.772651	0.999916	NCRNA_1_289	1	ensembl_genomes	5667130	5667409	miRNA	NA
Cluster_903	DicerCall=24	MIRNA=N	1:5664911-5664979	5.65082	5.43454	0	0	5.0586	0.358022	0.772651	0.999916	NCRNA_1_197	1	ensembl_genomes	5667130	5667409	miRNA	NA
Cluster_904	DicerCall=24	MIRNA=N	1:5674417-5674483	1.03544	0.266815	3.50401	4.50787	3.40052	0.886479	0.383146	0.999916	Solyc01g010660	1	itag	5673997	5680626	protein_coding	Receptor-like protein kinase At3g21340 (RLK6_ARATH)
Cluster_905	DicerCall=24	MIRNA=N	1:5677746-5678175	3.05729	1.98435	3.05422	2.99932	2.8922	0.794662	0.0791284	0.839647	Solyc01g010660	1	itag	5673997	5680626	protein_coding	Receptor-like protein kinase At3g21340 (RLK6_ARATH)
Cluster_906	DicerCall=22	MIRNA=N	1:5694645-5695054	3.69699	3.53897	0.764579	0	2.83265	1.36695	0.0898447	0.881843	Solyc01g010670	1	itag	5692071	5693406	protein_coding	Unknown Protein
Cluster_907	DicerCall=24	MIRNA=N	1:5695426-5696107	3.88748	4.05969	3.85721	3.67353	3.90783	-0.0204532	0.94818	0.999916	Solyc01g010670	1	itag	5692071	5693406	protein_coding	Unknown Protein
Cluster_907	DicerCall=24	MIRNA=N	1:5695426-5696107	3.88748	4.05969	3.85721	3.67353	3.90783	-0.0204532	0.94818	0.999916	Solyc01g010680	1	itag	5698129	5701473	protein_coding	Genomic DNA chromosome 5 P1 clone MRD20 (Q9FH72_ARATH)
Cluster_908	DicerCall=24	MIRNA=N	1:5701636-5703460	6.41075	6.58184	6.00537	5.87343	6.26225	0.00442047	0.982689	0.999916	Solyc01g010680	1	itag	5698129	5701473	protein_coding	Genomic DNA chromosome 5 P1 clone MRD20 (Q9FH72_ARATH)
Cluster_908	DicerCall=24	MIRNA=N	1:5701636-5703460	6.41075	6.58184	6.00537	5.87343	6.26225	0.00442047	0.982689	0.999916	Solyc01g010690	1	itag	5704672	5706189	protein_coding	Polyvinylalcohol dehydrogenase (D4SWQ1_9XANT)
Cluster_909	DicerCall=24	MIRNA=N	1:5703914-5704295	3.31385	2.58327	2.39313	3.28343	3.01105	-0.0642423	0.880979	0.999916	Solyc01g010680	1	itag	5698129	5701473	protein_coding	Genomic DNA chromosome 5 P1 clone MRD20 (Q9FH72_ARATH)
Cluster_909	DicerCall=24	MIRNA=N	1:5703914-5704295	3.31385	2.58327	2.39313	3.28343	3.01105	-0.0642423	0.880979	0.999916	Solyc01g010690	1	itag	5704672	5706189	protein_coding	Polyvinylalcohol dehydrogenase (D4SWQ1_9XANT)
Cluster_910	DicerCall=24	MIRNA=N	1:5708141-5708430	2.75003	2.32543	2.39098	3.02884	2.71771	-0.18222	0.698349	0.999916	Solyc01g010690	1	itag	5704672	5706189	protein_coding	Polyvinylalcohol dehydrogenase (D4SWQ1_9XANT)
Cluster_911	DicerCall=22	MIRNA=N	1:5711159-5711370	5.62237	6.27886	1.59112	0.768949	5.05896	0.362812	0.506883	0.999916	NA	NA	NA	NA	NA	NA	NA
Cluster_912	DicerCall=22	MIRNA=N	1:5711806-5712040	4.67726	5.14753	1.15397	0.313114	4.0334	0.799029	0.278715	0.999916	NA	NA	NA	NA	NA	NA	NA
Cluster_913	DicerCall=24	MIRNA=N	1:5720275-5720527	3.08544	3.52159	1.47059	2.74882	2.94263	-0.754657	0.0952693	0.901733	NA	NA	NA	NA	NA	NA	NA
Cluster_914	DicerCall=24	MIRNA=N	1:5721220-5722165	4.20808	4.75828	2.30981	2.57459	3.84838	-0.43205	0.247083	0.999916	NA	NA	NA	NA	NA	NA	NA
Cluster_915	DicerCall=24	MIRNA=N	1:5722253-5724229	6.70224	6.53824	4.4722	3.92967	5.88604	0.357342	0.120977	0.962136	Solyc01g010700	1	itag	5726264	5728807	protein_coding	AKIN gamma (B4FX20_MAIZE)
Cluster_916	DicerCall=24	MIRNA=N	1:5732072-5732562	3.25679	3.00275	3.56399	3.12045	3.27155	0.367592	0.319124	0.999916	NCRNA_1_351	1	ensembl_genomes	5733544	5733837	miRNA	NA
Cluster_917	DicerCall=24	MIRNA=N	1:5733538-5733838	2.87091	3.40468	3.18126	2.62534	3.11749	0.0868306	0.832368	0.999916	NCRNA_1_351	1	ensembl_genomes	5733544	5733837	miRNA	NA
Cluster_918	DicerCall=24	MIRNA=N	1:5734081-5734367	4.28836	3.92297	3.13369	3.14256	3.73748	0.217384	0.521234	0.999916	NCRNA_1_351	1	ensembl_genomes	5733544	5733837	miRNA	NA
Cluster_919	DicerCall=24	MIRNA=N	1:5739808-5740491	2.23098	1.26875	3.63343	3.62495	3.04287	0.599999	0.206224	0.999916	Solyc01g010710	1	itag	5740284	5746099	protein_coding	Serine carboxypeptidase 1 (B6U0V5_MAIZE)
Cluster_920	DicerCall=24	MIRNA=N	1:5742333-5742736	3.61469	3.19135	2.15981	2.32454	3.00215	0.0672927	0.878311	0.999916	Solyc01g010710	1	itag	5740284	5746099	protein_coding	Serine carboxypeptidase 1 (B6U0V5_MAIZE)
Cluster_921	DicerCall=24	MIRNA=N	1:5743249-5743553	3.18948	3.36575	3.70143	3.53099	3.49525	0.0114475	0.974325	0.999916	Solyc01g010710	1	itag	5740284	5746099	protein_coding	Serine carboxypeptidase 1 (B6U0V5_MAIZE)
Cluster_922	DicerCall=24	MIRNA=N	1:5747595-5747858	2.62078	3.39818	1.79281	2.81092	2.81788	-1.05287	0.0268277	0.472896	Solyc01g010710	1	itag	5740284	5746099	protein_coding	Serine carboxypeptidase 1 (B6U0V5_MAIZE)
Cluster_922	DicerCall=24	MIRNA=N	1:5747595-5747858	2.62078	3.39818	1.79281	2.81092	2.81788	-1.05287	0.0268277	0.472896	Solyc01g010720	1	itag	5747143	5750774	protein_coding	Serine carboxypeptidase K10B2.2 (B6TKD2_MAIZE)
Cluster_923	DicerCall=24	MIRNA=N	1:5757073-5757690	4.90737	4.70753	5.7116	5.30787	5.24887	0.307566	0.254992	0.999916	Solyc01g010730	1	itag	5759086	5759364	protein_coding	Serine carboxypeptidase (B6SWY3_MAIZE)
Cluster_924	DicerCall=24	MIRNA=N	1:5760873-5761440	3.08744	2.87331	3.56413	3.47311	3.344	0.258878	0.511131	0.999916	Solyc01g010730	1	itag	5759086	5759364	protein_coding	Serine carboxypeptidase (B6SWY3_MAIZE)
Cluster_925	DicerCall=24	MIRNA=N	1:5763031-5763367	3.33018	3.10005	3.28775	3.596	3.39587	0.107476	0.777378	0.999916	NA	NA	NA	NA	NA	NA	NA
Cluster_926	DicerCall=N	MIRNA=N	1:5767998-5768071	7.58307	7.67576	5.6406	6.29675	7.4058	-0.122086	0.79081	0.999916	TRNA_1_11	1	ensembl_genomes	5767999	5768070	tRNA_pseudogene	NA
Cluster_927	DicerCall=24	MIRNA=N	1:5774431-5774670	1.0959	0.586345	4.21318	4.02807	3.29565	0.784451	0.240132	0.999916	NA	NA	NA	NA	NA	NA	NA
Cluster_928	DicerCall=24	MIRNA=N	1:5775455-5775951	4.84887	5.09044	5.21396	5.26917	5.13479	-0.173108	0.476716	0.999916	Solyc01g010740	1	itag	5778009	5781979	protein_coding	Pectate lyase family protein (D7M6R5_ARALY)
Cluster_929	DicerCall=24	MIRNA=N	1:5776354-5777327	4.28832	4.11852	4.78116	4.59525	4.49188	0.15563	0.573259	0.999916	Solyc01g010740	1	itag	5778009	5781979	protein_coding	Pectate lyase family protein (D7M6R5_ARALY)
Cluster_930	DicerCall=24	MIRNA=N	1:5780962-5781511	4.47753	4.08417	4.54034	4.47756	4.43682	0.285262	0.306342	0.999916	Solyc01g010750	1	itag	5783031	5788195	protein_coding	Stress responsive protein (B6STP1_MAIZE)
Cluster_930	DicerCall=24	MIRNA=N	1:5780962-5781511	4.47753	4.08417	4.54034	4.47756	4.43682	0.285262	0.306342	0.999916	Solyc01g010740	1	itag	5778009	5781979	protein_coding	Pectate lyase family protein (D7M6R5_ARALY)
Cluster_931	DicerCall=24	MIRNA=N	1:5790840-5791119	3.55713	3.83718	4.31142	3.84554	3.95947	0.217855	0.485322	0.999916	NA	NA	NA	NA	NA	NA	NA
Cluster_932	DicerCall=24	MIRNA=N	1:5801462-5801769	3.48296	3.5345	3.6461	3.41554	3.56079	0.0943019	0.785458	0.999916	NCRNA_1_376	1	ensembl_genomes	5803859	5804137	miRNA	NA
Cluster_932	DicerCall=24	MIRNA=N	1:5801462-5801769	3.48296	3.5345	3.6461	3.41554	3.56079	0.0943019	0.785458	0.999916	NCRNA_1_324	1	ensembl_genomes	5801464	5801746	miRNA	NA
Cluster_932	DicerCall=24	MIRNA=N	1:5801462-5801769	3.48296	3.5345	3.6461	3.41554	3.56079	0.0943019	0.785458	0.999916	NCRNA_1_279	1	ensembl_genomes	5801465	5801745	miRNA	NA
Cluster_933	DicerCall=24	MIRNA=N	1:5803856-5804141	3.27544	3.54028	2.68469	3.31821	3.33158	-0.285805	0.473893	0.999916	NCRNA_1_376	1	ensembl_genomes	5803859	5804137	miRNA	NA
Cluster_933	DicerCall=24	MIRNA=N	1:5803856-5804141	3.27544	3.54028	2.68469	3.31821	3.33158	-0.285805	0.473893	0.999916	NCRNA_1_279	1	ensembl_genomes	5801465	5801745	miRNA	NA
Cluster_933	DicerCall=24	MIRNA=N	1:5803856-5804141	3.27544	3.54028	2.68469	3.31821	3.33158	-0.285805	0.473893	0.999916	NCRNA_1_324	1	ensembl_genomes	5801464	5801746	miRNA	NA
Cluster_934	DicerCall=24	MIRNA=N	1:5806425-5806934	2.70844	3.19952	5.62817	5.96962	5.02546	-0.498359	0.13481	0.986665	NCRNA_1_376	1	ensembl_genomes	5803859	5804137	miRNA	NA
Cluster_935	DicerCall=24	MIRNA=N	1:5813482-5813755	3.46052	4.21451	3.77495	3.60004	3.82578	-0.267886	0.416561	0.999916	NCRNA_1_209	1	ensembl_genomes	5813051	5813153	snRNA	NA
Cluster_936	DicerCall=24	MIRNA=N	1:5815142-5815273	5.31585	4.9234	4.68856	4.43857	4.8945	0.357454	0.148314	0.999916	NCRNA_1_209	1	ensembl_genomes	5813051	5813153	snRNA	NA
Cluster_937	DicerCall=24	MIRNA=N	1:5818051-5818332	2.51518	3.30193	3.26756	2.91795	3.10293	-0.175603	0.677734	0.999916	NA	NA	NA	NA	NA	NA	NA
Cluster_938	DicerCall=24	MIRNA=N	1:5819483-5819816	2.94509	3.24128	2.04514	2.34218	2.78588	-0.366822	0.430807	0.999916	Solyc01g010760	1	itag	5821504	5825600	protein_coding	Porin/voltage-dependent anion-selective channel protein (A9P802_POPTR)
Cluster_939	DicerCall=24	MIRNA=N	1:5821014-5821194	4.41497	3.76348	3.74267	3.46995	3.91255	0.465912	0.129987	0.978353	Solyc01g010760	1	itag	5821504	5825600	protein_coding	Porin/voltage-dependent anion-selective channel protein (A9P802_POPTR)
Cluster_940	DicerCall=24	MIRNA=N	1:5826093-5826388	4.4386	4.58326	5.30371	4.95211	4.87649	0.149565	0.553342	0.999916	Solyc01g010760	1	itag	5821504	5825600	protein_coding	Porin/voltage-dependent anion-selective channel protein (A9P802_POPTR)
Cluster_940	DicerCall=24	MIRNA=N	1:5826093-5826388	4.4386	4.58326	5.30371	4.95211	4.87649	0.149565	0.553342	0.999916	Solyc01g010770	1	itag	5825560	5828696	protein_coding	Spfh domain / band 7 family protein (B4AS86_FRANO)
Cluster_941	DicerCall=24	MIRNA=N	1:5827209-5827576	4.55038	4.25186	3.31121	3.95122	4.14444	0.00851587	0.978685	0.999916	Solyc01g010770	1	itag	5825560	5828696	protein_coding	Spfh domain / band 7 family protein (B4AS86_FRANO)
Cluster_941	DicerCall=24	MIRNA=N	1:5827209-5827576	4.55038	4.25186	3.31121	3.95122	4.14444	0.00851587	0.978685	0.999916	Solyc01g010760	1	itag	5821504	5825600	protein_coding	Porin/voltage-dependent anion-selective channel protein (A9P802_POPTR)
Cluster_942	DicerCall=24	MIRNA=N	1:5843516-5843870	1.88173	2.41023	2.78218	3.02648	2.71676	-0.188246	0.697169	0.999916	NA	NA	NA	NA	NA	NA	NA
Cluster_943	DicerCall=24	MIRNA=N	1:5866364-5866896	3.21003	2.61195	3.8791	2.68026	3.2412	0.93509	0.0211414	0.404064	NA	NA	NA	NA	NA	NA	NA
Cluster_944	DicerCall=22	MIRNA=N	1:5886751-5886986	5.69499	5.71529	1.57583	1.87007	4.85653	0.107717	0.801864	0.999916	NA	NA	NA	NA	NA	NA	NA
Cluster_945	DicerCall=24	MIRNA=N	1:5900350-5900381	3.38762	4.50449	0	0	3.23434	-0.313405	0.730572	0.999916	NA	NA	NA	NA	NA	NA	NA
Cluster_946	DicerCall=24	MIRNA=N	1:5919478-5919933	4.13413	3.84667	2.79594	3.27432	3.63196	-0.0884666	0.798902	0.999916	NA	NA	NA	NA	NA	NA	NA
Cluster_947	DicerCall=24	MIRNA=N	1:5920416-5920599	3.25695	3.96796	3.75103	3.22669	3.59578	-0.0710632	0.829071	0.999916	NA	NA	NA	NA	NA	NA	NA
Cluster_948	DicerCall=24	MIRNA=N	1:5939813-5940295	3.32416	6.2183	6.71584	7.55465	6.59302	-1.87602	1.24e-11	1.94e-09	NA	NA	NA	NA	NA	NA	NA
Cluster_949	DicerCall=24	MIRNA=N	1:5964881-5965693	2.33482	3.81304	2.80497	3.58507	3.28082	-1.30898	0.00110971	0.0357324	NCRNA_1_347	1	ensembl_genomes	5966125	5966404	miRNA	NA
Cluster_950	DicerCall=24	MIRNA=N	1:5965833-5966476	4.12319	4.68837	3.5006	4.06219	4.17999	-0.561873	0.0595646	0.739702	NCRNA_1_347	1	ensembl_genomes	5966125	5966404	miRNA	NA
Cluster_951	DicerCall=24	MIRNA=N	1:5982139-5982578	1.2229	4.31311	5.74837	6.25806	5.28864	-2.00768	1.66e-06	0.000106294	NCRNA_1_297	1	ensembl_genomes	5980856	5981135	miRNA	NA
Cluster_951	DicerCall=24	MIRNA=N	1:5982139-5982578	1.2229	4.31311	5.74837	6.25806	5.28864	-2.00768	1.66e-06	0.000106294	NCRNA_1_343	1	ensembl_genomes	5980850	5981141	miRNA	NA
Cluster_952	DicerCall=24	MIRNA=N	1:5999140-6000334	4.67963	4.5258	4.70926	4.69236	4.68721	0.100433	0.720678	0.999916	NCRNA_1_83	1	ensembl_genomes	6000409	6000687	miRNA	NA
Cluster_952	DicerCall=24	MIRNA=N	1:5999140-6000334	4.67963	4.5258	4.70926	4.69236	4.68721	0.100433	0.720678	0.999916	NCRNA_1_168	1	ensembl_genomes	6000409	6000687	miRNA	NA
Cluster_953	DicerCall=24	MIRNA=N	1:6000453-6001317	5.68223	5.77221	4.47107	4.49027	5.26697	-0.00774296	0.976102	0.999916	NCRNA_1_168	1	ensembl_genomes	6000409	6000687	miRNA	NA
Cluster_953	DicerCall=24	MIRNA=N	1:6000453-6001317	5.68223	5.77221	4.47107	4.49027	5.26697	-0.00774296	0.976102	0.999916	NCRNA_1_83	1	ensembl_genomes	6000409	6000687	miRNA	NA
Cluster_954	DicerCall=24	MIRNA=N	1:6001391-6002173	3.84149	4.06278	3.43772	3.56191	3.79171	-0.18219	0.593229	0.999916	NCRNA_1_168	1	ensembl_genomes	6000409	6000687	miRNA	NA
Cluster_954	DicerCall=24	MIRNA=N	1:6001391-6002173	3.84149	4.06278	3.43772	3.56191	3.79171	-0.18219	0.593229	0.999916	NCRNA_1_83	1	ensembl_genomes	6000409	6000687	miRNA	NA
Cluster_955	DicerCall=24	MIRNA=N	1:6019802-6020194	4.84776	4.95991	3.178	3.41741	4.34491	-0.170635	0.581134	0.999916	NA	NA	NA	NA	NA	NA	NA
Cluster_956	DicerCall=24	MIRNA=N	1:6022825-6023036	1.97783	2.41023	1.69636	3.84746	2.77187	-1.51225	0.00269877	0.0786123	NA	NA	NA	NA	NA	NA	NA
Cluster_957	DicerCall=24	MIRNA=N	1:6032040-6032408	2.26994	2.84442	2.75049	3.00749	2.79998	-0.251945	0.564911	0.999916	NA	NA	NA	NA	NA	NA	NA
Cluster_958	DicerCall=24	MIRNA=N	1:6051824-6053030	5.41273	5.22602	4.62072	5.00816	5.13158	-0.0698858	0.793348	0.999916	NA	NA	NA	NA	NA	NA	NA
Cluster_959	DicerCall=24	MIRNA=N	1:6060078-6060410	4.88421	4.91055	4.67788	4.53009	4.78159	0.0840944	0.746807	0.999916	NA	NA	NA	NA	NA	NA	NA
Cluster_960	DicerCall=24	MIRNA=N	1:6060654-6060873	5.57468	5.53274	4.08409	4.58869	5.11261	-0.229818	0.401211	0.999916	NA	NA	NA	NA	NA	NA	NA
Cluster_961	DicerCall=24	MIRNA=N	1:6080385-6080879	4.88306	5.45308	5.02813	4.88008	5.09459	-0.217801	0.354659	0.999916	NA	NA	NA	NA	NA	NA	NA
Cluster_962	DicerCall=24	MIRNA=N	1:6083325-6083537	1.17794	2.30058	3.34612	3.2037	2.85902	-0.534679	0.326655	0.999916	NA	NA	NA	NA	NA	NA	NA
Cluster_963	DicerCall=24	MIRNA=N	1:6085846-6085989	1.48984	2.24562	4.54343	2.61825	3.26302	0.469913	0.332653	0.999916	NA	NA	NA	NA	NA	NA	NA
Cluster_964	DicerCall=24	MIRNA=N	1:6086459-6086779	1.86451	1.04012	4.15634	1.94064	2.86939	1.63127	0.00502995	0.133415	NA	NA	NA	NA	NA	NA	NA
Cluster_965	DicerCall=24	MIRNA=N	1:6123908-6124404	2.35731	2.70784	2.90542	2.86667	2.82991	-0.101643	0.832031	0.999916	TRNA_1_12	1	ensembl_genomes	6126460	6126535	tRNA_pseudogene	NA
Cluster_966	DicerCall=24	MIRNA=N	1:6125120-6125621	3.85478	3.35236	3.69051	3.26495	3.61102	0.456245	0.193202	0.999916	TRNA_1_12	1	ensembl_genomes	6126460	6126535	tRNA_pseudogene	NA
Cluster_967	DicerCall=24	MIRNA=N	1:6131966-6132400	2.32815	1.89454	2.91085	3.46495	2.82476	-0.0296911	0.95028	0.999916	NCRNA_1_117	1	ensembl_genomes	6130885	6131166	miRNA	NA
Cluster_967	DicerCall=24	MIRNA=N	1:6131966-6132400	2.32815	1.89454	2.91085	3.46495	2.82476	-0.0296911	0.95028	0.999916	NCRNA_1_186	1	ensembl_genomes	6130885	6131166	miRNA	NA
Cluster_968	DicerCall=24	MIRNA=N	1:6145717-6146421	3.96482	8.00058	7.3604	8.29582	7.57915	-2.49971	2.81e-23	1.52e-20	NA	NA	NA	NA	NA	NA	NA
Cluster_969	DicerCall=24	MIRNA=N	1:6164380-6165366	2.75831	2.07035	3.00897	3.49347	3.05036	-0.138146	0.75837	0.999916	NA	NA	NA	NA	NA	NA	NA
Cluster_970	DicerCall=24	MIRNA=N	1:6167844-6168243	3.75552	3.90929	2.87116	3.28411	3.59175	-0.200157	0.592572	0.999916	NA	NA	NA	NA	NA	NA	NA
Cluster_971	DicerCall=24	MIRNA=N	1:6172015-6172821	3.91914	4.36489	3.36073	3.51528	3.91248	-0.243362	0.499535	0.999916	NA	NA	NA	NA	NA	NA	NA
Cluster_972	DicerCall=24	MIRNA=N	1:6178488-6179662	2.59945	4.32839	6.39256	5.15961	5.21645	-0.316046	0.307641	0.999916	NA	NA	NA	NA	NA	NA	NA
Cluster_973	DicerCall=24	MIRNA=N	1:6180691-6180908	3.35735	3.49422	3.13269	3.42905	3.38738	-0.246846	0.492229	0.999916	NA	NA	NA	NA	NA	NA	NA
Cluster_974	DicerCall=24	MIRNA=N	1:6199660-6199953	4.05351	4.26615	3.97054	4.02181	4.12759	-0.157381	0.626138	0.999916	NA	NA	NA	NA	NA	NA	NA
Cluster_975	DicerCall=24	MIRNA=N	1:6202901-6202977	3.2616	3.09269	2.91123	2.81062	3.07248	0.1737	0.663807	0.999916	NA	NA	NA	NA	NA	NA	NA
Cluster_976	DicerCall=24	MIRNA=N	1:6207644-6208080	3.5465	2.81799	4.67371	4.79316	4.18247	0.354203	0.260848	0.999916	Solyc01g010810	1	itag	6209686	6214247	protein_coding	RAN guanine nucleotide release factor (B6TPU9_MAIZE)
Cluster_977	DicerCall=24	MIRNA=N	1:6219538-6220345	2.54414	2.2989	3.08381	2.92156	2.82485	0.283087	0.548898	0.999916	Solyc01g010820	1	itag	6221769	6229793	protein_coding	Cullin C (D3BHJ6_POLPA)
Cluster_978	DicerCall=24	MIRNA=N	1:6239454-6240152	3.15839	2.6092	2.84565	3.17695	3.07914	-0.101192	0.826334	0.999916	Solyc01g010830	1	itag	6230907	6239250	protein_coding	HAD-superfamily hydrolase (D5A3P4_SPIPL)
Cluster_979	DicerCall=24	MIRNA=N	1:6241073-6242246	3.8917	4.41918	1.87633	1.85095	3.4792	-0.173355	0.690347	0.999916	Solyc01g010830	1	itag	6230907	6239250	protein_coding	HAD-superfamily hydrolase (D5A3P4_SPIPL)
Cluster_980	DicerCall=24	MIRNA=N	1:6246386-6246664	3.09807	3.54555	2.37248	2.15226	2.9733	0.030756	0.94442	0.999916	NA	NA	NA	NA	NA	NA	NA
Cluster_981	DicerCall=24	MIRNA=N	1:6249597-6250007	4.02205	3.85934	4.28557	3.97857	4.06481	0.258872	0.38386	0.999916	NA	NA	NA	NA	NA	NA	NA
Cluster_982	DicerCall=24	MIRNA=N	1:6250081-6250686	3.97012	4.5936	5.65079	4.94589	4.94346	0.0336341	0.898445	0.999916	NA	NA	NA	NA	NA	NA	NA
Cluster_983	DicerCall=24	MIRNA=N	1:6251028-6251632	1.83044	4.05511	5.49491	4.6903	4.54073	-0.932789	0.0156141	0.325461	NA	NA	NA	NA	NA	NA	NA
Cluster_984	DicerCall=24	MIRNA=N	1:6301536-6301982	4.16789	3.59171	3.51869	3.50246	3.78629	0.308429	0.3832	0.999916	Solyc01g010860	1	itag	6302978	6307253	protein_coding	Sphingosine hydroxylase (A8N9Q2_COPC7)
Cluster_985	DicerCall=24	MIRNA=N	1:6302592-6302752	3.83266	3.6857	1.17409	1.21469	3.0195	0.00378574	0.994775	0.999916	Solyc01g010860	1	itag	6302978	6307253	protein_coding	Sphingosine hydroxylase (A8N9Q2_COPC7)
Cluster_986	DicerCall=24	MIRNA=N	1:6307951-6308460	3.53789	3.86825	2.71538	3.3343	3.50741	-0.354253	0.356244	0.999916	Solyc01g010860	1	itag	6302978	6307253	protein_coding	Sphingosine hydroxylase (A8N9Q2_COPC7)
Cluster_986	DicerCall=24	MIRNA=N	1:6307951-6308460	3.53789	3.86825	2.71538	3.3343	3.50741	-0.354253	0.356244	0.999916	Solyc01g010870	1	itag	6308707	6315760	protein_coding	Dehydration-responsive family protein (D7KPN7_ARALY)
Cluster_987	DicerCall=22	MIRNA=N	1:6328850-6329119	4.10667	4.20406	8.42457	8.71767	7.66387	-0.207926	0.418294	0.999916	NA	NA	NA	NA	NA	NA	NA
Cluster_988	DicerCall=22	MIRNA=N	1:6329911-6330107	0.262735	0.626494	3.67995	3.5348	2.76992	-0.273095	0.742976	0.999916	NA	NA	NA	NA	NA	NA	NA
Cluster_989	DicerCall=24	MIRNA=N	1:6335804-6336920	3.39711	3.16619	5.0102	4.60498	4.28099	0.224446	0.475055	0.999916	NA	NA	NA	NA	NA	NA	NA
Cluster_990	DicerCall=24	MIRNA=N	1:6342493-6342986	5.38683	5.32767	2.53867	2.84212	4.59708	-0.127988	0.703654	0.999916	Solyc01g010890	1	itag	6344085	6349063	protein_coding	Expansin 2 (B1A2I4_9ROSI)
Cluster_991	DicerCall=24	MIRNA=N	1:6346056-6346302	3.599	2.97361	3.6411	3.69027	3.54033	0.299312	0.401956	0.999916	Solyc01g010890	1	itag	6344085	6349063	protein_coding	Expansin 2 (B1A2I4_9ROSI)
Cluster_992	DicerCall=24	MIRNA=N	1:6354603-6354773	2.61339	2.58327	2.63877	2.96532	2.75045	-0.196388	0.657905	0.999916	Solyc01g010900	1	itag	6355196	6360236	protein_coding	Cytochrome P450
Cluster_993	DicerCall=24	MIRNA=N	1:6356758-6357094	2.87827	3.05451	3.77149	3.74747	3.47325	-0.00216726	0.995486	0.999916	Solyc01g010900	1	itag	6355196	6360236	protein_coding	Cytochrome P450
Cluster_994	DicerCall=24	MIRNA=N	1:6378454-6378746	2.29006	2.15377	2.7879	3.31081	2.77303	-0.151759	0.747014	0.999916	NA	NA	NA	NA	NA	NA	NA
Cluster_995	DicerCall=24	MIRNA=N	1:6389197-6389468	2.54985	2.47811	3.09386	2.11005	2.65975	0.712963	0.128974	0.976127	NA	NA	NA	NA	NA	NA	NA
Cluster_996	DicerCall=22	MIRNA=N	1:6394256-6394281	4.58224	4.75625	0.860563	0	3.86002	1.24735	0.119484	0.960618	NA	NA	NA	NA	NA	NA	NA
Cluster_997	DicerCall=24	MIRNA=N	1:6401268-6401635	4.12009	4.68341	4.78841	4.42513	4.53744	-0.0571275	0.824865	0.999916	NA	NA	NA	NA	NA	NA	NA
Cluster_998	DicerCall=24	MIRNA=N	1:6439692-6439928	3.93568	3.41122	4.07816	3.94818	3.93149	0.30714	0.391116	0.999916	Solyc01g010910	1	itag	6437228	6440447	protein_coding	MYB transcription factor (Q6R098_ARATH)
Cluster_999	DicerCall=24	MIRNA=N	1:6442033-6442640	3.90156	3.21243	3.26865	3.51636	3.54376	0.165946	0.638735	0.999916	Solyc01g010920	1	itag	6444243	6444834	protein_coding	Os03g0169000 protein (Fragment) (Q0DUS7_ORYSJ)
Cluster_999	DicerCall=24	MIRNA=N	1:6442033-6442640	3.90156	3.21243	3.26865	3.51636	3.54376	0.165946	0.638735	0.999916	Solyc01g010910	1	itag	6437228	6440447	protein_coding	MYB transcription factor (Q6R098_ARATH)
Cluster_1000	DicerCall=24	MIRNA=N	1:6450460-6451365	4.14294	4.193	3.69303	3.14256	3.92692	0.404626	0.260035	0.999916	NA	NA	NA	NA	NA	NA	NA
Cluster_1001	DicerCall=24	MIRNA=N	1:6451695-6451977	2.9729	3.23146	2.50431	2.15878	2.86245	0.120659	0.790241	0.999916	Solyc01g010930	1	itag	6454334	6464408	protein_coding	Os03g0169000 protein (Fragment) (Q0DUS7_ORYSJ)
Cluster_1002	DicerCall=24	MIRNA=N	1:6459490-6459652	4.03446	5.41875	5.58743	5.34334	5.32457	-0.637399	0.0903227	0.883378	Solyc01g010930	1	itag	6454334	6464408	protein_coding	Os03g0169000 protein (Fragment) (Q0DUS7_ORYSJ)
Cluster_1003	DicerCall=24	MIRNA=N	1:6510989-6511227	3.35266	3.34694	1.66047	0.953051	2.72092	0.459696	0.399296	0.999916	Solyc01g010950	1	itag	6505612	6517771	protein_coding	Kinase family protein (D7KBF8_ARALY)
Cluster_1004	DicerCall=24	MIRNA=N	1:6511517-6511810	1.80422	1.95464	3.72377	3.19185	2.96145	0.48621	0.288906	0.999916	Solyc01g010950	1	itag	6505612	6517771	protein_coding	Kinase family protein (D7KBF8_ARALY)
Cluster_1005	DicerCall=24	MIRNA=N	1:6513117-6513360	2.23912	2.81638	2.96729	2.80951	2.85187	0.0369412	0.937828	0.999916	Solyc01g010950	1	itag	6505612	6517771	protein_coding	Kinase family protein (D7KBF8_ARALY)
Cluster_1006	DicerCall=24	MIRNA=N	1:6533633-6533802	1.41213	2.61886	3.40613	2.50252	2.73349	0.126404	0.795845	0.999916	NA	NA	NA	NA	NA	NA	NA
Cluster_1007	DicerCall=24	MIRNA=N	1:6549005-6549537	3.3855	3.97237	3.73565	3.92746	3.86359	-0.26557	0.449612	0.999916	NA	NA	NA	NA	NA	NA	NA
Cluster_1008	DicerCall=24	MIRNA=N	1:6550161-6550310	4.14151	3.75128	3.53694	4.06274	3.93417	-0.0764313	0.8135	0.999916	NA	NA	NA	NA	NA	NA	NA
Cluster_1009	DicerCall=24	MIRNA=N	1:6561157-6561420	2.7593	2.74689	1.99354	2.39963	2.66512	-0.140336	0.78402	0.999916	NA	NA	NA	NA	NA	NA	NA
Cluster_1010	DicerCall=24	MIRNA=N	1:6563381-6563904	4.29681	4.07084	1.603	2.47637	3.53436	-0.266101	0.518653	0.999916	NCRNA_1_381	1	ensembl_genomes	6564765	6565038	miRNA	NA
Cluster_1011	DicerCall=24	MIRNA=N	1:6603153-6603551	2.64579	2.65335	3.05377	3.14256	3.00271	0.236953	0.596288	0.999916	NA	NA	NA	NA	NA	NA	NA
Cluster_1012	DicerCall=24	MIRNA=N	1:6604599-6605024	3.88961	4.31551	3.19898	2.88122	3.71335	-0.0601539	0.862805	0.999916	NA	NA	NA	NA	NA	NA	NA
Cluster_1013	DicerCall=24	MIRNA=N	1:6606041-6607050	3.09807	3.6149	3.64948	3.6373	3.56342	-0.156366	0.651004	0.999916	NA	NA	NA	NA	NA	NA	NA
Cluster_1014	DicerCall=24	MIRNA=N	1:6607335-6607962	4.45496	4.29173	5.07018	5.06436	4.80794	0.162992	0.579351	0.999916	NA	NA	NA	NA	NA	NA	NA
Cluster_1015	DicerCall=24	MIRNA=N	1:6624706-6625111	4.06306	4.33672	4.80786	5.1426	4.67342	-0.218478	0.428444	0.999916	NA	NA	NA	NA	NA	NA	NA
Cluster_1016	DicerCall=24	MIRNA=N	1:6626076-6626189	1.32188	2.63831	3.0179	3.39657	2.81285	-0.88065	0.0655156	0.775631	NA	NA	NA	NA	NA	NA	NA
Cluster_1017	DicerCall=24	MIRNA=N	1:6626710-6627383	3.74782	3.06551	3.6681	3.99442	3.7438	0.193624	0.620878	0.999916	NA	NA	NA	NA	NA	NA	NA
Cluster_1018	DicerCall=24	MIRNA=N	1:6638951-6639775	3.1414	2.75671	2.58719	2.24875	2.79592	0.337811	0.465939	0.999916	NA	NA	NA	NA	NA	NA	NA
Cluster_1019	DicerCall=24	MIRNA=N	1:6639949-6640510	2.54994	2.93167	3.02685	2.97544	2.91093	-0.1282	0.75652	0.999916	NA	NA	NA	NA	NA	NA	NA
Cluster_1020	DicerCall=24	MIRNA=N	1:6643314-6643923	2.05692	2.49233	3.25697	3.11011	2.89643	-0.2129	0.65892	0.999916	NA	NA	NA	NA	NA	NA	NA
Cluster_1021	DicerCall=24	MIRNA=N	1:6656812-6657114	1.17794	0.563087	3.85335	4.76513	3.57966	0.0527966	0.931622	0.999916	NA	NA	NA	NA	NA	NA	NA
Cluster_1022	DicerCall=24	MIRNA=N	1:6685185-6685391	3.15157	2.8173	3.32786	2.84913	3.10837	0.362612	0.371606	0.999916	NA	NA	NA	NA	NA	NA	NA
Cluster_1023	DicerCall=24	MIRNA=Y	1:6738633-6738756	0.737484	3.60581	5.82762	3.92883	4.57381	-0.508798	0.343565	0.999916	NA	NA	NA	NA	NA	NA	NA
Cluster_1024	DicerCall=24	MIRNA=N	1:6816413-6816561	1.64518	3.85557	5.72546	2.86584	4.39046	0.238179	0.60367	0.999916	NA	NA	NA	NA	NA	NA	NA
Cluster_1025	DicerCall=24	MIRNA=N	1:6844365-6844969	2.70943	3.13705	3.20012	3.78888	3.30314	-0.483377	0.201054	0.999916	NA	NA	NA	NA	NA	NA	NA
Cluster_1026	DicerCall=N	MIRNA=N	1:6848665-6848830	5.9848	5.39483	4.36425	3.90747	5.21686	0.602729	0.0630105	0.762242	Solyc01g011000	1	itag	6848050	6851207	protein_coding	Eukaryotic translation initiation factor 5A (D6N3G5_GOSHI)
Cluster_1026	DicerCall=N	MIRNA=N	1:6848665-6848830	5.9848	5.39483	4.36425	3.90747	5.21686	0.602729	0.0630105	0.762242	NCRNA_1_393	1	ensembl_genomes	6848675	6848793	snoRNA	NA
Cluster_1027	DicerCall=24	MIRNA=N	1:6854188-6854522	1.13032	0.946025	4.0088	4.02342	3.29944	0.466626	0.461823	0.999916	NA	NA	NA	NA	NA	NA	NA
Cluster_1028	DicerCall=24	MIRNA=N	1:6860589-6860791	1.42405	2.14687	3.28708	2.88122	2.66109	-0.0483661	0.922048	0.999916	NA	NA	NA	NA	NA	NA	NA
Cluster_1029	DicerCall=24	MIRNA=N	1:6989160-6989629	3.01723	2.76477	2.32252	2.70642	2.77746	-0.100761	0.823645	0.999916	NA	NA	NA	NA	NA	NA	NA
Cluster_1030	DicerCall=24	MIRNA=N	1:6997905-6998495	3.68774	3.49568	4.32789	4.2169	3.99786	0.183774	0.551282	0.999916	Solyc01g011030	1	itag	6995399	6996636	protein_coding	RING zinc finger protein-like (B6SSZ2_MAIZE)
Cluster_1031	DicerCall=24	MIRNA=N	1:7011500-7011794	1.68984	2.05423	3.19433	2.98493	2.65974	-0.165297	0.746681	0.999916	Solyc01g011040	1	itag	7002577	7009509	protein_coding	LRR receptor-like serine/threonine-protein kinase, RLP
Cluster_1031	DicerCall=24	MIRNA=N	1:7011500-7011794	1.68984	2.05423	3.19433	2.98493	2.65974	-0.165297	0.746681	0.999916	Solyc01g011050	1	itag	7014098	7016194	protein_coding	leucine rich repeat protein (manually curated)
Cluster_1032	DicerCall=24	MIRNA=N	1:7012947-7013536	3.9102	3.269	3.22918	3.52829	3.56718	0.227571	0.537665	0.999916	Solyc01g011050	1	itag	7014098	7016194	protein_coding	leucine rich repeat protein (manually curated)
Cluster_1033	DicerCall=N	MIRNA=N	1:7029959-7030464	5.79909	5.96012	4.12037	5.15904	5.54411	-0.457514	0.220745	0.999916	Solyc01g011060	1	itag	7030498	7030833	protein_coding	Maturase (Fragment) (O79414_SOLTU)
Cluster_1034	DicerCall=22	MIRNA=N	1:7036970-7037219	5.51172	5.69307	3.29729	1.97154	4.92086	0.653735	0.116949	0.956708	NA	NA	NA	NA	NA	NA	NA
Cluster_1035	DicerCall=24	MIRNA=N	1:7068278-7068609	2.77793	3.58055	4.29005	4.33702	3.92765	-0.485528	0.179186	0.999916	NA	NA	NA	NA	NA	NA	NA
Cluster_1036	DicerCall=24	MIRNA=N	1:7080675-7080812	3.12869	3.56353	4.656	5.47766	4.58012	-0.447899	0.23284	0.999916	NA	NA	NA	NA	NA	NA	NA
Cluster_1037	DicerCall=24	MIRNA=N	1:7089293-7089516	3.53913	2.91959	5.35932	5.80009	4.90819	0.123681	0.715748	0.999916	NA	NA	NA	NA	NA	NA	NA
Cluster_1038	DicerCall=24	MIRNA=N	1:7090709-7090738	2.96922	2.99572	0.965774	4.18238	3.34247	-2.25988	0.000288861	0.010811	NA	NA	NA	NA	NA	NA	NA
Cluster_1039	DicerCall=24	MIRNA=N	1:7100032-7100330	0.825622	3.88966	2.63398	4.95164	3.79089	-3.03713	1.38e-08	1.33e-06	NA	NA	NA	NA	NA	NA	NA
Cluster_1040	DicerCall=24	MIRNA=N	1:7148079-7148710	2.41067	3.79308	4.51818	3.85548	3.85374	-0.301641	0.374488	0.999916	NA	NA	NA	NA	NA	NA	NA
Cluster_1041	DicerCall=24	MIRNA=N	1:7149462-7149631	1.71582	2.45335	2.95193	3.26886	2.76275	-0.70086	0.147234	0.999916	NA	NA	NA	NA	NA	NA	NA
Cluster_1042	DicerCall=24	MIRNA=N	1:7154766-7155539	1.4969	1.83922	3.44543	2.6377	2.70694	0.628372	0.26572	0.999916	NA	NA	NA	NA	NA	NA	NA
Cluster_1043	DicerCall=24	MIRNA=N	1:7159961-7161050	4.08661	5.42329	5.10385	5.76624	5.26199	-0.881233	0.00162512	0.0501377	NA	NA	NA	NA	NA	NA	NA
Cluster_1044	DicerCall=21	MIRNA=N	1:7161278-7162133	5.16364	7.00611	5.37802	5.58209	6.27625	-0.710021	0.138477	0.995959	NA	NA	NA	NA	NA	NA	NA
Cluster_1045	DicerCall=24	MIRNA=N	1:7183017-7183736	0.431682	2.46682	3.04655	4.73368	3.41819	-2.37007	0.000141884	0.00574756	NA	NA	NA	NA	NA	NA	NA
Cluster_1046	DicerCall=24	MIRNA=N	1:7185248-7185857	0.393939	2.53025	2.70904	3.66639	2.74699	-2.35635	0.000727625	0.0248427	NA	NA	NA	NA	NA	NA	NA
Cluster_1047	DicerCall=24	MIRNA=N	1:7227609-7227842	3.1928	6.72826	3.94921	6.28805	5.72403	-3.02085	7.09e-27	5.54e-24	NA	NA	NA	NA	NA	NA	NA
Cluster_1048	DicerCall=24	MIRNA=N	1:7271062-7271484	3.08331	2.75581	2.74789	2.34282	2.79979	0.436244	0.323305	0.999916	NA	NA	NA	NA	NA	NA	NA
Cluster_1049	DicerCall=24	MIRNA=N	1:7272612-7272870	2.29006	2.59208	3.22687	2.5253	2.7349	0.242917	0.587678	0.999916	NA	NA	NA	NA	NA	NA	NA
Cluster_1050	DicerCall=24	MIRNA=N	1:7274259-7275232	3.08175	2.383	2.54854	3.39714	2.96465	-0.0587353	0.890415	0.999916	NA	NA	NA	NA	NA	NA	NA
Cluster_1051	DicerCall=24	MIRNA=N	1:7281710-7282485	1.66596	5.89414	6.40613	5.90309	5.72982	-1.41414	2.86e-05	0.00136588	NA	NA	NA	NA	NA	NA	NA
Cluster_1052	DicerCall=24	MIRNA=N	1:7288339-7288783	2.55898	2.97241	3.98715	3.24459	3.31368	0.222228	0.554304	0.999916	NA	NA	NA	NA	NA	NA	NA
Cluster_1053	DicerCall=22	MIRNA=N	1:7308976-7309020	3.94416	4.46897	0	0	3.34213	-0.188408	0.832377	0.999916	NA	NA	NA	NA	NA	NA	NA
Cluster_1054	DicerCall=24	MIRNA=N	1:7318993-7319438	0.703194	4.09187	3.1969	4.31497	3.64131	-2.85396	3.04e-06	0.000180539	NA	NA	NA	NA	NA	NA	NA
Cluster_1055	DicerCall=24	MIRNA=N	1:7326677-7327908	0.950399	4.25552	4.51394	5.129	4.32723	-2.20446	8.77e-07	5.98e-05	NA	NA	NA	NA	NA	NA	NA
Cluster_1056	DicerCall=24	MIRNA=N	1:7328564-7328837	0	3.15966	1.66047	4.08331	2.99084	-4.06876	4.36e-08	3.82e-06	NA	NA	NA	NA	NA	NA	NA
Cluster_1057	DicerCall=24	MIRNA=N	1:7328929-7329227	1.42137	1.17459	3.12413	3.34998	2.6547	0.195594	0.748918	0.999916	NA	NA	NA	NA	NA	NA	NA
Cluster_1058	DicerCall=24	MIRNA=N	1:7329360-7329837	2.84332	5.48825	3.37491	4.6903	4.47643	-2.13307	6.47e-12	1.05e-09	NA	NA	NA	NA	NA	NA	NA
Cluster_1059	DicerCall=24	MIRNA=N	1:7368007-7368235	3.18832	2.98043	3.03392	2.81837	3.12832	0.345207	0.422533	0.999916	NA	NA	NA	NA	NA	NA	NA
Cluster_1060	DicerCall=24	MIRNA=N	1:7388068-7388534	2.73531	5.71186	3.92378	6.63953	5.47146	-2.89491	1.65e-20	6.8e-18	NA	NA	NA	NA	NA	NA	NA
Cluster_1061	DicerCall=N	MIRNA=N	1:7405015-7405115	1.97366	3.4392	0.913215	0.455835	2.73396	-0.482001	0.673822	0.999916	NA	NA	NA	NA	NA	NA	NA
Cluster_1062	DicerCall=24	MIRNA=N	1:7407902-7408226	4.89113	4.96096	5.69969	5.21157	5.24721	0.208198	0.383027	0.999916	NA	NA	NA	NA	NA	NA	NA
Cluster_1063	DicerCall=24	MIRNA=N	1:7409429-7409724	2.84197	3.55464	2.34384	2.73124	3.07378	-0.398964	0.400623	0.999916	NA	NA	NA	NA	NA	NA	NA
Cluster_1064	DicerCall=24	MIRNA=N	1:7416303-7416802	3.28358	4.81186	5.38133	5.29119	4.92594	-0.73553	0.0121712	0.270693	NA	NA	NA	NA	NA	NA	NA
Cluster_1065	DicerCall=24	MIRNA=N	1:7417362-7417665	2.41518	4.83999	4.3679	4.96085	4.46785	-1.51541	4.23e-06	0.000241619	NA	NA	NA	NA	NA	NA	NA
Cluster_1066	DicerCall=24	MIRNA=N	1:7422857-7423505	3.0937	2.92281	3.1455	2.82146	3.08876	0.316067	0.463232	0.999916	NA	NA	NA	NA	NA	NA	NA
Cluster_1067	DicerCall=22	MIRNA=N	1:7428975-7429183	6.0213	6.53827	5.28305	5.77267	5.98419	-0.521288	0.00865034	0.208796	NA	NA	NA	NA	NA	NA	NA
Cluster_1068	DicerCall=21	MIRNA=N	1:7429780-7429981	2.1137	3.85175	2.79086	3.34477	3.35127	-0.907313	0.0520288	0.693887	NA	NA	NA	NA	NA	NA	NA
Cluster_1069	DicerCall=21	MIRNA=N	1:7430081-7430260	2.41067	3.57556	2.80284	3.99182	3.36644	-1.17146	0.00204769	0.0615055	NA	NA	NA	NA	NA	NA	NA
Cluster_1070	DicerCall=24	MIRNA=N	1:7430547-7431042	2.54976	4.31446	3.09243	3.59525	3.59375	-1.33973	0.000646104	0.0223063	NA	NA	NA	NA	NA	NA	NA
Cluster_1071	DicerCall=24	MIRNA=N	1:7450941-7451969	0.825622	4.39423	4.22386	4.58197	4.04016	-2.31792	2.17e-06	0.000134194	NA	NA	NA	NA	NA	NA	NA
Cluster_1072	DicerCall=24	MIRNA=N	1:7452110-7452929	0.996918	3.68063	3.62836	5.09707	3.97415	-2.3487	5.71e-07	4.03e-05	NA	NA	NA	NA	NA	NA	NA
Cluster_1073	DicerCall=24	MIRNA=N	1:7453554-7454121	0.55646	3.19135	1.50782	3.21197	2.60147	-2.35599	0.000150476	0.00604007	NA	NA	NA	NA	NA	NA	NA
Cluster_1074	DicerCall=24	MIRNA=N	1:7454205-7454645	0.262735	3.23323	2.70767	3.79864	3.03814	-2.76868	8.31e-05	0.00358561	NA	NA	NA	NA	NA	NA	NA
Cluster_1075	DicerCall=24	MIRNA=N	1:7454854-7455180	1.19539	4.54531	4.03218	4.53087	4.10705	-2.29552	2.78e-06	0.000168109	NA	NA	NA	NA	NA	NA	NA
Cluster_1076	DicerCall=24	MIRNA=N	1:7455339-7455563	0.431682	4.09907	4.41769	5.04454	4.28223	-2.71979	1.15e-05	0.000604143	NA	NA	NA	NA	NA	NA	NA
Cluster_1077	DicerCall=24	MIRNA=N	1:7480969-7481172	5.26244	5.14943	2.28447	0.552785	4.35575	1.54217	0.0107254	0.247273	NA	NA	NA	NA	NA	NA	NA
Cluster_1078	DicerCall=24	MIRNA=N	1:7490765-7491423	3.8378	2.92295	4.41049	4.22125	4.02112	0.361048	0.283752	0.999916	NA	NA	NA	NA	NA	NA	NA
Cluster_1079	DicerCall=24	MIRNA=N	1:7503343-7503951	1.60446	1.8551	2.17278	3.54059	2.5904	-0.859149	0.120282	0.961334	NA	NA	NA	NA	NA	NA	NA
Cluster_1080	DicerCall=24	MIRNA=N	1:7515880-7516033	1.64195	1.73203	3.55083	3.38267	2.86395	0.205794	0.676701	0.999916	NA	NA	NA	NA	NA	NA	NA
Cluster_1081	DicerCall=24	MIRNA=N	1:7520410-7520760	0.431682	3.62011	4.00502	5.53203	4.2702	-2.82056	1.21e-06	7.94e-05	NA	NA	NA	NA	NA	NA	NA
Cluster_1082	DicerCall=24	MIRNA=N	1:7520847-7522784	2.35061	5.31703	5.52087	6.33304	5.47187	-2.09795	1.45e-09	1.65e-07	NA	NA	NA	NA	NA	NA	NA
Cluster_1083	DicerCall=24	MIRNA=N	1:7522872-7523215	0.737484	4.1961	3.02187	3.76155	3.43779	-2.09608	1.38e-05	0.000709579	NA	NA	NA	NA	NA	NA	NA
Cluster_1084	DicerCall=24	MIRNA=N	1:7524201-7524427	0.262735	3.06645	2.98141	4.19835	3.22929	-2.88064	2.99e-05	0.00141674	NA	NA	NA	NA	NA	NA	NA
Cluster_1085	DicerCall=24	MIRNA=N	1:7524657-7524887	0.656675	3.98409	4.79901	5.23528	4.4146	-2.48253	1.93e-05	0.000958691	NA	NA	NA	NA	NA	NA	NA
Cluster_1086	DicerCall=24	MIRNA=N	1:7525020-7525465	0.393939	2.47706	2.80864	3.25945	2.66038	-1.99231	0.00662621	0.16768	NA	NA	NA	NA	NA	NA	NA
Cluster_1087	DicerCall=N	MIRNA=N	1:7526009-7526214	0.393939	3.33732	2.6987	4.0885	3.16868	-3.03952	8.22e-06	0.000442971	NA	NA	NA	NA	NA	NA	NA
Cluster_1088	DicerCall=24	MIRNA=N	1:7527239-7527539	2.22993	3.9546	3.29316	3.39065	3.39473	-1.07385	0.00927142	0.220509	NA	NA	NA	NA	NA	NA	NA
Cluster_1089	DicerCall=24	MIRNA=N	1:7570546-7570927	3.5491	2.63832	2.30795	3.26536	3.08638	-0.0624136	0.88591	0.999916	NA	NA	NA	NA	NA	NA	NA
Cluster_1090	DicerCall=24	MIRNA=N	1:7588878-7589410	4.22163	4.05262	4.31175	4.09503	4.19468	0.231552	0.418002	0.999916	NA	NA	NA	NA	NA	NA	NA
Cluster_1091	DicerCall=24	MIRNA=N	1:7593113-7593414	1.52303	2.23494	4.01755	3.54305	3.23759	0.035646	0.939216	0.999916	Solyc01g011090	1	itag	7593703	7610186	protein_coding	Phospholipid-transporting ATPase (C5G6U4_AJEDR)
Cluster_1092	DicerCall=22	MIRNA=N	1:7602299-7602568	2.58006	4.40239	5.39731	6.42	5.30494	-1.22209	6.37e-05	0.00280006	Solyc01g011090	1	itag	7593703	7610186	protein_coding	Phospholipid-transporting ATPase (C5G6U4_AJEDR)
Cluster_1093	DicerCall=N	MIRNA=N	1:7622341-7622789	3.68378	4.93729	3.38369	2.69142	3.95964	-0.201645	0.574865	0.999916	Solyc01g011100	1	itag	7606130	7621713	protein_coding	Phospholipid-transporting ATPase (B6JZB6_SCHJY)
Cluster_1094	DicerCall=24	MIRNA=N	1:7623474-7624144	4.29181	3.55887	2.97079	2.6667	3.56996	0.538764	0.162116	0.999916	Solyc01g011100	1	itag	7606130	7621713	protein_coding	Phospholipid-transporting ATPase (B6JZB6_SCHJY)
Cluster_1095	DicerCall=24	MIRNA=N	1:7628711-7629022	3.69471	3.89378	3.22146	2.57507	3.47145	0.20917	0.572303	0.999916	NA	NA	NA	NA	NA	NA	NA
Cluster_1096	DicerCall=24	MIRNA=N	1:7629572-7629666	4.38419	4.00913	0	0.552785	3.37026	-0.601125	0.478067	0.999916	NA	NA	NA	NA	NA	NA	NA
Cluster_1097	DicerCall=24	MIRNA=N	1:7633976-7634172	1.85032	2.38773	2.97322	2.9581	2.7623	-0.0696228	0.895581	0.999916	NA	NA	NA	NA	NA	NA	NA
Cluster_1098	DicerCall=24	MIRNA=N	1:7639452-7639530	3.25679	2.84442	2.63385	2.16778	2.81239	0.549791	0.211415	0.999916	NA	NA	NA	NA	NA	NA	NA
Cluster_1099	DicerCall=N	MIRNA=N	1:7664263-7664343	4.78421	5.1026	5.06043	4.65328	5.05316	0.0415739	0.915158	0.999916	NA	NA	NA	NA	NA	NA	NA
Cluster_1100	DicerCall=21	MIRNA=N	1:7674966-7675286	5.50186	5.36177	5.80141	6.05551	5.74258	-0.0135574	0.958687	0.999916	Solyc01g011130	1	itag	7674058	7677273	protein_coding	Ulp1 protease family C-terminal catalytic domain containing protein (Q60D46_SOLDE)
Cluster_1101	DicerCall=22	MIRNA=N	1:7675391-7675585	2.17299	2.38387	2.99771	2.67739	2.76948	0.39578	0.459159	0.999916	Solyc01g011130	1	itag	7674058	7677273	protein_coding	Ulp1 protease family C-terminal catalytic domain containing protein (Q60D46_SOLDE)
Cluster_1102	DicerCall=22	MIRNA=N	1:7677294-7677818	6.6362	7.02632	5.13113	4.1351	6.18745	0.319561	0.225323	0.999916	Solyc01g011130	1	itag	7674058	7677273	protein_coding	Ulp1 protease family C-terminal catalytic domain containing protein (Q60D46_SOLDE)
Cluster_1103	DicerCall=24	MIRNA=N	1:7694151-7694328	4.80091	4.95268	6.61177	6.00793	5.79565	0.21745	0.301838	0.999916	NA	NA	NA	NA	NA	NA	NA
Cluster_1104	DicerCall=22	MIRNA=N	1:7698915-7698980	4.20965	4.93543	2.1924	0.865899	3.84565	0.731725	0.18457	0.999916	NA	NA	NA	NA	NA	NA	NA
Cluster_1105	DicerCall=24	MIRNA=N	1:7800536-7801172	2.72863	2.64275	2.75301	3.21368	2.92849	-0.202474	0.648742	0.999916	NA	NA	NA	NA	NA	NA	NA
Cluster_1106	DicerCall=24	MIRNA=N	1:7814166-7814681	3.4016	2.64223	5.40977	5.55202	4.76362	0.337963	0.311402	0.999916	NA	NA	NA	NA	NA	NA	NA
Cluster_1107	DicerCall=24	MIRNA=N	1:7814966-7815710	4.33104	4.51918	5.63654	5.70942	5.19846	-0.136709	0.585063	0.999916	NA	NA	NA	NA	NA	NA	NA
Cluster_1108	DicerCall=24	MIRNA=N	1:7817687-7819886	7.06045	7.09332	9.34779	9.32063	8.62005	-0.0103754	0.957625	0.999916	NA	NA	NA	NA	NA	NA	NA
Cluster_1109	DicerCall=24	MIRNA=N	1:7829508-7831152	5.28417	5.92801	6.3322	6.41248	6.06754	-0.331035	0.126774	0.971956	NA	NA	NA	NA	NA	NA	NA
Cluster_1110	DicerCall=24	MIRNA=N	1:7898889-7899325	5.11882	4.3758	3.69249	3.8314	4.41736	0.309072	0.328347	0.999916	NA	NA	NA	NA	NA	NA	NA
Cluster_1111	DicerCall=24	MIRNA=N	1:7907338-7907543	2.77478	3.31069	4.71981	4.32094	4.00521	-0.11382	0.73943	0.999916	NA	NA	NA	NA	NA	NA	NA
Cluster_1112	DicerCall=24	MIRNA=N	1:7919987-7920270	4.8066	4.48185	4.29689	4.24397	4.49346	0.189908	0.484473	0.999916	NA	NA	NA	NA	NA	NA	NA
Cluster_1113	DicerCall=24	MIRNA=N	1:7923933-7924231	7.38031	7.1034	5.0844	4.90743	6.53542	0.2739	0.206628	0.999916	NA	NA	NA	NA	NA	NA	NA
Cluster_1114	DicerCall=24	MIRNA=N	1:7927423-7927642	2.86814	1.50911	5.4719	4.91968	4.47195	1.15385	0.00954795	0.225867	NA	NA	NA	NA	NA	NA	NA
Cluster_1115	DicerCall=22	MIRNA=N	1:7950277-7950578	3.73919	4.17933	1.4562	2.02647	3.3239	-0.770269	0.110427	0.9439	NA	NA	NA	NA	NA	NA	NA
Cluster_1116	DicerCall=22	MIRNA=N	1:7964512-7964551	3.69232	4.40717	1.55704	1.34164	3.35831	-0.068202	0.894195	0.999916	NA	NA	NA	NA	NA	NA	NA
Cluster_1117	DicerCall=24	MIRNA=N	1:7988538-7989287	0.834398	1.71257	3.179	3.48606	2.75449	-0.950067	0.166625	0.999916	NA	NA	NA	NA	NA	NA	NA
Cluster_1118	DicerCall=24	MIRNA=N	1:8001197-8001774	1.70309	2.73434	1.10475	3.92028	2.83266	-1.92601	0.000323015	0.0119189	Solyc01g011170	1	itag	8000332	8005144	protein_coding	Unknown Protein
Cluster_1119	DicerCall=24	MIRNA=N	1:8004918-8005254	1.68984	3.33175	1.29109	3.1352	2.6954	-2.04845	0.000217222	0.00838644	Solyc01g011170	1	itag	8000332	8005144	protein_coding	Unknown Protein
Cluster_1120	DicerCall=24	MIRNA=N	1:8005378-8006101	1.04938	3.15737	0.652252	3.77314	2.74184	-3.2814	2.04e-06	0.000126877	Solyc01g011170	1	itag	8000332	8005144	protein_coding	Unknown Protein
Cluster_1121	DicerCall=24	MIRNA=N	1:8022162-8022366	2.77851	3.04462	3.24782	3.15163	3.09111	-0.102177	0.794997	0.999916	NA	NA	NA	NA	NA	NA	NA
Cluster_1122	DicerCall=24	MIRNA=N	1:8024500-8024764	3.89246	4.6669	3.82606	3.60569	4.06283	-0.290531	0.312815	0.999916	NA	NA	NA	NA	NA	NA	NA
Cluster_1123	DicerCall=24	MIRNA=N	1:8032860-8033351	2.73531	2.57134	3.22156	2.53204	2.84823	0.557752	0.205166	0.999916	NA	NA	NA	NA	NA	NA	NA
Cluster_1124	DicerCall=24	MIRNA=N	1:8036420-8036820	5.92669	5.78754	3.79001	3.98017	5.20805	-0.0358592	0.890684	0.999916	NA	NA	NA	NA	NA	NA	NA
Cluster_1125	DicerCall=24	MIRNA=N	1:8038286-8038767	5.29528	4.99163	3.92363	4.18	4.72641	0.0463718	0.860455	0.999916	NA	NA	NA	NA	NA	NA	NA
Cluster_1126	DicerCall=24	MIRNA=N	1:8039540-8039764	3.53153	2.78074	3.89885	3.66186	3.57878	0.554723	0.139863	0.99836	NA	NA	NA	NA	NA	NA	NA
Cluster_1127	DicerCall=22	MIRNA=N	1:8062061-8062321	3.6751	4.58052	6.02376	5.57938	5.23385	-0.230219	0.348985	0.999916	Solyc01g011180	1	itag	8061103	8061294	protein_coding	Unknown Protein
Cluster_1128	DicerCall=24	MIRNA=N	1:8070790-8071040	2.04553	1.45977	3.29278	3.14492	2.7327	0.482121	0.345783	0.999916	NA	NA	NA	NA	NA	NA	NA
Cluster_1129	DicerCall=24	MIRNA=N	1:8091119-8091868	0.440458	3.25933	2.19497	3.77725	2.91705	-3.15655	6.41e-06	0.000352703	NA	NA	NA	NA	NA	NA	NA
Cluster_1130	DicerCall=22	MIRNA=N	1:8105784-8106164	1.03923	0.998291	6.93072	6.40343	5.73561	0.314047	0.570001	0.999916	NA	NA	NA	NA	NA	NA	NA
Cluster_1131	DicerCall=22	MIRNA=N	1:8106608-8106731	0	0.829953	5.4186	5.02394	4.30179	-0.931396	0.220403	0.999916	NA	NA	NA	NA	NA	NA	NA
Cluster_1132	DicerCall=22	MIRNA=N	1:8107697-8107743	2.18169	0	4.77845	4.61081	3.85564	2.24541	0.000941517	0.0311332	NA	NA	NA	NA	NA	NA	NA
Cluster_1133	DicerCall=N	MIRNA=N	1:8132894-8133113	3.67172	3.21855	1.91022	1.53759	2.93868	0.468282	0.366299	0.999916	Solyc01g011220	1	itag	8132906	8134976	protein_coding	Aspartyl protease family protein (D7LJ61_ARALY)
Cluster_1134	DicerCall=21	MIRNA=N	1:8134758-8135067	3.90845	4.34983	1.81655	1.18879	3.38853	0.195058	0.69739	0.999916	Solyc01g011220	1	itag	8132906	8134976	protein_coding	Aspartyl protease family protein (D7LJ61_ARALY)
Cluster_1135	DicerCall=24	MIRNA=N	1:8156702-8157114	3.33634	3.18502	2.24656	1.67798	2.80287	0.446438	0.342139	0.999916	NA	NA	NA	NA	NA	NA	NA
Cluster_1136	DicerCall=24	MIRNA=N	1:8179816-8179984	2.54616	2.36234	2.81147	3.01171	2.7338	0.0212953	0.961789	0.999916	NA	NA	NA	NA	NA	NA	NA
Cluster_1137	DicerCall=24	MIRNA=N	1:8182406-8183206	3.6691	3.61943	9.02117	8.6724	7.90068	0.179303	0.478529	0.999916	NA	NA	NA	NA	NA	NA	NA
Cluster_1138	DicerCall=24	MIRNA=N	1:8209021-8209670	4.12138	3.31787	2.6987	2.292	3.31643	0.629198	0.114271	0.951181	NA	NA	NA	NA	NA	NA	NA
Cluster_1139	DicerCall=24	MIRNA=N	1:8210357-8210643	3.86374	3.88375	3.73174	3.71868	3.84475	-0.0473054	0.887849	0.999916	NA	NA	NA	NA	NA	NA	NA
Cluster_1140	DicerCall=N	MIRNA=N	1:8227393-8227452	4.85808	5.01383	3.08172	2.79885	4.44019	0.214391	0.642389	0.999916	Solyc01g011270	1	itag	8226969	8227962	protein_coding	Aspartyl protease family protein (D7LJ61_ARALY)
Cluster_1141	DicerCall=24	MIRNA=N	1:8267265-8267648	3.56094	3.47233	3.02226	3.46074	3.43626	-0.263682	0.468236	0.999916	NA	NA	NA	NA	NA	NA	NA
Cluster_1142	DicerCall=N	MIRNA=N	1:8273062-8273378	0	2.31069	2.04954	3.88343	2.72003	-3.27498	1.3e-05	0.000672959	NA	NA	NA	NA	NA	NA	NA
Cluster_1143	DicerCall=22	MIRNA=N	1:8284600-8284786	0.656675	0.797094	4.26267	3.47761	3.10123	0.183833	0.79988	0.999916	NA	NA	NA	NA	NA	NA	NA
Cluster_1144	DicerCall=24	MIRNA=N	1:8307009-8307444	2.9991	3.11992	2.49737	2.37329	2.83085	0.0727381	0.868265	0.999916	NA	NA	NA	NA	NA	NA	NA
Cluster_1145	DicerCall=24	MIRNA=N	1:8319600-8320055	2.87071	3.67918	2.64422	3.52674	3.31091	-0.775164	0.0553424	0.713851	NA	NA	NA	NA	NA	NA	NA
Cluster_1146	DicerCall=24	MIRNA=N	1:8327375-8327558	3.3688	3.99665	2.73398	2.43675	3.29826	-0.219482	0.577846	0.999916	NA	NA	NA	NA	NA	NA	NA
Cluster_1147	DicerCall=24	MIRNA=N	1:8336554-8336973	3.4293	3.21816	2.23035	2.39963	2.98628	0.067517	0.88123	0.999916	NA	NA	NA	NA	NA	NA	NA
Cluster_1148	DicerCall=24	MIRNA=N	1:8366351-8366599	3.58338	2.99255	2.7302	3.1897	3.25298	0.0689571	0.8698	0.999916	NA	NA	NA	NA	NA	NA	NA
Cluster_1149	DicerCall=24	MIRNA=N	1:8367350-8367683	2.81903	2.22136	3.18848	3.35509	3.02069	0.248046	0.578003	0.999916	NA	NA	NA	NA	NA	NA	NA
Cluster_1150	DicerCall=24	MIRNA=N	1:8378051-8378409	3.08024	2.84971	3.03889	3.17526	3.16046	0.112028	0.799368	0.999916	NA	NA	NA	NA	NA	NA	NA
Cluster_1151	DicerCall=24	MIRNA=N	1:8379259-8379399	2.49743	2.15226	4.47387	4.53278	3.83772	0.167409	0.679667	0.999916	NA	NA	NA	NA	NA	NA	NA
Cluster_1152	DicerCall=24	MIRNA=N	1:8434477-8434997	2.21004	2.85275	4.5989	4.40955	3.86271	-0.293558	0.43724	0.999916	NA	NA	NA	NA	NA	NA	NA
Cluster_1153	DicerCall=24	MIRNA=N	1:8435286-8436046	4.4716	4.69736	6.37818	6.23658	5.69704	-0.0390349	0.855299	0.999916	NA	NA	NA	NA	NA	NA	NA
Cluster_1154	DicerCall=24	MIRNA=N	1:8437204-8437459	1.06038	1.35797	3.50588	3.40276	2.78916	-0.223749	0.720056	0.999916	NA	NA	NA	NA	NA	NA	NA
Cluster_1155	DicerCall=24	MIRNA=N	1:8450117-8450288	3.84534	3.87722	3.78901	3.78413	3.86544	-0.0213963	0.948178	0.999916	NA	NA	NA	NA	NA	NA	NA
Cluster_1156	DicerCall=N	MIRNA=N	1:8507173-8507432	0.262735	2.25877	0.501721	3.92719	2.59926	-4.02407	5.34e-06	0.000299993	NA	NA	NA	NA	NA	NA	NA
Cluster_1157	DicerCall=24	MIRNA=N	1:8521054-8521427	2.34158	2.05938	4.00138	3.58507	3.25542	0.404298	0.345865	0.999916	NA	NA	NA	NA	NA	NA	NA
Cluster_1158	DicerCall=24	MIRNA=N	1:8544824-8545044	3.83197	3.25369	4.34803	4.56266	4.09407	0.218582	0.462306	0.999916	NA	NA	NA	NA	NA	NA	NA
Cluster_1159	DicerCall=24	MIRNA=N	1:8571559-8572771	4.34062	4.59632	4.46191	4.16149	4.43255	0.0451679	0.876991	0.999916	NA	NA	NA	NA	NA	NA	NA
Cluster_1160	DicerCall=N	MIRNA=N	1:8608550-8608783	0	3.05429	1.268	5.12968	3.55105	-4.81962	4.2e-11	6.07e-09	NA	NA	NA	NA	NA	NA	NA
Cluster_1161	DicerCall=24	MIRNA=N	1:8613544-8614418	2.87091	3.61933	2.535	2.85858	3.07611	-0.454411	0.266592	0.999916	NCRNA_1_24	1	ensembl_genomes	8614985	8615269	miRNA	NA
Cluster_1161	DicerCall=24	MIRNA=N	1:8613544-8614418	2.87091	3.61933	2.535	2.85858	3.07611	-0.454411	0.266592	0.999916	NCRNA_1_10	1	ensembl_genomes	8614986	8615268	miRNA	NA
Cluster_1162	DicerCall=24	MIRNA=N	1:8635562-8635773	5.59258	5.14081	4.71637	4.54168	5.07239	0.330229	0.166168	0.999916	Solyc01g011320	1	itag	8631130	8633134	protein_coding	Aspartyl protease family protein (D7LJ61_ARALY)
Cluster_1163	DicerCall=23	MIRNA=N	1:8642014-8642351	4.96606	5.2674	4.54774	4.61906	4.91055	-0.147588	0.576828	0.999916	Solyc01g011330	1	itag	8641724	8643725	protein_coding	Aspartyl protease family protein (D7M1J9_ARALY)
Cluster_1164	DicerCall=24	MIRNA=N	1:8650636-8650970	3.46401	3.51281	3.70979	3.54551	3.58354	0.113118	0.734264	0.999916	NA	NA	NA	NA	NA	NA	NA
Cluster_1165	DicerCall=24	MIRNA=N	1:8657913-8658339	3.17012	3.27979	1.77691	1.93063	2.81817	-0.0509286	0.919994	0.999916	NA	NA	NA	NA	NA	NA	NA
Cluster_1166	DicerCall=24	MIRNA=N	1:8676772-8676984	2.45293	2.15377	3.40132	3.23769	2.99395	0.239114	0.612302	0.999916	Solyc01g011340	1	itag	8677842	8684080	protein_coding	protein phosphatase 2A catalytic subunit 2 (manually curated)
Cluster_1167	DicerCall=24	MIRNA=N	1:8687575-8687669	2.77478	3.07051	2.20276	2.23852	2.70698	-0.0446237	0.92525	0.999916	Solyc01g011350	1	itag	8685285	8695311	protein_coding	cDNA clone J013057D02 full insert sequence (B7EBX1_ORYSJ)
Cluster_1168	DicerCall=24	MIRNA=N	1:8706456-8706888	7.07546	6.85126	3.49875	3.89877	6.22069	-0.0388427	0.908433	0.999916	NA	NA	NA	NA	NA	NA	NA
Cluster_1169	DicerCall=24	MIRNA=N	1:8707318-8707512	3.80995	3.94018	3.11229	3.57802	3.67887	-0.355977	0.303715	0.999916	NCRNA_1_360	1	ensembl_genomes	8709402	8709696	miRNA	NA
Cluster_1169	DicerCall=24	MIRNA=N	1:8707318-8707512	3.80995	3.94018	3.11229	3.57802	3.67887	-0.355977	0.303715	0.999916	NCRNA_1_277	1	ensembl_genomes	8709402	8709696	miRNA	NA
Cluster_1170	DicerCall=24	MIRNA=N	1:8714278-8714593	3.34932	3.06859	3.20212	3.22953	3.28814	0.172844	0.661567	0.999916	NA	NA	NA	NA	NA	NA	NA
Cluster_1171	DicerCall=24	MIRNA=N	1:8723215-8723788	3.43144	3.22409	3.33122	3.55638	3.40518	-0.0212754	0.950781	0.999916	NA	NA	NA	NA	NA	NA	NA
Cluster_1172	DicerCall=24	MIRNA=N	1:8726183-8726793	4.41563	4.01969	3.4878	3.80848	3.99398	0.0172572	0.954944	0.999916	NA	NA	NA	NA	NA	NA	NA
Cluster_1173	DicerCall=24	MIRNA=N	1:8734927-8735425	4.19828	4.08689	4.82182	4.82258	4.55224	0.0837415	0.763064	0.999916	NA	NA	NA	NA	NA	NA	NA
Cluster_1174	DicerCall=24	MIRNA=N	1:8736535-8736997	3.41558	3.08254	3.31047	3.40966	3.37476	0.116293	0.76451	0.999916	Solyc01g011370	1	itag	8739439	8740647	protein_coding	Unknown Protein
Cluster_1175	DicerCall=24	MIRNA=N	1:8743797-8744114	2.96383	2.57906	2.78791	3.13452	2.95062	0.0581353	0.894112	0.999916	NA	NA	NA	NA	NA	NA	NA
Cluster_1176	DicerCall=24	MIRNA=N	1:8744320-8744703	3.90684	3.57474	4.22995	4.05027	3.97547	0.25836	0.390089	0.999916	NA	NA	NA	NA	NA	NA	NA
Cluster_1177	DicerCall=24	MIRNA=N	1:8744796-8745556	3.28257	1.82822	2.99737	2.81092	2.84463	0.914274	0.0380954	0.585963	NA	NA	NA	NA	NA	NA	NA
Cluster_1178	DicerCall=24	MIRNA=N	1:8751602-8752389	3.03186	3.21779	2.3787	2.95914	3.02669	-0.285066	0.515135	0.999916	Solyc01g011390	1	itag	8753336	8754181	protein_coding	Unknown Protein
Cluster_1179	DicerCall=24	MIRNA=N	1:8757238-8757794	3.61179	3.01572	3.69727	4.12666	3.67503	0.0961895	0.767579	0.999916	NA	NA	NA	NA	NA	NA	NA
Cluster_1180	DicerCall=24	MIRNA=N	1:8759100-8759467	2.67046	3.06156	2.78639	2.85858	2.9673	0.0106077	0.980401	0.999916	NA	NA	NA	NA	NA	NA	NA
Cluster_1181	DicerCall=24	MIRNA=N	1:8762760-8763116	2.01967	1.64985	3.76218	3.27431	3.0098	0.417731	0.368365	0.999916	NA	NA	NA	NA	NA	NA	NA
Cluster_1182	DicerCall=24	MIRNA=N	1:8785743-8786551	3.00971	3.65659	3.59376	3.59532	3.55743	-0.186877	0.625793	0.999916	NA	NA	NA	NA	NA	NA	NA
Cluster_1183	DicerCall=24	MIRNA=N	1:8798454-8799154	1.86894	1.82279	3.08043	3.22669	2.77194	-0.0319799	0.95193	0.999916	NA	NA	NA	NA	NA	NA	NA
Cluster_1184	DicerCall=24	MIRNA=N	1:8822376-8822576	0.65544	0.705664	2.20897	4.37282	2.95642	-1.04427	0.138014	0.994716	NA	NA	NA	NA	NA	NA	NA
Cluster_1185	DicerCall=24	MIRNA=N	1:8839623-8840090	2.1985	3.31454	0.27658	3.1897	2.65414	-2.95702	3.42e-05	0.00160237	NA	NA	NA	NA	NA	NA	NA
Cluster_1186	DicerCall=24	MIRNA=N	1:8848462-8848761	2.54414	2.9271	3.51747	3.5348	3.22364	-0.261139	0.508561	0.999916	NA	NA	NA	NA	NA	NA	NA
Cluster_1187	DicerCall=24	MIRNA=N	1:8854475-8854704	2.59041	1.8577	4.24528	3.47572	3.32959	0.951716	0.0243407	0.444948	NA	NA	NA	NA	NA	NA	NA
Cluster_1188	DicerCall=24	MIRNA=N	1:8855098-8855341	9.67007	9.80749	4.70278	4.76388	8.89545	0.0140501	0.966605	0.999916	NA	NA	NA	NA	NA	NA	NA
Cluster_1189	DicerCall=24	MIRNA=N	1:8934399-8934795	1.49206	3.66509	3.58154	4.94558	3.87052	-2.09662	8.01e-07	5.51e-05	NA	NA	NA	NA	NA	NA	NA
Cluster_1190	DicerCall=24	MIRNA=N	1:8945565-8945978	1.59096	5.13927	4.88028	5.0352	4.6963	-1.88568	2.95e-07	2.18e-05	NA	NA	NA	NA	NA	NA	NA
Cluster_1191	DicerCall=24	MIRNA=N	1:8947432-8947665	1.97475	2.03967	5.24285	5.11471	4.35063	-0.0128401	0.975267	0.999916	NA	NA	NA	NA	NA	NA	NA
Cluster_1192	DicerCall=24	MIRNA=N	1:8947930-8948466	4.5986	4.84489	4.32818	3.9935	4.49278	0.0499315	0.852329	0.999916	NA	NA	NA	NA	NA	NA	NA
Cluster_1193	DicerCall=24	MIRNA=N	1:8955408-8956271	5.78735	6.03923	4.97379	4.85609	5.5236	-0.0284597	0.901129	0.999916	NA	NA	NA	NA	NA	NA	NA
Cluster_1194	DicerCall=24	MIRNA=N	1:8963891-8964059	1.98331	2.98608	2.67051	3.09553	2.78395	-0.701455	0.117489	0.958032	NA	NA	NA	NA	NA	NA	NA
Cluster_1195	DicerCall=24	MIRNA=N	1:8964885-8965630	2.90834	2.8933	4.01921	3.7934	3.53021	0.155206	0.674194	0.999916	NA	NA	NA	NA	NA	NA	NA
Cluster_1196	DicerCall=24	MIRNA=N	1:8968737-8969066	0.872141	1.70395	4.04909	3.96739	3.2395	-0.529535	0.355218	0.999916	NA	NA	NA	NA	NA	NA	NA
Cluster_1197	DicerCall=24	MIRNA=N	1:8970766-8971071	1.03923	1.25288	3.08654	3.50246	2.67063	-0.471349	0.420692	0.999916	NA	NA	NA	NA	NA	NA	NA
Cluster_1198	DicerCall=24	MIRNA=N	1:8971730-8972147	1.49242	2.50058	5.01413	4.69293	4.0774	-0.196958	0.619611	0.999916	NA	NA	NA	NA	NA	NA	NA
Cluster_1199	DicerCall=24	MIRNA=N	1:9036406-9036805	2.18169	1.84538	3.10886	2.99932	2.68378	0.235371	0.627828	0.999916	Solyc01g011420	1	itag	9035673	9036041	protein_coding	Unknown Protein
Cluster_1200	DicerCall=24	MIRNA=N	1:9054367-9054858	3.08159	3.45873	2.22166	2.80811	3.01818	-0.476431	0.263433	0.999916	NA	NA	NA	NA	NA	NA	NA
Cluster_1201	DicerCall=22	MIRNA=N	1:9055636-9055833	5.11927	5.75809	3.87122	3.26893	4.87612	0.00465582	0.988206	0.999916	NA	NA	NA	NA	NA	NA	NA
Cluster_1202	DicerCall=21	MIRNA=N	1:9056941-9056991	4.41302	4.69718	0.689195	0.280019	3.7392	0.313514	0.711667	0.999916	NA	NA	NA	NA	NA	NA	NA
Cluster_1203	DicerCall=24	MIRNA=N	1:9060727-9060898	6.94051	6.94997	2.63715	2.91333	6.09525	-0.175228	0.626726	0.999916	NA	NA	NA	NA	NA	NA	NA
Cluster_1204	DicerCall=24	MIRNA=N	1:9061834-9061907	2.8194	2.7014	2.74503	2.48097	2.74807	0.131645	0.769077	0.999916	NA	NA	NA	NA	NA	NA	NA
Cluster_1205	DicerCall=24	MIRNA=N	1:9212579-9212736	2.87539	2.98555	2.9249	3.28533	3.09601	-0.0773273	0.85106	0.999916	NA	NA	NA	NA	NA	NA	NA
Cluster_1206	DicerCall=24	MIRNA=N	1:9225621-9225835	3.52781	3.02095	3.03866	3.24444	3.24907	0.182135	0.623827	0.999916	NA	NA	NA	NA	NA	NA	NA
Cluster_1207	DicerCall=24	MIRNA=N	1:9227310-9227635	3.13733	2.75408	2.02035	2.54704	2.77155	0.116091	0.812347	0.999916	NA	NA	NA	NA	NA	NA	NA
Cluster_1208	DicerCall=24	MIRNA=N	1:9247041-9247296	1.85878	1.82822	3.1215	3.3998	2.77496	-0.204918	0.680477	0.999916	NA	NA	NA	NA	NA	NA	NA
Cluster_1209	DicerCall=22	MIRNA=N	1:9270951-9271395	9.33204	9.49207	5.49904	5.0068	8.49778	0.172101	0.324259	0.999916	NA	NA	NA	NA	NA	NA	NA
Cluster_1210	DicerCall=22	MIRNA=N	1:9272703-9273022	6.67365	7.02411	4.24044	3.40518	6.05775	0.272882	0.298683	0.999916	NA	NA	NA	NA	NA	NA	NA
Cluster_1211	DicerCall=22	MIRNA=N	1:9273282-9273567	5.1064	5.45944	2.73609	2.94134	4.56362	-0.34252	0.296859	0.999916	NA	NA	NA	NA	NA	NA	NA
Cluster_1212	DicerCall=24	MIRNA=N	1:9274858-9275132	1.41213	1.76143	3.85923	3.51837	3.07733	0.276282	0.571145	0.999916	NA	NA	NA	NA	NA	NA	NA
Cluster_1213	DicerCall=24	MIRNA=N	1:9275300-9275596	8.27444	8.28067	9.1968	8.87022	8.71131	0.158624	0.194317	0.999916	NA	NA	NA	NA	NA	NA	NA
Cluster_1214	DicerCall=24	MIRNA=N	1:9281308-9281499	3.32507	2.21409	3.64132	4.13031	3.5682	0.297346	0.483645	0.999916	Solyc01g011460	1	itag	9282558	9284205	protein_coding	Unknown Protein
Cluster_1214	DicerCall=24	MIRNA=N	1:9281308-9281499	3.32507	2.21409	3.64132	4.13031	3.5682	0.297346	0.483645	0.999916	Solyc01g011450	1	itag	9280022	9281114	protein_coding	Unknown Protein
Cluster_1215	DicerCall=24	MIRNA=N	1:9294279-9294705	3.33692	1.95724	3.93232	2.69089	3.20182	1.52772	0.000375486	0.013571	NA	NA	NA	NA	NA	NA	NA
Cluster_1216	DicerCall=24	MIRNA=N	1:9295806-9296664	5.84862	5.38958	4.35723	4.16522	5.12331	0.314637	0.202268	0.999916	NA	NA	NA	NA	NA	NA	NA
Cluster_1217	DicerCall=24	MIRNA=N	1:9298580-9298884	5.57217	5.68222	5.75187	5.45205	5.63133	0.101481	0.630496	0.999916	NA	NA	NA	NA	NA	NA	NA
Cluster_1218	DicerCall=24	MIRNA=N	1:9312360-9312510	2.83364	2.50842	3.56768	3.34981	3.19612	0.311248	0.460752	0.999916	NA	NA	NA	NA	NA	NA	NA
Cluster_1219	DicerCall=24	MIRNA=N	1:9368255-9368540	4.0297	4.34329	3.00092	2.75416	3.72907	-0.0924331	0.797106	0.999916	NA	NA	NA	NA	NA	NA	NA
Cluster_1220	DicerCall=24	MIRNA=N	1:9407901-9407965	4.44525	4.4705	0.27658	0.781187	3.57006	-0.65389	0.396711	0.999916	NA	NA	NA	NA	NA	NA	NA
Cluster_1221	DicerCall=24	MIRNA=N	1:9418836-9419006	3.53654	3.23563	2.19945	3.1097	3.12676	-0.351497	0.381267	0.999916	NA	NA	NA	NA	NA	NA	NA
Cluster_1222	DicerCall=24	MIRNA=N	1:9438730-9439122	3.00141	3.11321	2.16494	2.54539	2.8662	-0.201132	0.668817	0.999916	NA	NA	NA	NA	NA	NA	NA
Cluster_1223	DicerCall=24	MIRNA=N	1:9442623-9442794	2.02105	2.45664	3.16962	3.19973	2.82806	-0.191025	0.66729	0.999916	Solyc01g011500	1	itag	9444604	9444801	protein_coding	Unknown Protein
Cluster_1224	DicerCall=24	MIRNA=N	1:9456832-9457357	2.58327	2.35386	3.11945	3.53867	3.12736	-0.015202	0.973923	0.999916	NA	NA	NA	NA	NA	NA	NA
Cluster_1225	DicerCall=24	MIRNA=N	1:9457793-9458842	4.68544	4.74339	5.47542	5.16836	5.06902	0.147444	0.534919	0.999916	NA	NA	NA	NA	NA	NA	NA
Cluster_1226	DicerCall=24	MIRNA=N	1:9459836-9460065	3.70973	3.08521	3.6922	3.78996	3.64332	0.313151	0.370807	0.999916	NA	NA	NA	NA	NA	NA	NA
Cluster_1227	DicerCall=22	MIRNA=N	1:9460763-9461053	4.26507	4.46757	2.60141	3.10788	3.83977	-0.37042	0.287964	0.999916	NA	NA	NA	NA	NA	NA	NA
Cluster_1228	DicerCall=24	MIRNA=N	1:9469000-9469194	4.44758	4.08609	2.31608	2.22999	3.67547	0.214754	0.608071	0.999916	NA	NA	NA	NA	NA	NA	NA
Cluster_1229	DicerCall=24	MIRNA=N	1:9471410-9472185	5.58891	5.13911	5.20267	5.26629	5.34042	0.222704	0.383152	0.999916	NA	NA	NA	NA	NA	NA	NA
Cluster_1230	DicerCall=24	MIRNA=N	1:9478487-9478719	1.20149	1.29456	3.37074	2.91463	2.5909	0.417223	0.453945	0.999916	NA	NA	NA	NA	NA	NA	NA
Cluster_1231	DicerCall=24	MIRNA=N	1:9495642-9495761	3.81974	2.86978	2.9792	3.31555	3.35224	0.345322	0.385871	0.999916	NA	NA	NA	NA	NA	NA	NA
Cluster_1232	DicerCall=24	MIRNA=N	1:9496764-9497079	5.14916	5.00533	2.80459	2.62995	4.36929	0.116478	0.733036	0.999916	NA	NA	NA	NA	NA	NA	NA
Cluster_1233	DicerCall=24	MIRNA=N	1:9511840-9512489	3.85265	3.67166	3.01846	2.61284	3.46436	0.54854	0.16453	0.999916	NA	NA	NA	NA	NA	NA	NA
Cluster_1234	DicerCall=24	MIRNA=N	1:9537849-9538646	4.86486	4.60228	5.41868	5.22347	5.07024	0.236467	0.302843	0.999916	Solyc01g011510	1	itag	9530257	9544389	protein_coding	Aldehyde dehydrogenase (Q71LY7_ORYSI)
Cluster_1235	DicerCall=24	MIRNA=N	1:9539245-9539479	4.9712	4.97934	5.64675	5.31526	5.2646	0.164002	0.456733	0.999916	Solyc01g011510	1	itag	9530257	9544389	protein_coding	Aldehyde dehydrogenase (Q71LY7_ORYSI)
Cluster_1236	DicerCall=24	MIRNA=N	1:9573717-9574418	1.26263	2.08973	3.61997	3.43023	2.99874	-0.139941	0.784424	0.999916	NA	NA	NA	NA	NA	NA	NA
Cluster_1237	DicerCall=24	MIRNA=N	1:9579555-9580162	1.25124	5.06807	6.16369	4.87954	5.13674	-1.48734	0.00032702	0.0120379	Solyc01g011540	1	itag	9579461	9579842	protein_coding	Dicer-like protein (B9HYI3_POPTR)
Cluster_1238	DicerCall=24	MIRNA=N	1:9583768-9584677	7.66127	7.18121	7.38744	7.4491	7.45513	0.223994	0.298572	0.999916	NA	NA	NA	NA	NA	NA	NA
Cluster_1239	DicerCall=24	MIRNA=N	1:9627489-9628221	2.34198	6.90394	7.86163	6.2664	6.78305	-1.41379	8.62e-07	5.88e-05	Solyc01g012540	1	itag	9627458	9627640	protein_coding	Dicer-like protein (B9HYI3_POPTR)
Cluster_1240	DicerCall=24	MIRNA=N	1:9635176-9635822	1.70309	5.00594	6.46438	4.66688	5.23758	-0.753803	0.0258166	0.461133	NA	NA	NA	NA	NA	NA	NA
Cluster_1241	DicerCall=24	MIRNA=N	1:9661672-9661995	0.55646	4.47192	6.33582	3.33612	4.87378	-0.655786	0.198767	0.999916	Solyc01g012560	1	itag	9662470	9662628	protein_coding	Unknown Protein
Cluster_1242	DicerCall=24	MIRNA=N	1:9662101-9662276	0.262735	3.60642	5.49916	3.60569	4.17024	-1.4484	0.0253288	0.455699	Solyc01g012560	1	itag	9662470	9662628	protein_coding	Unknown Protein
Cluster_1243	DicerCall=24	MIRNA=N	1:9676831-9677546	8.10343	7.88334	7.13722	7.85963	7.80013	-0.256662	0.145034	0.999916	NA	NA	NA	NA	NA	NA	NA
Cluster_1244	DicerCall=24	MIRNA=N	1:9678274-9678716	3.96234	3.01621	3.28577	2.6496	3.35978	0.781814	0.0423001	0.621802	NA	NA	NA	NA	NA	NA	NA
Cluster_1245	DicerCall=24	MIRNA=N	1:9683103-9683515	1.62707	2.69967	3.39471	3.63757	3.05599	-0.787556	0.0886035	0.877236	Solyc01g012570	1	itag	9681969	9683318	protein_coding	Dicer-like protein (B9HHX6_POPTR)
Cluster_1246	DicerCall=24	MIRNA=N	1:9702113-9703305	1.86894	5.31916	6.94982	5.57719	5.78353	-1.2624	0.000552158	0.0192715	Solyc01g012580	1	itag	9702444	9702810	protein_coding	Endoribonuclease Dicer homolog 2b (DCL2B_ORYSJ)
Cluster_1247	DicerCall=24	MIRNA=N	1:9705311-9705519	1.26608	1.75796	4.33891	2.67629	3.05497	0.452521	0.412572	0.999916	NA	NA	NA	NA	NA	NA	NA
Cluster_1248	DicerCall=24	MIRNA=N	1:9707737-9708140	1.85878	2.47811	4.5271	4.94875	4.01223	-0.696202	0.0985065	0.913057	TRNA_1_108	1	ensembl_genomes	9710402	9710473	tRNA	NA
Cluster_1249	DicerCall=24	MIRNA=N	1:9737889-9738539	0.607543	3.21511	4.53311	3.64858	3.5562	-1.31479	0.0252718	0.45549	Solyc01g012590	1	itag	9737341	9739082	protein_coding	Dicer-like protein (B9HYI3_POPTR)
Cluster_1250	DicerCall=24	MIRNA=N	1:9739713-9740218	3.56376	3.27182	3.50629	3.85995	3.63195	-0.0315517	0.932208	0.999916	Solyc01g012590	1	itag	9737341	9739082	protein_coding	Dicer-like protein (B9HYI3_POPTR)
Cluster_1251	DicerCall=24	MIRNA=N	1:9766348-9767170	1.24801	5.79181	6.45051	5.64076	5.64113	-1.83776	6.12e-07	4.31e-05	NA	NA	NA	NA	NA	NA	NA
Cluster_1252	DicerCall=24	MIRNA=N	1:9770505-9770767	3.45975	3.42522	4.34138	3.86982	3.84949	0.243987	0.451212	0.999916	NA	NA	NA	NA	NA	NA	NA
Cluster_1253	DicerCall=24	MIRNA=N	1:9780376-9780691	3.69486	2.96685	3.00092	3.19012	3.26972	0.299941	0.421075	0.999916	NA	NA	NA	NA	NA	NA	NA
Cluster_1254	DicerCall=24	MIRNA=N	1:9780776-9781511	6.67722	6.17365	6.64956	6.60545	6.5571	0.304657	0.12961	0.977523	NA	NA	NA	NA	NA	NA	NA
Cluster_1255	DicerCall=N	MIRNA=N	1:9814582-9815396	3.61865	7.92045	9.82781	7.42485	8.43018	-0.934282	0.00215522	0.0644218	Solyc01g012650	1	itag	9814371	9814863	protein_coding	Dicer-like protein 2 (B9UDZ4_BRACM)
Cluster_1256	DicerCall=24	MIRNA=N	1:9823634-9823843	0.262735	2.80842	4.03845	2.7925	3.0431	-1.38942	0.0459256	0.649708	Solyc01g012660	1	itag	9822371	9822753	protein_coding	Dicer-like protein (B9HYI3_POPTR)
Cluster_1257	DicerCall=24	MIRNA=N	1:9824101-9824303	0.65544	3.58305	5.68547	4.38863	4.4657	-0.979671	0.0422481	0.621488	Solyc01g012660	1	itag	9822371	9822753	protein_coding	Dicer-like protein (B9HYI3_POPTR)
Cluster_1258	DicerCall=24	MIRNA=N	1:9848765-9849143	0.431682	2.31737	4.48703	3.05178	3.25598	-0.539498	0.394351	0.999916	NA	NA	NA	NA	NA	NA	NA
Cluster_1259	DicerCall=24	MIRNA=N	1:9858917-9859574	2.95577	3.2336	4.74691	4.23042	3.99859	0.152157	0.645041	0.999916	NA	NA	NA	NA	NA	NA	NA
Cluster_1260	DicerCall=24	MIRNA=N	1:9860214-9860379	3.71078	4.59857	5.05574	5.15523	4.7506	-0.479261	0.0703181	0.800148	NA	NA	NA	NA	NA	NA	NA
Cluster_1261	DicerCall=24	MIRNA=N	1:9864510-9864792	0.262735	0.359679	3.67481	3.92059	2.99008	0.0230383	0.979389	0.999916	Solyc01g012690	1	itag	9864347	9865351	protein_coding	LRR receptor-like serine/threonine-protein kinase, RLP
Cluster_1262	DicerCall=24	MIRNA=N	1:9872191-9872468	2.07826	1.76558	3.38381	3.05008	2.78363	0.412165	0.395778	0.999916	Solyc01g012700	1	itag	9873456	9877910	protein_coding	Aldehyde dehydrogenase (Q71LY7_ORYSI)
Cluster_1263	DicerCall=22	MIRNA=N	1:9911567-9911733	3.31048	4.08417	0.652252	1.35824	3.07851	-0.998921	0.156357	0.999916	NA	NA	NA	NA	NA	NA	NA
Cluster_1264	DicerCall=24	MIRNA=N	1:9912185-9912394	2.01967	1.71152	3.67526	3.52234	3.08885	0.120457	0.801546	0.999916	NA	NA	NA	NA	NA	NA	NA
Cluster_1265	DicerCall=24	MIRNA=N	1:9939846-9940135	1.09812	4.593	5.65686	3.54326	4.55736	-1.06965	0.0324672	0.53273	Solyc01g012720	1	itag	9939515	9939709	protein_coding	Dicer-like protein (B9HHX6_POPTR)
Cluster_1266	DicerCall=24	MIRNA=N	1:9946432-9946470	3.82822	3.75332	0.27658	0	2.97462	0.607843	0.502409	0.999916	NA	NA	NA	NA	NA	NA	NA
Cluster_1267	DicerCall=24	MIRNA=N	1:9947571-9947765	3.39968	3.24276	2.81147	2.56775	3.05021	0.267836	0.490035	0.999916	NA	NA	NA	NA	NA	NA	NA
Cluster_1268	DicerCall=24	MIRNA=N	1:9957272-9957469	0.393939	0	4.00927	4.45501	3.35775	0.355275	0.68493	0.999916	NA	NA	NA	NA	NA	NA	NA
Cluster_1269	DicerCall=24	MIRNA=N	1:9994957-9995604	0.703194	4.39192	4.33135	1.99463	3.56881	-1.09504	0.0750687	0.822038	NA	NA	NA	NA	NA	NA	NA
Cluster_1270	DicerCall=24	MIRNA=N	1:10003478-10003885	0.825622	3.19426	4.56824	4.10948	3.74163	-1.38002	0.00906098	0.216573	NA	NA	NA	NA	NA	NA	NA
Cluster_1271	DicerCall=24	MIRNA=N	1:10011640-10012020	1.09713	2.31069	3.83859	2.97356	2.94415	-0.449037	0.441138	0.999916	Solyc01g012740	1	itag	10011025	10011892	protein_coding	Dicer-like protein (B9HYI3_POPTR)
Cluster_1272	DicerCall=24	MIRNA=N	1:10039161-10039518	0.55646	3.09125	3.38274	3.11447	2.9053	-1.31351	0.0193725	0.379988	NA	NA	NA	NA	NA	NA	NA
Cluster_1273	DicerCall=24	MIRNA=N	1:10042298-10043314	1.03923	3.98475	4.80877	4.73618	4.22357	-1.76621	0.000149668	0.00601547	NA	NA	NA	NA	NA	NA	NA
Cluster_1274	DicerCall=24	MIRNA=N	1:10045732-10046255	2.59041	2.49266	4.83588	4.50652	4.0441	0.262581	0.514859	0.999916	NA	NA	NA	NA	NA	NA	NA
Cluster_1275	DicerCall=24	MIRNA=N	1:10052475-10052885	2.2892	2.49663	4.23654	3.95352	3.53369	0.1951	0.621725	0.999916	NA	NA	NA	NA	NA	NA	NA
Cluster_1276	DicerCall=24	MIRNA=N	1:10062828-10062991	2.93301	2.41023	3.94985	3.26802	3.28801	0.674305	0.0956651	0.903008	Solyc01g012750	1	itag	10062541	10062861	protein_coding	Aldehyde dehydrogenase family protein expressed (Q53NG7_ORYSJ)
Cluster_1277	DicerCall=24	MIRNA=N	1:10064305-10064734	3.60357	3.31495	4.19451	4.15497	3.87899	0.163559	0.603105	0.999916	Solyc01g012750	1	itag	10062541	10062861	protein_coding	Aldehyde dehydrogenase family protein expressed (Q53NG7_ORYSJ)
Cluster_1278	DicerCall=24	MIRNA=N	1:10091884-10092031	2.3972	1.60865	2.93057	3.16991	2.79048	0.450593	0.40522	0.999916	NA	NA	NA	NA	NA	NA	NA
Cluster_1279	DicerCall=24	MIRNA=N	1:10105473-10106298	0	0.85316	3.92387	3.93654	3.0714	-1.13487	0.144616	0.999916	NA	NA	NA	NA	NA	NA	NA
Cluster_1280	DicerCall=24	MIRNA=N	1:10127876-10128108	0.262735	1.14948	4.55007	1.34031	2.93671	0.827883	0.299599	0.999916	Solyc01g013760	1	itag	10127809	10128178	protein_coding	Unknown Protein
Cluster_1281	DicerCall=24	MIRNA=N	1:10132333-10133082	7.44911	6.87896	6.65605	6.71295	6.96539	0.264012	0.103093	0.928055	NA	NA	NA	NA	NA	NA	NA
Cluster_1282	DicerCall=N	MIRNA=N	1:10138783-10139009	0.431682	2.30215	4.52212	2.63775	3.31917	-0.787779	0.265416	0.999916	Solyc01g013790	1	itag	10140676	10140945	protein_coding	Dicer-like protein (B9HYI3_POPTR)
Cluster_1282	DicerCall=N	MIRNA=N	1:10138783-10139009	0.431682	2.30215	4.52212	2.63775	3.31917	-0.787779	0.265416	0.999916	Solyc01g013780	1	itag	10139142	10139429	protein_coding	Dicer-like protein (B9HYI3_POPTR)
Cluster_1282	DicerCall=N	MIRNA=N	1:10138783-10139009	0.431682	2.30215	4.52212	2.63775	3.31917	-0.787779	0.265416	0.999916	Solyc01g013770	1	itag	10138478	10138699	protein_coding	Unknown Protein
Cluster_1283	DicerCall=24	MIRNA=N	1:10140184-10140779	0.55646	2.02624	3.69021	3.12248	2.81842	-0.553846	0.349959	0.999916	Solyc01g013780	1	itag	10139142	10139429	protein_coding	Dicer-like protein (B9HYI3_POPTR)
Cluster_1283	DicerCall=24	MIRNA=N	1:10140184-10140779	0.55646	2.02624	3.69021	3.12248	2.81842	-0.553846	0.349959	0.999916	Solyc01g013770	1	itag	10138478	10138699	protein_coding	Unknown Protein
Cluster_1283	DicerCall=24	MIRNA=N	1:10140184-10140779	0.55646	2.02624	3.69021	3.12248	2.81842	-0.553846	0.349959	0.999916	Solyc01g013790	1	itag	10140676	10140945	protein_coding	Dicer-like protein (B9HYI3_POPTR)
Cluster_1284	DicerCall=24	MIRNA=N	1:10188056-10188349	1.39086	5.18335	6.35552	4.82535	5.24486	-1.41368	0.000472158	0.0166742	Solyc01g013820	1	itag	10188346	10188672	protein_coding	Unknown Protein
Cluster_1285	DicerCall=24	MIRNA=N	1:10190815-10191570	4.72023	4.85309	5.36777	5.3535	5.11994	-0.062196	0.795292	0.999916	Solyc01g013820	1	itag	10188346	10188672	protein_coding	Unknown Protein
Cluster_1286	DicerCall=N	MIRNA=N	1:10215914-10216630	2.466	6.22021	7.75601	5.88087	6.49535	-1.05491	0.000493657	0.017344	NA	NA	NA	NA	NA	NA	NA
Cluster_1287	DicerCall=24	MIRNA=N	1:10233359-10233718	0	2.31737	4.16275	2.94468	3.00665	-1.53424	0.0280255	0.485683	NA	NA	NA	NA	NA	NA	NA
Cluster_1288	DicerCall=24	MIRNA=N	1:10234796-10235111	2.45855	2.79002	2.56796	2.9135	2.70894	-0.411239	0.35173	0.999916	NA	NA	NA	NA	NA	NA	NA
Cluster_1289	DicerCall=24	MIRNA=N	1:10241220-10241360	0.393939	2.3209	4.24506	2.47038	2.96291	-0.672724	0.334436	0.999916	Solyc01g013860	1	itag	10241679	10241948	protein_coding	Dicer-like protein (B9HYI3_POPTR)
Cluster_1289	DicerCall=24	MIRNA=N	1:10241220-10241360	0.393939	2.3209	4.24506	2.47038	2.96291	-0.672724	0.334436	0.999916	Solyc01g013850	1	itag	10240484	10241340	protein_coding	Dicer-like protein (B9HYI3_POPTR)
Cluster_1290	DicerCall=24	MIRNA=N	1:10241557-10241848	1.39086	1.73025	3.67041	3.47019	2.9584	-0.225909	0.673151	0.999916	Solyc01g013860	1	itag	10241679	10241948	protein_coding	Dicer-like protein (B9HYI3_POPTR)
Cluster_1290	DicerCall=24	MIRNA=N	1:10241557-10241848	1.39086	1.73025	3.67041	3.47019	2.9584	-0.225909	0.673151	0.999916	Solyc01g013850	1	itag	10240484	10241340	protein_coding	Dicer-like protein (B9HYI3_POPTR)
Cluster_1291	DicerCall=22	MIRNA=N	1:10253710-10253932	4.60138	5.13305	1.08769	1.05395	4.0075	-0.0395363	0.942165	0.999916	NA	NA	NA	NA	NA	NA	NA
Cluster_1292	DicerCall=24	MIRNA=N	1:10259136-10259422	2.44756	3.24985	5.10654	4.49665	4.21312	0.0184944	0.957084	0.999916	NA	NA	NA	NA	NA	NA	NA
Cluster_1293	DicerCall=N	MIRNA=N	1:10269070-10269960	3.4281	7.66052	9.3122	7.23769	7.9941	-1.06306	4.68e-05	0.00212951	NA	NA	NA	NA	NA	NA	NA
Cluster_1294	DicerCall=24	MIRNA=N	1:10275019-10275848	3.06989	3.11331	4.23998	3.96382	3.76422	0.0848778	0.826375	0.999916	Solyc01g013880	1	itag	10273889	10274593	protein_coding	LRR receptor-like serine/threonine-protein kinase, RLP
Cluster_1294	DicerCall=24	MIRNA=N	1:10275019-10275848	3.06989	3.11331	4.23998	3.96382	3.76422	0.0848778	0.826375	0.999916	Solyc01g013870	1	itag	10273479	10273715	protein_coding	Hcr9-4E (O50024_SOLHA)
Cluster_1295	DicerCall=24	MIRNA=N	1:10338305-10338550	3.6811	3.59643	4.36154	3.90158	3.93309	0.303016	0.319664	0.999916	Solyc01g013890	1	itag	10337246	10342369	protein_coding	Aldehyde dehydrogenase (Q71LY7_ORYSI)
Cluster_1296	DicerCall=24	MIRNA=N	1:10413093-10413487	3.66466	3.59718	5.3529	5.36026	4.78384	0.0879161	0.778995	0.999916	NA	NA	NA	NA	NA	NA	NA
Cluster_1297	DicerCall=24	MIRNA=N	1:10420464-10420965	1.71582	3.21918	3.47224	3.30387	3.1248	-0.823766	0.0688436	0.792066	Solyc01g013920	1	itag	10418713	10419552	protein_coding	Endoribonuclease Dicer homolog 2a (DCL2A_ORYSJ)
Cluster_1297	DicerCall=24	MIRNA=N	1:10420464-10420965	1.71582	3.21918	3.47224	3.30387	3.1248	-0.823766	0.0688436	0.792066	Solyc01g013930	1	itag	10420816	10421013	protein_coding	Dicer-like protein (B9HYI3_POPTR)
Cluster_1298	DicerCall=24	MIRNA=N	1:10437584-10438512	2.5213	6.76639	7.90471	6.00374	6.7351	-1.33128	9.1e-06	0.000487887	NA	NA	NA	NA	NA	NA	NA
Cluster_1299	DicerCall=24	MIRNA=N	1:10445827-10446005	0.55646	2.88481	3.80612	3.28611	3.08372	-1.06833	0.0570643	0.725445	NA	NA	NA	NA	NA	NA	NA
Cluster_1300	DicerCall=24	MIRNA=N	1:10446621-10446940	0	1.90656	3.69076	2.68245	2.6668	-1.44472	0.0513509	0.688866	NA	NA	NA	NA	NA	NA	NA
Cluster_1301	DicerCall=24	MIRNA=N	1:10482100-10482604	5.42958	4.65818	5.423	5.73269	5.40065	0.215993	0.439772	0.999916	NA	NA	NA	NA	NA	NA	NA
Cluster_1302	DicerCall=24	MIRNA=N	1:10482764-10483182	4.63769	3.75096	4.26251	4.48792	4.38669	0.327292	0.316306	0.999916	NA	NA	NA	NA	NA	NA	NA
Cluster_1303	DicerCall=24	MIRNA=N	1:10489954-10490156	0.440458	2.18426	3.46674	3.23018	2.79463	-1.56859	0.026696	0.471545	Solyc01g013950	1	itag	10488955	10490048	protein_coding	Dicer-like protein (B9HYI3_POPTR)
Cluster_1304	DicerCall=24	MIRNA=N	1:10658874-10659418	2.28067	1.97042	6.59027	6.49926	5.63906	0.0459188	0.903968	0.999916	NA	NA	NA	NA	NA	NA	NA
Cluster_1305	DicerCall=22	MIRNA=N	1:10665841-10666051	3.06843	3.44545	4.37227	3.74683	3.75379	0.138595	0.670827	0.999916	NA	NA	NA	NA	NA	NA	NA
Cluster_1306	DicerCall=24	MIRNA=N	1:10683703-10684794	2.96357	5.28857	6.43927	4.97346	5.43079	-0.454228	0.166507	0.999916	NA	NA	NA	NA	NA	NA	NA
Cluster_1307	DicerCall=24	MIRNA=N	1:10684881-10685000	0.393939	3.4739	4.39026	2.61929	3.35857	-1.38569	0.0418529	0.618605	NA	NA	NA	NA	NA	NA	NA
Cluster_1308	DicerCall=24	MIRNA=N	1:10685078-10685941	1.92942	5.83776	7.10909	5.50787	5.9405	-1.3531	2.15e-05	0.00106137	NA	NA	NA	NA	NA	NA	NA
Cluster_1309	DicerCall=24	MIRNA=N	1:10690254-10690681	1.09812	2.57589	3.44432	3.63587	3.03173	-0.967851	0.0622	0.757188	NA	NA	NA	NA	NA	NA	NA
Cluster_1310	DicerCall=24	MIRNA=N	1:10691312-10692402	1.41037	3.92056	4.0925	4.4192	3.8617	-1.41663	0.000468041	0.0165572	NA	NA	NA	NA	NA	NA	NA
Cluster_1311	DicerCall=24	MIRNA=N	1:10702286-10702419	2.97385	2.19936	5.86969	5.67112	4.95308	0.625927	0.081441	0.849595	NA	NA	NA	NA	NA	NA	NA
Cluster_1312	DicerCall=24	MIRNA=N	1:10743498-10743740	0.870278	0.626494	4.22082	4.1121	3.3538	0.387946	0.595332	0.999916	NA	NA	NA	NA	NA	NA	NA
Cluster_1313	DicerCall=24	MIRNA=N	1:10811854-10812258	3.54084	2.76342	5.26718	4.87819	4.46352	0.651416	0.0457704	0.648554	NA	NA	NA	NA	NA	NA	NA
Cluster_1314	DicerCall=22	MIRNA=N	1:10820109-10820320	5.41248	5.42316	0	0.280019	4.50377	-0.345376	0.694756	0.999916	NA	NA	NA	NA	NA	NA	NA
Cluster_1315	DicerCall=22	MIRNA=N	1:10820425-10820649	6.37237	6.51005	0.636636	0.445742	5.49991	0.323237	0.646051	0.999916	NA	NA	NA	NA	NA	NA	NA
Cluster_1316	DicerCall=24	MIRNA=N	1:10823250-10823605	2.66255	1.96489	3.4305	3.64183	3.12053	0.301962	0.493414	0.999916	NA	NA	NA	NA	NA	NA	NA
Cluster_1317	DicerCall=24	MIRNA=N	1:10853422-10853644	3.38117	2.93167	1.81655	2.477	2.80348	-0.223479	0.633162	0.999916	NA	NA	NA	NA	NA	NA	NA
Cluster_1318	DicerCall=24	MIRNA=N	1:10866526-10867280	2.63093	2.8584	3.90628	3.24781	3.28795	0.228401	0.556899	0.999916	NA	NA	NA	NA	NA	NA	NA
Cluster_1319	DicerCall=24	MIRNA=N	1:10867958-10868220	1.92403	2.09769	2.92034	2.98671	2.7945	0.287938	0.596979	0.999916	NA	NA	NA	NA	NA	NA	NA
Cluster_1320	DicerCall=24	MIRNA=N	1:10868347-10868741	2.98876	2.85676	3.57378	3.67441	3.34815	0.00922182	0.980464	0.999916	NA	NA	NA	NA	NA	NA	NA
Cluster_1321	DicerCall=24	MIRNA=N	1:10873950-10874772	2.87177	3.2846	3.3134	3.62659	3.37088	-0.335486	0.396041	0.999916	NA	NA	NA	NA	NA	NA	NA
Cluster_1322	DicerCall=24	MIRNA=N	1:10894374-10894574	4.22427	4.36762	1.9419	1.91427	3.59253	0.125762	0.765174	0.999916	NA	NA	NA	NA	NA	NA	NA
Cluster_1323	DicerCall=24	MIRNA=N	1:10902095-10902197	0.929172	3.47504	4.06575	2.24875	3.14634	-0.639052	0.244949	0.999916	NA	NA	NA	NA	NA	NA	NA
Cluster_1324	DicerCall=24	MIRNA=N	1:10940206-10940981	0.431682	4.33129	5.10523	4.14284	4.20901	-1.88366	0.000889289	0.0296069	NA	NA	NA	NA	NA	NA	NA
Cluster_1325	DicerCall=24	MIRNA=N	1:10941091-10942368	1.80607	6.03548	6.93105	5.36157	5.86916	-1.26646	2.25e-05	0.00110308	NA	NA	NA	NA	NA	NA	NA
Cluster_1326	DicerCall=24	MIRNA=N	1:10945303-10946054	1.37602	4.74349	4.58049	4.2504	4.2141	-1.60204	6.15e-05	0.00272272	NA	NA	NA	NA	NA	NA	NA
Cluster_1327	DicerCall=24	MIRNA=N	1:10978450-10978725	4.36837	4.62023	6.64331	6.27392	5.81767	0.120834	0.609612	0.999916	NA	NA	NA	NA	NA	NA	NA
Cluster_1328	DicerCall=24	MIRNA=N	1:10978933-10979469	1.164	1.17459	3.41097	3.65524	2.82432	0.0722788	0.901099	0.999916	NA	NA	NA	NA	NA	NA	NA
Cluster_1329	DicerCall=24	MIRNA=N	1:11056248-11056411	2.95291	2.11156	3.28047	3.02611	2.94523	0.633905	0.1473	0.999916	NA	NA	NA	NA	NA	NA	NA
Cluster_1330	DicerCall=24	MIRNA=N	1:11116086-11116341	2.22892	2.86805	2.59455	2.77693	2.65344	-0.49984	0.265616	0.999916	NA	NA	NA	NA	NA	NA	NA
Cluster_1331	DicerCall=24	MIRNA=N	1:11132969-11136045	8.46679	8.15678	7.60975	7.3873	7.98114	0.266674	0.117881	0.958948	NA	NA	NA	NA	NA	NA	NA
Cluster_1332	DicerCall=24	MIRNA=N	1:11136367-11136977	3.08999	3.48684	3.17637	3.04429	3.27581	-0.055763	0.887736	0.999916	Solyc01g014060	1	itag	11139275	11140208	protein_coding	Blue copper protein (B6U7P6_MAIZE)
Cluster_1333	DicerCall=24	MIRNA=N	1:11156352-11157310	4.0812	4.3429	4.41147	4.51852	4.35935	-0.178031	0.509802	0.999916	NA	NA	NA	NA	NA	NA	NA
Cluster_1334	DicerCall=24	MIRNA=N	1:11160205-11160807	2.47926	3.25933	2.5753	1.34914	2.66865	0.354206	0.494453	0.999916	NA	NA	NA	NA	NA	NA	NA
Cluster_1335	DicerCall=24	MIRNA=N	1:11182455-11182585	1.78549	4.48899	5.12668	6.38917	5.19939	-2.18202	9.38e-10	1.12e-07	NA	NA	NA	NA	NA	NA	NA
Cluster_1336	DicerCall=24	MIRNA=N	1:11211338-11211633	1.26298	2.41125	3.47518	4.72183	3.53542	-1.12757	0.0136046	0.2944	NA	NA	NA	NA	NA	NA	NA
Cluster_1337	DicerCall=24	MIRNA=N	1:11218090-11218469	8.49922	8.41581	7.32725	7.12299	8.01094	0.140581	0.55879	0.999916	NA	NA	NA	NA	NA	NA	NA
Cluster_1338	DicerCall=24	MIRNA=N	1:11221743-11222294	2.07826	1.63037	3.20795	3.36815	2.82699	0.211011	0.674612	0.999916	NA	NA	NA	NA	NA	NA	NA
Cluster_1339	DicerCall=24	MIRNA=N	1:11223202-11223799	3.23422	3.16619	3.52358	3.14283	3.3477	0.187027	0.631507	0.999916	NA	NA	NA	NA	NA	NA	NA
Cluster_1340	DicerCall=22	MIRNA=N	1:11229579-11229800	4.50473	4.54266	3.57585	3.43139	4.16643	-0.0125652	0.970365	0.999916	NA	NA	NA	NA	NA	NA	NA
Cluster_1341	DicerCall=22	MIRNA=N	1:11229934-11230329	9.5791	9.72201	5.72384	5.44797	8.76161	0.0512983	0.801402	0.999916	NA	NA	NA	NA	NA	NA	NA
Cluster_1342	DicerCall=22	MIRNA=N	1:11230791-11231066	2.50544	2.97663	2.67161	3.0724	2.92873	-0.453706	0.318662	0.999916	NA	NA	NA	NA	NA	NA	NA
Cluster_1343	DicerCall=22	MIRNA=N	1:11231612-11231736	3.30906	3.36987	1.05532	0.865899	2.66997	0.423088	0.514475	0.999916	NA	NA	NA	NA	NA	NA	NA
Cluster_1344	DicerCall=24	MIRNA=N	1:11235331-11236024	5.35851	5.61756	6.6867	6.26213	6.0943	0.0734067	0.738494	0.999916	NA	NA	NA	NA	NA	NA	NA
Cluster_1345	DicerCall=24	MIRNA=N	1:11236129-11236558	3.9375	3.50731	3.93791	3.85588	3.85706	0.311709	0.341061	0.999916	NA	NA	NA	NA	NA	NA	NA
Cluster_1346	DicerCall=24	MIRNA=N	1:11236700-11236869	6.0702	6.15688	4.32915	4.13904	5.4773	0.0983815	0.684952	0.999916	NA	NA	NA	NA	NA	NA	NA
Cluster_1347	DicerCall=22	MIRNA=N	1:11254157-11254294	0.870278	0.737174	4.68617	5.16524	4.05585	0.0969554	0.890904	0.999916	NA	NA	NA	NA	NA	NA	NA
Cluster_1348	DicerCall=N	MIRNA=N	1:11272010-11272023	2.24361	2.38054	3.6943	4.09944	3.48674	-0.843592	0.0886123	0.877236	Solyc01g014090	1	itag	11273044	11274045	protein_coding	Plant synaptotagmin (B9N719_POPTR)
Cluster_1349	DicerCall=24	MIRNA=N	1:11275755-11276383	3.74737	2.76912	2.77777	2.44023	3.0859	0.757033	0.0756557	0.824457	Solyc01g014090	1	itag	11273044	11274045	protein_coding	Plant synaptotagmin (B9N719_POPTR)
Cluster_1350	DicerCall=24	MIRNA=N	1:11301538-11301966	2.4338	2.03967	3.54184	4.1411	3.32369	-0.0528805	0.903777	0.999916	NA	NA	NA	NA	NA	NA	NA
Cluster_1351	DicerCall=N	MIRNA=N	1:11377304-11377375	5.02889	7.05349	3.66181	2.41059	6.06431	-0.387866	0.583127	0.999916	NA	NA	NA	NA	NA	NA	NA
Cluster_1352	DicerCall=24	MIRNA=N	1:11392622-11392858	3.08744	2.93766	2.97717	2.9031	3.03726	0.216586	0.598151	0.999916	NA	NA	NA	NA	NA	NA	NA
Cluster_1353	DicerCall=24	MIRNA=N	1:11424687-11425309	4.13441	4.45294	3.90754	4.21938	4.22847	-0.330675	0.281113	0.999916	NA	NA	NA	NA	NA	NA	NA
Cluster_1354	DicerCall=24	MIRNA=N	1:11426114-11426543	1.68236	3.73588	3.42926	1.77125	3.0084	0.16211	0.728665	0.999916	NA	NA	NA	NA	NA	NA	NA
Cluster_1355	DicerCall=24	MIRNA=N	1:11429202-11430022	4.2932	4.993	4.6697	4.89535	4.76556	-0.468141	0.0824746	0.852544	NA	NA	NA	NA	NA	NA	NA
Cluster_1356	DicerCall=24	MIRNA=N	1:11437756-11438231	1.57078	3.1085	3.04462	2.59267	2.77157	-0.569622	0.25351	0.999916	NA	NA	NA	NA	NA	NA	NA
Cluster_1357	DicerCall=24	MIRNA=N	1:11438723-11438824	1.39086	2.41718	3.45526	2.91939	2.75163	-0.444659	0.377432	0.999916	NA	NA	NA	NA	NA	NA	NA
Cluster_1358	DicerCall=24	MIRNA=N	1:11513774-11514024	2.85127	2.4393	2.77394	2.17705	2.71803	0.520946	0.307594	0.999916	NA	NA	NA	NA	NA	NA	NA
Cluster_1359	DicerCall=24	MIRNA=N	1:11514393-11514616	2.1156	3.07931	3.42776	2.7475	2.95074	-0.0929975	0.825733	0.999916	NA	NA	NA	NA	NA	NA	NA
Cluster_1360	DicerCall=24	MIRNA=N	1:11524434-11524551	0	4.2166	4.0521	0.593133	3.36452	-0.830591	0.336847	0.999916	NA	NA	NA	NA	NA	NA	NA
Cluster_1361	DicerCall=24	MIRNA=N	1:11573174-11573815	3.45049	2.73434	3.15691	3.45433	3.29102	0.258393	0.519063	0.999916	Solyc01g014100	1	itag	11575508	11576183	protein_coding	Unknown Protein
Cluster_1362	DicerCall=22	MIRNA=N	1:11602336-11602719	4.47099	4.82091	5.13437	4.72676	4.81595	0.0460427	0.848049	0.999916	NA	NA	NA	NA	NA	NA	NA
Cluster_1363	DicerCall=24	MIRNA=N	1:11626852-11627085	4.44361	4.47597	4.62355	4.6953	4.63793	0.0437644	0.893497	0.999916	NA	NA	NA	NA	NA	NA	NA
Cluster_1364	DicerCall=24	MIRNA=N	1:11627167-11627319	5.97547	5.72271	3.18725	3.36658	5.09234	-0.0213858	0.939072	0.999916	NA	NA	NA	NA	NA	NA	NA
Cluster_1365	DicerCall=24	MIRNA=N	1:11633052-11633931	4.88864	5.00162	6.32877	5.7748	5.64955	0.285663	0.251736	0.999916	NA	NA	NA	NA	NA	NA	NA
Cluster_1366	DicerCall=24	MIRNA=N	1:11634287-11634654	3.19156	2.83446	3.66409	3.60735	3.43784	0.0729937	0.851943	0.999916	NA	NA	NA	NA	NA	NA	NA
Cluster_1367	DicerCall=24	MIRNA=N	1:11635254-11635572	4.95111	5.27432	5.88527	5.70351	5.50769	-0.0414341	0.846386	0.999916	NA	NA	NA	NA	NA	NA	NA
Cluster_1368	DicerCall=24	MIRNA=N	1:11635729-11635918	3.51416	2.52698	3.80932	3.78422	3.50686	0.563592	0.11303	0.947399	NA	NA	NA	NA	NA	NA	NA
Cluster_1369	DicerCall=24	MIRNA=N	1:11639279-11639562	4.15579	3.9599	3.20452	3.56605	3.83669	-0.0758401	0.833067	0.999916	NA	NA	NA	NA	NA	NA	NA
Cluster_1370	DicerCall=24	MIRNA=N	1:11639686-11640218	3.50176	3.31462	1.83321	2.45456	2.97165	-0.280519	0.532541	0.999916	Solyc01g014110	1	itag	11642471	11642875	protein_coding	Unknown Protein
Cluster_1371	DicerCall=24	MIRNA=N	1:11644666-11644954	3.55077	3.49018	3.93393	3.5057	3.66468	0.316426	0.345135	0.999916	Solyc01g014120	1	itag	11643649	11646290	protein_coding	Unknown Protein
Cluster_1371	DicerCall=24	MIRNA=N	1:11644666-11644954	3.55077	3.49018	3.93393	3.5057	3.66468	0.316426	0.345135	0.999916	Solyc01g014110	1	itag	11642471	11642875	protein_coding	Unknown Protein
Cluster_1372	DicerCall=24	MIRNA=N	1:11650848-11651183	3.3433	3.17495	3.18043	2.55012	3.20623	0.38931	0.385948	0.999916	NA	NA	NA	NA	NA	NA	NA
Cluster_1373	DicerCall=24	MIRNA=N	1:11672517-11673048	0.656675	0.737174	5.47653	5.30178	4.4519	0.144463	0.84736	0.999916	Solyc01g014130	1	itag	11672562	11673069	protein_coding	LRR receptor-like serine/threonine-protein kinase, RLP
Cluster_1374	DicerCall=24	MIRNA=N	1:11720681-11721087	3.74368	3.57043	3.74157	3.86709	3.80828	0.144212	0.683143	0.999916	NCRNA_1_194	1	ensembl_genomes	11719579	11719863	miRNA	NA
Cluster_1374	DicerCall=24	MIRNA=N	1:11720681-11721087	3.74368	3.57043	3.74157	3.86709	3.80828	0.144212	0.683143	0.999916	NCRNA_1_126	1	ensembl_genomes	11719579	11719863	miRNA	NA
Cluster_1375	DicerCall=22	MIRNA=N	1:11734599-11735016	3.59502	4.30633	1.16279	0.313114	3.17184	0.855005	0.24728	0.999916	NA	NA	NA	NA	NA	NA	NA
Cluster_1376	DicerCall=24	MIRNA=N	1:11735106-11735516	3.04692	3.79894	1.59113	1.39202	2.90986	-0.153442	0.764106	0.999916	NA	NA	NA	NA	NA	NA	NA
Cluster_1377	DicerCall=24	MIRNA=N	1:11735623-11736097	2.57057	2.11002	3.55918	3.2803	3.05123	0.444699	0.31047	0.999916	NA	NA	NA	NA	NA	NA	NA
Cluster_1378	DicerCall=24	MIRNA=N	1:11739235-11739408	1.61684	1.79501	4.32002	4.22418	3.5348	-0.193101	0.683972	0.999916	NCRNA_1_45	1	ensembl_genomes	11739699	11739986	miRNA	NA
Cluster_1378	DicerCall=24	MIRNA=N	1:11739235-11739408	1.61684	1.79501	4.32002	4.22418	3.5348	-0.193101	0.683972	0.999916	Solyc01g014160	1	itag	11740664	11742891	protein_coding	LRR receptor-like serine/threonine-protein kinase, RLP
Cluster_1378	DicerCall=24	MIRNA=N	1:11739235-11739408	1.61684	1.79501	4.32002	4.22418	3.5348	-0.193101	0.683972	0.999916	NCRNA_1_48	1	ensembl_genomes	11739699	11739986	miRNA	NA
Cluster_1379	DicerCall=24	MIRNA=N	1:11744191-11744399	1.09812	0.359679	4.97627	5.08057	4.1229	0.955359	0.192101	0.999916	Solyc01g014160	1	itag	11740664	11742891	protein_coding	LRR receptor-like serine/threonine-protein kinase, RLP
Cluster_1379	DicerCall=24	MIRNA=N	1:11744191-11744399	1.09812	0.359679	4.97627	5.08057	4.1229	0.955359	0.192101	0.999916	Solyc01g014170	1	itag	11742945	11743115	protein_coding	Hcr9-9A (O50023_SOLPI)
Cluster_1380	DicerCall=24	MIRNA=N	1:11754149-11754359	0	0.64431	3.88293	3.38395	2.95007	-0.653947	0.461634	0.999916	NA	NA	NA	NA	NA	NA	NA
Cluster_1381	DicerCall=24	MIRNA=N	1:11756504-11757423	4.3712	4.23321	4.63251	4.52165	4.46914	0.0994257	0.715399	0.999916	Solyc01g014180	1	itag	11758287	11759264	protein_coding	Zinc finger A20 and AN1 domain-containing stress-associated protein 8 (SAP8_ORYSJ)
Cluster_1382	DicerCall=24	MIRNA=N	1:11760787-11760981	3.85594	2.99554	3.48346	2.91109	3.45967	0.604854	0.141029	0.999365	Solyc01g014180	1	itag	11758287	11759264	protein_coding	Zinc finger A20 and AN1 domain-containing stress-associated protein 8 (SAP8_ORYSJ)
Cluster_1382	DicerCall=24	MIRNA=N	1:11760787-11760981	3.85594	2.99554	3.48346	2.91109	3.45967	0.604854	0.141029	0.999365	Solyc01g014190	1	itag	11761930	11762118	protein_coding	Unknown Protein
Cluster_1383	DicerCall=24	MIRNA=N	1:11807312-11807601	3.19431	3.18924	2.68976	1.94276	2.88363	0.503794	0.256292	0.999916	NA	NA	NA	NA	NA	NA	NA
Cluster_1384	DicerCall=24	MIRNA=N	1:11862816-11863135	1.57188	2.20957	3.18753	3.34852	2.81909	-0.345232	0.491331	0.999916	Solyc01g014220	1	itag	11859566	11862587	protein_coding	cDNA clone J075118M20 full insert sequence (B7F980_ORYSJ)
Cluster_1385	DicerCall=24	MIRNA=N	1:11863222-11863672	2.54869	2.46161	2.76174	2.89933	2.86835	0.104627	0.842483	0.999916	Solyc01g014220	1	itag	11859566	11862587	protein_coding	cDNA clone J075118M20 full insert sequence (B7F980_ORYSJ)
Cluster_1386	DicerCall=24	MIRNA=N	1:11865427-11865661	2.96948	2.57134	2.5753	2.74644	2.78252	0.100275	0.823008	0.999916	NA	NA	NA	NA	NA	NA	NA
Cluster_1387	DicerCall=22	MIRNA=N	1:11867725-11867907	6.12577	6.29246	3.28023	3.5348	5.57307	-0.12388	0.755158	0.999916	NA	NA	NA	NA	NA	NA	NA
Cluster_1388	DicerCall=22	MIRNA=N	1:11868003-11868481	6.03675	5.89876	3.38535	2.92428	5.18918	0.270958	0.371651	0.999916	NA	NA	NA	NA	NA	NA	NA
Cluster_1389	DicerCall=24	MIRNA=N	1:11877148-11877653	3.95579	3.78999	3.72019	3.53499	3.77961	0.198147	0.535215	0.999916	NA	NA	NA	NA	NA	NA	NA
Cluster_1390	DicerCall=24	MIRNA=N	1:11878997-11879216	3.35471	2.49233	1.55704	2.74891	2.81271	-0.190374	0.716302	0.999916	Solyc01g014230	1	itag	11880408	11883708	protein_coding	U-box domain-containing protein 4 (PUB4_ARATH)
Cluster_1391	DicerCall=24	MIRNA=N	1:11956849-11957222	3.40851	3.41016	4.72843	4.36144	4.19184	0.208419	0.605374	0.999916	Solyc01g014270	1	itag	11950646	11955158	protein_coding	Unknown Protein
Cluster_1392	DicerCall=24	MIRNA=N	1:11958153-11958435	1.86894	2.61349	3.8635	2.74882	3.02428	0.136501	0.770678	0.999916	NA	NA	NA	NA	NA	NA	NA
Cluster_1393	DicerCall=24	MIRNA=N	1:12017068-12017321	4.34599	4.16177	3.11825	3.52829	3.96911	-0.110759	0.771434	0.999916	NA	NA	NA	NA	NA	NA	NA
Cluster_1394	DicerCall=22	MIRNA=N	1:12017962-12018232	4.61977	5.35988	2.27929	0.313114	4.18764	1.60338	0.0168778	0.342976	NA	NA	NA	NA	NA	NA	NA
Cluster_1395	DicerCall=24	MIRNA=N	1:12018914-12019286	3.04692	2.91244	2.01335	2.39963	2.71074	-0.00929764	0.983849	0.999916	NA	NA	NA	NA	NA	NA	NA
Cluster_1396	DicerCall=24	MIRNA=N	1:12044497-12044900	3.53364	4.02055	4.31667	4.61917	4.18653	-0.389084	0.169657	0.999916	Solyc01g014330	1	itag	12041530	12042072	protein_coding	S-adenosyl-L-methionine carboxyl methyltransferase family protein (D7KVS6_ARALY)
Cluster_1397	DicerCall=24	MIRNA=N	1:12047102-12047560	4.53915	4.47901	4.44872	4.49543	4.51215	0.0383039	0.886453	0.999916	NA	NA	NA	NA	NA	NA	NA
Cluster_1398	DicerCall=24	MIRNA=N	1:12069701-12070325	2.66701	3.22247	2.50773	2.88122	2.94687	-0.258341	0.555773	0.999916	NA	NA	NA	NA	NA	NA	NA
Cluster_1399	DicerCall=24	MIRNA=N	1:12071294-12071569	3.03561	2.99047	3.91372	3.84674	3.56115	0.107394	0.769322	0.999916	NA	NA	NA	NA	NA	NA	NA
Cluster_1400	DicerCall=24	MIRNA=N	1:12075896-12076155	2.78056	3.31261	3.45252	2.82185	3.18315	0.207913	0.605393	0.999916	NA	NA	NA	NA	NA	NA	NA
Cluster_1401	DicerCall=24	MIRNA=N	1:12079365-12079548	3.25287	3.07119	2.11165	2.94801	3.03399	-0.481593	0.323299	0.999916	NA	NA	NA	NA	NA	NA	NA
Cluster_1402	DicerCall=24	MIRNA=N	1:12080273-12080728	2.49743	3.35236	3.10804	2.72201	3.026	-0.24965	0.559751	0.999916	NA	NA	NA	NA	NA	NA	NA
Cluster_1403	DicerCall=24	MIRNA=N	1:12100958-12101137	0.656675	0.377495	3.72799	3.56706	2.83595	0.598019	0.476952	0.999916	NA	NA	NA	NA	NA	NA	NA
Cluster_1404	DicerCall=24	MIRNA=N	1:12108407-12108711	0.393939	0.359679	3.4652	3.35696	2.6295	0.124813	0.889656	0.999916	NA	NA	NA	NA	NA	NA	NA
Cluster_1405	DicerCall=24	MIRNA=N	1:12110167-12110618	2.32219	2.49762	2.75822	2.66958	2.66294	-0.040267	0.932142	0.999916	NA	NA	NA	NA	NA	NA	NA
Cluster_1406	DicerCall=24	MIRNA=N	1:12120019-12120607	2.6318	2.24135	3.23705	2.85593	2.82904	0.410369	0.356211	0.999916	NA	NA	NA	NA	NA	NA	NA
Cluster_1407	DicerCall=24	MIRNA=N	1:12151332-12151543	1.57188	4.03565	3.96686	5.19056	4.18184	-2.01722	2.05e-07	1.58e-05	NA	NA	NA	NA	NA	NA	NA
Cluster_1408	DicerCall=24	MIRNA=N	1:12160281-12160322	0	3.05315	3.95097	4.71612	3.69702	-3.06683	4.01e-06	0.000230782	NA	NA	NA	NA	NA	NA	NA
Cluster_1409	DicerCall=24	MIRNA=N	1:12191380-12192016	2.61066	3.10605	2.41193	2.66355	2.77553	-0.424493	0.347252	0.999916	NA	NA	NA	NA	NA	NA	NA
Cluster_1410	DicerCall=24	MIRNA=N	1:12202873-12203157	3.70168	3.4578	4.12644	4.22896	3.93708	0.0667111	0.832051	0.999916	NA	NA	NA	NA	NA	NA	NA
Cluster_1411	DicerCall=24	MIRNA=N	1:12220307-12220744	1.67301	2.93837	3.53432	1.22977	2.69785	0.930554	0.0807756	0.847526	Solyc01g014360	1	itag	12216972	12217895	protein_coding	Unknown Protein
Cluster_1412	DicerCall=24	MIRNA=N	1:12231301-12231505	1.79676	1.73025	3.39226	3.10556	2.76224	0.159042	0.757716	0.999916	NA	NA	NA	NA	NA	NA	NA
Cluster_1413	DicerCall=24	MIRNA=N	1:12240550-12241037	4.14549	4.63695	3.12157	3.55548	4.03557	-0.354182	0.312451	0.999916	NCRNA_1_27	1	ensembl_genomes	12243050	12243326	miRNA	NA
Cluster_1413	DicerCall=24	MIRNA=N	1:12240550-12241037	4.14549	4.63695	3.12157	3.55548	4.03557	-0.354182	0.312451	0.999916	NCRNA_1_50	1	ensembl_genomes	12243044	12243332	miRNA	NA
Cluster_1414	DicerCall=24	MIRNA=N	1:12243938-12245291	2.73066	3.92573	3.24816	3.99649	3.61586	-1.09885	0.00334589	0.0944736	NCRNA_1_27	1	ensembl_genomes	12243050	12243326	miRNA	NA
Cluster_1414	DicerCall=24	MIRNA=N	1:12243938-12245291	2.73066	3.92573	3.24816	3.99649	3.61586	-1.09885	0.00334589	0.0944736	NCRNA_1_50	1	ensembl_genomes	12243044	12243332	miRNA	NA
Cluster_1415	DicerCall=24	MIRNA=N	1:12262434-12262768	2.41936	2.35371	4.61506	3.89142	3.72028	0.309936	0.480859	0.999916	NA	NA	NA	NA	NA	NA	NA
Cluster_1416	DicerCall=24	MIRNA=N	1:12270904-12271359	2.50512	2.7014	2.58365	2.92048	2.72349	-0.240214	0.585482	0.999916	NA	NA	NA	NA	NA	NA	NA
Cluster_1417	DicerCall=24	MIRNA=N	1:12279263-12279385	6.28844	6.05256	4.80603	4.88422	5.67515	0.105242	0.642334	0.999916	NA	NA	NA	NA	NA	NA	NA
Cluster_1418	DicerCall=24	MIRNA=N	1:12284325-12284867	2.43278	2.14687	3.53129	3.41926	3.04961	0.206719	0.637551	0.999916	NA	NA	NA	NA	NA	NA	NA
Cluster_1419	DicerCall=24	MIRNA=N	1:12285465-12285736	2.45855	2.36234	2.83491	3.53837	2.90588	-0.306647	0.480767	0.999916	NA	NA	NA	NA	NA	NA	NA
Cluster_1420	DicerCall=24	MIRNA=N	1:12306457-12307413	2.11832	4.08005	3.27579	4.7505	3.89754	-1.76106	2.97e-06	0.000176868	NA	NA	NA	NA	NA	NA	NA
Cluster_1421	DicerCall=24	MIRNA=N	1:12309079-12309954	2.41145	3.07622	2.63385	3.09586	2.93979	-0.683711	0.148828	0.999916	NA	NA	NA	NA	NA	NA	NA
Cluster_1422	DicerCall=24	MIRNA=N	1:12318116-12318349	0.703194	2.84169	4.38227	3.57377	3.41039	-1.17359	0.0521756	0.695242	NA	NA	NA	NA	NA	NA	NA
Cluster_1423	DicerCall=24	MIRNA=N	1:12377058-12377283	3.6684	4.36002	2.9792	3.60246	3.77282	-0.592918	0.0847265	0.860728	NA	NA	NA	NA	NA	NA	NA
Cluster_1424	DicerCall=24	MIRNA=N	1:12396826-12397048	3.62563	2.91244	1.87717	2.01333	2.91962	0.183411	0.720669	0.999916	NA	NA	NA	NA	NA	NA	NA
Cluster_1425	DicerCall=24	MIRNA=N	1:12421717-12422063	0.262735	3.19505	4.75961	4.38132	3.88475	-2.00137	0.00206237	0.0618862	NA	NA	NA	NA	NA	NA	NA
Cluster_1426	DicerCall=24	MIRNA=N	1:12549431-12549802	3.67751	4.05652	3.38603	3.48042	3.74473	-0.167556	0.649825	0.999916	NA	NA	NA	NA	NA	NA	NA
Cluster_1427	DicerCall=24	MIRNA=N	1:12552165-12552371	1.41509	1.58242	2.94609	3.25368	2.62446	-0.260695	0.61305	0.999916	Solyc01g014370	1	itag	12554188	12555205	protein_coding	Plant synaptotagmin integral membrane double C2 domain protein (A9TQ09_PHYPA)
Cluster_1428	DicerCall=24	MIRNA=N	1:12592538-12592897	0	3.31705	3.44528	3.26495	3.01652	-2.70285	7.92e-05	0.003437	NA	NA	NA	NA	NA	NA	NA
Cluster_1429	DicerCall=24	MIRNA=N	1:12601825-12602092	2.42463	2.22136	3.70025	3.68565	3.21332	0.0740288	0.864968	0.999916	NA	NA	NA	NA	NA	NA	NA
Cluster_1430	DicerCall=24	MIRNA=N	1:12623308-12623642	5.30805	4.6842	2.28819	2.68405	4.31447	0.244249	0.514766	0.999916	NA	NA	NA	NA	NA	NA	NA
Cluster_1431	DicerCall=22	MIRNA=N	1:12624858-12625007	3.81594	4.25843	0.689195	0	3.2178	0.726133	0.390701	0.999916	NA	NA	NA	NA	NA	NA	NA
Cluster_1432	DicerCall=24	MIRNA=N	1:12636760-12637569	1.18662	3.70581	1.61834	3.55657	3.01504	-2.58641	2.59e-06	0.00015732	NA	NA	NA	NA	NA	NA	NA
Cluster_1433	DicerCall=24	MIRNA=N	1:12637693-12639163	1.26608	5.38931	2.86796	4.75215	4.31447	-3.41489	1.41e-13	2.84e-11	NA	NA	NA	NA	NA	NA	NA
Cluster_1434	DicerCall=24	MIRNA=N	1:12639760-12641678	4.73447	8.88426	8.3226	8.63451	8.25666	-2.25033	2.53e-36	4.87e-33	NA	NA	NA	NA	NA	NA	NA
Cluster_1435	DicerCall=24	MIRNA=N	1:12657053-12657606	3.98706	4.32662	2.43588	3.64183	3.79403	-0.738695	0.0360285	0.567469	NA	NA	NA	NA	NA	NA	NA
Cluster_1436	DicerCall=24	MIRNA=N	1:12659537-12659969	2.41502	2.79002	2.88665	3.42791	3.01152	-0.17861	0.681668	0.999916	NA	NA	NA	NA	NA	NA	NA
Cluster_1437	DicerCall=24	MIRNA=N	1:12665524-12665724	2.13095	1.74579	3.54693	3.4021	2.92289	0.25706	0.580944	0.999916	NA	NA	NA	NA	NA	NA	NA
Cluster_1438	DicerCall=24	MIRNA=N	1:12696365-12696985	3.42169	3.3833	3.9022	3.90945	3.72218	0.0311149	0.929158	0.999916	NA	NA	NA	NA	NA	NA	NA
Cluster_1439	DicerCall=24	MIRNA=N	1:12712222-12712988	5.25931	5.42501	5.04808	5.06276	5.21674	-0.0967389	0.662493	0.999916	NA	NA	NA	NA	NA	NA	NA
Cluster_1440	DicerCall=24	MIRNA=N	1:12714534-12714757	4.4574	3.56606	3.86143	4.1184	4.0785	0.354529	0.271248	0.999916	NA	NA	NA	NA	NA	NA	NA
Cluster_1441	DicerCall=24	MIRNA=N	1:12716262-12716639	2.59041	3.39818	3.79619	2.84013	3.30269	0.0782755	0.850343	0.999916	NA	NA	NA	NA	NA	NA	NA
Cluster_1442	DicerCall=24	MIRNA=N	1:12717249-12717478	3.02113	2.66067	4.0128	4.02419	3.60979	0.345277	0.358435	0.999916	NA	NA	NA	NA	NA	NA	NA
Cluster_1443	DicerCall=24	MIRNA=N	1:12721318-12721554	2.15921	2.10741	3.23485	3.325	2.89339	0.0156128	0.973856	0.999916	NA	NA	NA	NA	NA	NA	NA
Cluster_1444	DicerCall=24	MIRNA=N	1:12722774-12723230	4.06342	4.11825	4.85344	4.86195	4.55009	-0.0258741	0.926598	0.999916	NA	NA	NA	NA	NA	NA	NA
Cluster_1445	DicerCall=24	MIRNA=N	1:12750164-12750391	2.14626	3.74404	3.65615	3.1887	3.37743	-0.62219	0.140046	0.998386	NA	NA	NA	NA	NA	NA	NA
Cluster_1446	DicerCall=24	MIRNA=N	1:12774617-12774729	0.656675	2.24135	3.22558	4.59013	3.37198	-1.9593	0.00212856	0.0637483	NA	NA	NA	NA	NA	NA	NA
Cluster_1447	DicerCall=24	MIRNA=N	1:12980492-12980722	1.26608	2.63832	2.96886	3.46173	2.83442	-1.16744	0.0293646	0.499765	NA	NA	NA	NA	NA	NA	NA
Cluster_1448	DicerCall=24	MIRNA=N	1:12996668-12997128	1.40392	4.015	4.79558	5.08002	4.35435	-1.48222	9.53e-05	0.00403577	NA	NA	NA	NA	NA	NA	NA
Cluster_1449	DicerCall=24	MIRNA=N	1:12997306-12997417	0.607543	2.97541	2.3942	2.9748	2.63443	-2.00482	0.00336745	0.0947917	NA	NA	NA	NA	NA	NA	NA
Cluster_1450	DicerCall=24	MIRNA=N	1:13013407-13013720	3.4008	2.98555	3.75383	3.90356	3.60555	0.259217	0.481937	0.999916	NCRNA_1_370	1	ensembl_genomes	13013432	13013708	miRNA	NA
Cluster_1450	DicerCall=24	MIRNA=N	1:13013407-13013720	3.4008	2.98555	3.75383	3.90356	3.60555	0.259217	0.481937	0.999916	NCRNA_1_371	1	ensembl_genomes	13013432	13013708	miRNA	NA
Cluster_1451	DicerCall=22	MIRNA=N	1:13023832-13023944	4.2046	3.99112	0	0.280019	3.24007	-0.232414	0.794937	0.999916	NA	NA	NA	NA	NA	NA	NA
Cluster_1452	DicerCall=22	MIRNA=N	1:13024707-13024733	0.262735	0.359679	3.69538	3.29594	2.73497	0.30859	0.733506	0.999916	NA	NA	NA	NA	NA	NA	NA
Cluster_1453	DicerCall=24	MIRNA=N	1:13144837-13145048	6.97406	7.1186	7.91977	8.12179	7.64473	-0.156173	0.504738	0.999916	NA	NA	NA	NA	NA	NA	NA
Cluster_1454	DicerCall=24	MIRNA=N	1:13230630-13230899	4.62097	3.97466	5.08394	5.27141	4.8671	0.297097	0.308475	0.999916	NA	NA	NA	NA	NA	NA	NA
Cluster_1455	DicerCall=24	MIRNA=N	1:13231125-13231609	3.21199	1.37855	3.05526	2.99876	2.89234	1.03183	0.0295653	0.501777	NA	NA	NA	NA	NA	NA	NA
Cluster_1456	DicerCall=24	MIRNA=N	1:13231688-13231747	5.61882	5.0607	3.42996	2.69142	4.6884	0.684571	0.0410158	0.611668	NA	NA	NA	NA	NA	NA	NA
Cluster_1457	DicerCall=24	MIRNA=N	1:13263067-13263354	2.8194	2.91582	2.27645	2.47458	2.72642	-0.192588	0.684662	0.999916	NA	NA	NA	NA	NA	NA	NA
Cluster_1458	DicerCall=24	MIRNA=N	1:13318080-13318818	4.50101	5.28909	3.97723	4.33837	4.64437	-0.561297	0.0490923	0.673419	NA	NA	NA	NA	NA	NA	NA
Cluster_1459	DicerCall=24	MIRNA=N	1:13354617-13354897	1.31074	4.70929	5.79319	2.94911	4.55158	-0.611495	0.186187	0.999916	NA	NA	NA	NA	NA	NA	NA
Cluster_1460	DicerCall=24	MIRNA=N	1:13360227-13360625	4.39525	4.13871	4.34557	4.20177	4.29852	0.199202	0.488149	0.999916	NA	NA	NA	NA	NA	NA	NA
Cluster_1461	DicerCall=24	MIRNA=N	1:13376404-13376640	3.44367	3.03495	2.41799	2.83292	3.02651	0.0476998	0.908553	0.999916	NA	NA	NA	NA	NA	NA	NA
Cluster_1462	DicerCall=24	MIRNA=N	1:13441567-13441976	2.27972	2.80469	2.87055	2.47038	2.67364	0.0638834	0.887423	0.999916	NA	NA	NA	NA	NA	NA	NA
Cluster_1463	DicerCall=24	MIRNA=N	1:13442265-13442714	2.72863	2.91241	3.08327	3.46943	3.10678	-0.284855	0.46889	0.999916	NA	NA	NA	NA	NA	NA	NA
Cluster_1464	DicerCall=24	MIRNA=N	1:13459902-13460497	2.35004	3.14441	2.525	2.36483	2.68356	-0.257595	0.576681	0.999916	NA	NA	NA	NA	NA	NA	NA
Cluster_1465	DicerCall=24	MIRNA=N	1:13505202-13505718	3.40424	3.47992	2.98718	3.21067	3.30843	-0.226057	0.536782	0.999916	NA	NA	NA	NA	NA	NA	NA
Cluster_1466	DicerCall=24	MIRNA=N	1:13515782-13516034	1.17794	5.05659	6.62576	4.08898	5.25997	-0.706362	0.0673378	0.78611	Solyc01g014410	1	itag	13515811	13516050	protein_coding	Dicer-like protein (B9HHX6_POPTR)
Cluster_1467	DicerCall=24	MIRNA=N	1:13542045-13542914	3.33808	3.14192	2.70062	3.04755	3.12616	-0.105819	0.792336	0.999916	NA	NA	NA	NA	NA	NA	NA
Cluster_1468	DicerCall=24	MIRNA=N	1:13543185-13543300	6.46035	6.20179	4.25872	4.43793	5.69022	0.0175231	0.945282	0.999916	NA	NA	NA	NA	NA	NA	NA
Cluster_1469	DicerCall=24	MIRNA=N	1:13555472-13555798	0.55646	2.48347	4.15352	1.18879	2.92252	0.459181	0.514199	0.999916	Solyc01g014430	1	itag	13555898	13556279	protein_coding	Dicer-like protein (B9HYI3_POPTR)
Cluster_1470	DicerCall=N	MIRNA=N	1:13583665-13583940	1.26608	2.47633	5.60984	3.06047	4.06069	0.405504	0.414873	0.999916	Solyc01g014440	1	itag	13583155	13584186	protein_coding	Dicer-like protein B (Fragment) (B0ZRP8_TRIAD)
Cluster_1471	DicerCall=24	MIRNA=N	1:13648098-13649081	1.83044	4.84265	6.88945	4.39093	5.46111	-0.504494	0.185058	0.999916	Solyc01g014450	1	itag	13647542	13648166	protein_coding	Dicer-like protein (B9HYI3_POPTR)
Cluster_1472	DicerCall=24	MIRNA=N	1:13649208-13649398	0	4.3818	4.91718	2.91053	3.94861	-2.31791	0.000622606	0.0215312	Solyc01g014450	1	itag	13647542	13648166	protein_coding	Dicer-like protein (B9HYI3_POPTR)
Cluster_1473	DicerCall=24	MIRNA=N	1:13651322-13651483	0.262735	4.70518	4.32602	2.11005	3.74662	-1.77095	0.00953588	0.225754	NA	NA	NA	NA	NA	NA	NA
Cluster_1474	DicerCall=24	MIRNA=N	1:13662300-13662793	2.91024	2.66322	3.48471	3.72018	3.33219	0.0539829	0.89583	0.999916	NA	NA	NA	NA	NA	NA	NA
Cluster_1475	DicerCall=24	MIRNA=N	1:13739260-13739592	5.15936	4.95523	3.24947	3.67158	4.50965	-0.134419	0.660599	0.999916	NCRNA_1_385	1	ensembl_genomes	13739299	13739573	miRNA	NA
Cluster_1475	DicerCall=24	MIRNA=N	1:13739260-13739592	5.15936	4.95523	3.24947	3.67158	4.50965	-0.134419	0.660599	0.999916	NCRNA_1_358	1	ensembl_genomes	13739300	13739572	miRNA	NA
Cluster_1476	DicerCall=24	MIRNA=N	1:13775374-13775667	3.37491	2.91411	2.58075	2.53096	2.92075	0.291513	0.485827	0.999916	NCRNA_1_326	1	ensembl_genomes	13775379	13775646	miRNA	NA
Cluster_1476	DicerCall=24	MIRNA=N	1:13775374-13775667	3.37491	2.91411	2.58075	2.53096	2.92075	0.291513	0.485827	0.999916	NCRNA_1_291	1	ensembl_genomes	13775369	13775656	miRNA	NA
Cluster_1477	DicerCall=24	MIRNA=N	1:13794699-13795219	3.60695	3.71372	3.70137	3.37895	3.68102	0.133976	0.714281	0.999916	NA	NA	NA	NA	NA	NA	NA
Cluster_1478	DicerCall=22	MIRNA=N	1:13936773-13936937	1.98331	2.33712	3.63343	3.53039	3.0929	-0.106159	0.808732	0.999916	NA	NA	NA	NA	NA	NA	NA
Cluster_1479	DicerCall=22	MIRNA=N	1:13937408-13937546	1.53671	0.437415	5.73696	4.89032	4.5346	1.24523	0.0670019	0.784085	NA	NA	NA	NA	NA	NA	NA
[truncated: 74,161 more rows]
