# Supplementary material for: Endosperm and Seed Transcriptomes Reveal Possible Roles for Small RNA Pathways in Wild Tomato Hybrid Seed Failure
Source: Genome Biol Evol. 2021 May 19;13(8):evab107. doi: 10.1093/gbe/evab107 (PMC8358227; doi:10.1093/gbe/evab107)
Supplement: evab107_Supplementary_Data [file evab107_supplementary_data.zip › FlorezRueda_SupplementaryTable_S6.xlsx]

## Sheet: guide_Table S6
Table S6. Functional enrichment results for DE genes and sRNA clusters
genes under and genes over refer to DE expressed genes down and upregulated respectively and STRING analyses are reported
sRNA STRING
sRNA PANTHER

## Sheet: genes_under
#pathway ID	pathway description	observed gene count	false discovery rate	matching proteins in your network (IDs)	matching proteins in your network (labels)
PF00685	Sulfotransferase domain	9	1.41e-05	Solyc05g011900.1.1,Solyc09g055500.1.1,Solyc10g019200.1.1,Solyc10g019210.1.1,Solyc10g019220.1.1,Solyc10g019230.1.1,Solyc11g050900.1.1,Solyc11g050930.1.1,Solyc12g021140.1.1	Solyc05g011900.1.1,Solyc09g055500.1.1,Solyc10g019200.1.1,Solyc10g019210.1.1,Solyc10g019220.1.1,Solyc10g019230.1.1,Solyc11g050900.1.1,Solyc11g050930.1.1,Solyc12g021140.1.1
PF01596	O-methyltransferase	7	0.00015	Solyc05g026330.1.1,Solyc05g041270.1.1,Solyc05g041300.1.1,Solyc05g041610.1.1,Solyc05g041660.1.1,Solyc05g041670.1.1,Solyc05g041690.1.1	Solyc05g026330.1.1,Solyc05g041270.1.1,Solyc05g041300.1.1,Solyc05g041610.1.1,Solyc05g041660.1.1,Solyc05g041670.1.1,Solyc05g041690.1.1
PF04640	PLATZ transcription factor	6	0.000364	Solyc02g033110.1.1,Solyc02g033120.1.1,Solyc02g036140.1.1,Solyc02g036200.1.1,Solyc02g036230.1.1,Solyc07g049120.1.1	Solyc02g033110.1.1,Solyc02g033120.1.1,Solyc02g036140.1.1,Solyc02g036200.1.1,Solyc02g036230.1.1,Solyc07g049120.1.1
PF08670	MEKHLA domain	4	0.000473	Solyc03g120910.2.1,Solyc08g066500.2.1,Solyc11g069470.1.1,Solyc12g044410.1.1	Solyc03g120910.2.1,Solyc08g066500.2.1,Solyc11g069470.1.1,Solyc12g044410.1.1
PF08031	Berberine and berberine like	6	0.000679	Solyc02g070110.1.1,Solyc02g070120.1.1,Solyc02g070130.1.1,Solyc02g070170.1.1,Solyc02g070180.1.1,Solyc02g070200.1.1	Solyc02g070110.1.1,Solyc02g070120.1.1,Solyc02g070130.1.1,Solyc02g070170.1.1,Solyc02g070180.1.1,Solyc02g070200.1.1
PF03106	WRKY DNA -binding domain	9	0.00108	Solyc03g007640.1.1,Solyc04g050210.1.1,Solyc05g014040.1.1,Solyc05g045710.1.1,Solyc05g045800.1.1,Solyc05g050040.1.1,Solyc05g050050.1.1,Solyc05g050060.1.1,Solyc09g066010.2.1	Solyc03g007640.1.1,Solyc04g050210.1.1,Solyc05g014040.1.1,Solyc05g045710.1.1,Solyc05g045800.1.1,Solyc05g050040.1.1,Solyc05g050050.1.1,Solyc05g050060.1.1,WRKYIId-3
PF00046	Homeobox domain	8	0.0101	Solyc01g090460.2.1,Solyc03g120910.2.1,Solyc05g015030.1.1,Solyc05g051460.2.1,Solyc07g041850.1.1,Solyc08g066500.2.1,Solyc11g069470.1.1,Solyc12g044410.1.1	Solyc03g120910.2.1,Solyc05g015030.1.1,Solyc05g051460.2.1,Solyc07g041850.1.1,Solyc08g066500.2.1,Solyc11g069470.1.1,Solyc12g044410.1.1,THOM1
PF05938	Plant self-incompatibility protein S1	4	0.0423	Solyc03g025660.1.1,Solyc05g053460.1.1,Solyc09g011100.1.1,Solyc09g091320.1.1	Solyc03g025660.1.1,Solyc05g053460.1.1,Solyc09g011100.1.1,Solyc09g091320.1.1
PF01852	START domain	6	0.0483	Solyc03g120910.2.1,Solyc05g015030.1.1,Solyc07g041850.1.1,Solyc08g066500.2.1,Solyc11g069470.1.1,Solyc12g044410.1.1	Solyc03g120910.2.1,Solyc05g015030.1.1,Solyc07g041850.1.1,Solyc08g066500.2.1,Solyc11g069470.1.1,Solyc12g044410.1.1
#pathway ID	pathway description	observed gene count	false discovery rate	matching proteins in your network (IDs)	matching proteins in your network (labels)
IPR000863	Sulfotransferase domain	9	2.55e-05	Solyc05g011900.1.1,Solyc09g055500.1.1,Solyc10g019200.1.1,Solyc10g019210.1.1,Solyc10g019220.1.1,Solyc10g019230.1.1,Solyc11g050900.1.1,Solyc11g050930.1.1,Solyc12g021140.1.1	Solyc05g011900.1.1,Solyc09g055500.1.1,Solyc10g019200.1.1,Solyc10g019210.1.1,Solyc10g019220.1.1,Solyc10g019230.1.1,Solyc11g050900.1.1,Solyc11g050930.1.1,Solyc12g021140.1.1
IPR002935	O-methyltransferase, family 3	7	0.00027	Solyc05g026330.1.1,Solyc05g041270.1.1,Solyc05g041300.1.1,Solyc05g041610.1.1,Solyc05g041660.1.1,Solyc05g041670.1.1,Solyc05g041690.1.1	Solyc05g026330.1.1,Solyc05g041270.1.1,Solyc05g041300.1.1,Solyc05g041610.1.1,Solyc05g041660.1.1,Solyc05g041670.1.1,Solyc05g041690.1.1
IPR006734	Protein of unknown function DUF597	6	0.000655	Solyc02g033110.1.1,Solyc02g033120.1.1,Solyc02g036140.1.1,Solyc02g036200.1.1,Solyc02g036230.1.1,Solyc07g049120.1.1	Solyc02g033110.1.1,Solyc02g033120.1.1,Solyc02g036140.1.1,Solyc02g036200.1.1,Solyc02g036230.1.1,Solyc07g049120.1.1
IPR013978	MEKHLA	4	0.000852	Solyc03g120910.2.1,Solyc08g066500.2.1,Solyc11g069470.1.1,Solyc12g044410.1.1	Solyc03g120910.2.1,Solyc08g066500.2.1,Solyc11g069470.1.1,Solyc12g044410.1.1
IPR012951	Berberine/berberine-like	6	0.00122	Solyc02g070110.1.1,Solyc02g070120.1.1,Solyc02g070130.1.1,Solyc02g070170.1.1,Solyc02g070180.1.1,Solyc02g070200.1.1	Solyc02g070110.1.1,Solyc02g070120.1.1,Solyc02g070130.1.1,Solyc02g070170.1.1,Solyc02g070180.1.1,Solyc02g070200.1.1
IPR003657	WRKY domain	9	0.00195	Solyc03g007640.1.1,Solyc04g050210.1.1,Solyc05g014040.1.1,Solyc05g045710.1.1,Solyc05g045800.1.1,Solyc05g050040.1.1,Solyc05g050050.1.1,Solyc05g050060.1.1,Solyc09g066010.2.1	Solyc03g007640.1.1,Solyc04g050210.1.1,Solyc05g014040.1.1,Solyc05g045710.1.1,Solyc05g045800.1.1,Solyc05g050040.1.1,Solyc05g050050.1.1,Solyc05g050060.1.1,WRKYIId-3
IPR009057	Homeodomain-like	20	0.00746	Solyc01g090460.2.1,Solyc02g080730.1.1,Solyc02g080860.1.1,Solyc02g082380.1.1,Solyc02g082390.1.1,Solyc03g059200.1.1,Solyc03g120910.2.1,Solyc03g121740.1.1,Solyc05g015030.1.1,Solyc05g051460.2.1,Solyc05g055590.1.1,Solyc07g041850.1.1,Solyc08g066500.2.1,Solyc09g055650.1.1,Solyc09g091880.2.1,Solyc10g050420.1.1,Solyc10g081320.1.1,Solyc11g069470.1.1,Solyc12g044410.1.1,Solyc12g089170.1.1	Solyc02g080730.1.1,Solyc02g080860.1.1,Solyc02g082380.1.1,Solyc02g082390.1.1,Solyc03g059200.1.1,Solyc03g120910.2.1,Solyc03g121740.1.1,Solyc05g015030.1.1,Solyc05g051460.2.1,Solyc05g055590.1.1,Solyc07g041850.1.1,Solyc08g066500.2.1,Solyc09g055650.1.1,Solyc09g091880.2.1,Solyc10g050420.1.1,Solyc10g081320.1.1,Solyc11g069470.1.1,Solyc12g044410.1.1,Solyc12g089170.1.1,THOM1
IPR015496	Ubiquilin	4	0.0132	Solyc02g060580.1.1,Solyc02g060590.1.1,Solyc02g061670.1.1,Solyc02g061720.1.1	Solyc02g060580.1.1,Solyc02g060590.1.1,Solyc02g061670.1.1,Solyc02g061720.1.1
IPR000315	B-box-type zinc finger	6	0.019	Solyc02g033110.1.1,Solyc02g033120.1.1,Solyc02g036140.1.1,Solyc02g036200.1.1,Solyc02g036230.1.1,Solyc07g049120.1.1	Solyc02g033110.1.1,Solyc02g033120.1.1,Solyc02g036140.1.1,Solyc02g036200.1.1,Solyc02g036230.1.1,Solyc07g049120.1.1

## Sheet: genes_over
#pathway ID	pathway description	observed gene count	false discovery rate	matching proteins in your network (IDs)	matching proteins in your network (labels)
PF00319	SRF-type transcription factor (DNA-binding and dimerisation domain)	29	1.35e-14	Solyc01g010300.1.1,Solyc01g097850.1.1,Solyc01g098060.1.1,Solyc01g102260.2.1,Solyc01g103550.1.1,Solyc01g103870.1.1,Solyc02g063500.1.1,Solyc02g089200.2.1,Solyc03g007020.1.1,Solyc03g033570.1.1,Solyc03g033880.1.1,Solyc03g033890.1.1,Solyc03g033900.1.1,Solyc03g034260.1.1,Solyc04g047870.1.1,Solyc04g056550.1.1,Solyc04g056740.1.1,Solyc04g081000.2.1,Solyc06g054680.1.1,Solyc06g059780.1.1,Solyc06g071300.1.1,…	LOC778307,Solyc01g010300.1.1,Solyc01g097850.1.1,Solyc01g098060.1.1,Solyc01g102260.2.1,Solyc01g103550.1.1,Solyc01g103870.1.1,Solyc02g063500.1.1,Solyc03g007020.1.1,Solyc03g033570.1.1,Solyc03g033880.1.1,Solyc03g033890.1.1,Solyc03g033900.1.1,Solyc03g034260.1.1,Solyc04g047870.1.1,Solyc04g056550.1.1,Solyc04g056740.1.1,Solyc06g054680.1.1,Solyc06g059780.1.1,Solyc06g071300.1.1,Solyc10g018110.1.1,Solyc10g0…
PF00067	Cytochrome P450	40	1.08e-11	Solyc01g008650.2.1,Solyc01g009370.1.1,Solyc01g094080.2.1,Solyc01g094120.2.1,Solyc02g084740.2.1,Solyc02g085360.2.1,Solyc02g085880.1.1,Solyc02g093540.2.1,Solyc02g094860.1.1,Solyc03g095310.2.1,Solyc03g111280.1.1,Solyc03g111930.2.1,Solyc03g112010.2.1,Solyc03g122350.2.1,Solyc03g122360.2.1,Solyc04g051730.1.1,Solyc04g054260.2.1,Solyc04g071820.2.1,Solyc04g078270.2.1,Solyc04g078290.2.1,Solyc04g079680.2.1,…	CYP77A19,CYP77A20,CYP90B3,HPL,Solyc01g008650.2.1,Solyc01g009370.1.1,Solyc01g094080.2.1,Solyc01g094120.2.1,Solyc02g084740.2.1,Solyc02g085880.1.1,Solyc02g093540.2.1,Solyc02g094860.1.1,Solyc03g095310.2.1,Solyc03g111280.1.1,Solyc03g111930.2.1,Solyc03g112010.2.1,Solyc03g122350.2.1,Solyc03g122360.2.1,Solyc04g051730.1.1,Solyc04g054260.2.1,Solyc04g071820.2.1,Solyc04g078270.2.1,Solyc04g078290.2.1,Solyc04g…
PF08612	TATA-binding related factor (TRF) of subunit 20 of Mediator complex	9	2.3e-07	Solyc05g041170.1.1,Solyc10g049510.1.1,Solyc10g054950.1.1,Solyc10g054980.1.1,Solyc10g055010.1.1,Solyc10g055020.1.1,Solyc10g055070.1.1,Solyc10g055150.1.1,Solyc10g055160.1.1	Solyc05g041170.1.1,Solyc10g049510.1.1,Solyc10g054950.1.1,Solyc10g054980.1.1,Solyc10g055010.1.1,Solyc10g055020.1.1,Solyc10g055070.1.1,Solyc10g055150.1.1,Solyc10g055160.1.1
PF03106	WRKY DNA -binding domain	18	5.49e-07	Solyc01g079360.2.1,Solyc01g095100.2.1,Solyc02g071130.2.1,Solyc02g080890.2.1,Solyc02g093050.2.1,Solyc03g082810.1.1,Solyc03g095770.2.1,Solyc04g072070.2.1,Solyc04g078550.2.1,Solyc05g015850.2.1,Solyc06g068460.2.1,Solyc07g051840.2.1,Solyc08g006320.2.1,Solyc08g067340.2.1,Solyc09g015770.2.1,Solyc10g005680.1.1,Solyc10g011910.2.1,Solyc12g011200.1.1	Solyc01g095100.2.1,Solyc02g071130.2.1,Solyc02g080890.2.1,Solyc03g082810.1.1,Solyc03g095770.2.1,Solyc04g072070.2.1,Solyc04g078550.2.1,Solyc05g015850.2.1,Solyc06g068460.2.1,Solyc07g051840.2.1,Solyc08g067340.2.1,Solyc10g005680.1.1,Solyc10g011910.2.1,Solyc12g011200.1.1,WRKY81,WRKYIId-1,WRKYIId-4,WRKYIIe-1
PF00201	UDP-glucoronosyl and UDP-glucosyl transferase	25	3.06e-06	Solyc01g107780.2.1,Solyc01g107820.2.1,Solyc01g107830.2.1,Solyc02g063000.2.1,Solyc02g067690.2.1,Solyc02g070020.1.1,Solyc03g071850.1.1,Solyc03g078240.1.1,Solyc03g078770.2.1,Solyc03g114180.2.1,Solyc04g008310.1.1,Solyc04g074340.2.1,Solyc04g074350.2.1,Solyc05g006140.1.1,Solyc06g072870.1.1,Solyc07g043030.1.1,Solyc08g006330.2.1,Solyc08g006380.2.1,Solyc09g092480.1.1,Solyc09g092490.2.1,Solyc09g092500.1.1,…	Solyc01g107780.2.1,Solyc01g107830.2.1,Solyc02g063000.2.1,Solyc02g067690.2.1,Solyc02g070020.1.1,Solyc03g071850.1.1,Solyc03g078240.1.1,Solyc03g078770.2.1,Solyc03g114180.2.1,Solyc04g008310.1.1,Solyc04g074340.2.1,Solyc04g074350.2.1,Solyc05g006140.1.1,Solyc06g072870.1.1,Solyc07g043030.1.1,Solyc08g006380.2.1,Solyc09g092480.1.1,Solyc09g092490.2.1,Solyc09g092500.1.1,Solyc10g083440.1.1,Solyc10g085870.1.1,…
PF14226	non-haem dioxygenase in morphine synthesis N-terminal	22	5.68e-06	Solyc01g058250.1.1,Solyc01g079200.2.1,Solyc02g036350.2.1,Solyc02g062500.2.1,Solyc02g071360.2.1,Solyc02g071380.2.1,Solyc02g071400.2.1,Solyc02g081190.2.1,Solyc03g080190.2.1,Solyc04g009850.2.1,Solyc04g053050.2.1,Solyc05g052740.1.1,Solyc06g060070.2.1,Solyc06g066830.2.1,Solyc07g061730.2.1,Solyc08g006770.2.1,Solyc09g009110.2.1,Solyc09g066310.2.1,Solyc09g089680.2.1,Solyc09g089740.2.1,Solyc10g076660.1.1,…	ACO2,ACO4-like,GA2ox3,GA2ox5,Solyc01g058250.1.1,Solyc02g036350.2.1,Solyc02g062500.2.1,Solyc02g071360.2.1,Solyc02g071380.2.1,Solyc02g071400.2.1,Solyc03g080190.2.1,Solyc04g009850.2.1,Solyc04g053050.2.1,Solyc05g052740.1.1,Solyc06g060070.2.1,Solyc06g066830.2.1,Solyc08g006770.2.1,Solyc09g009110.2.1,Solyc09g066310.2.1,Solyc09g089680.2.1,Solyc09g089740.2.1,Solyc10g076660.1.1
PF00197	Trypsin and protease inhibitor	8	1.58e-05	Solyc03g019690.1.1,Solyc03g020010.1.1,Solyc03g098700.1.1,Solyc03g098730.1.1,Solyc03g098740.1.1,Solyc03g098760.1.1,Solyc03g098780.1.1,Solyc03g098790.1.1	LOC544087,Lemir,Solyc03g019690.1.1,Solyc03g098700.1.1,Solyc03g098730.1.1,Solyc03g098740.1.1,Solyc03g098760.1.1,Solyc03g098780.1.1
PF03171	2OG-Fe(II) oxygenase superfamily	23	1.97e-05	Solyc01g058030.1.1,Solyc01g058250.1.1,Solyc01g079200.2.1,Solyc02g036350.2.1,Solyc02g062500.2.1,Solyc02g071360.2.1,Solyc02g071380.2.1,Solyc02g071400.2.1,Solyc02g081190.2.1,Solyc03g080190.2.1,Solyc04g009850.2.1,Solyc05g052740.1.1,Solyc06g060070.2.1,Solyc06g066830.2.1,Solyc07g061730.2.1,Solyc08g006770.2.1,Solyc09g009110.2.1,Solyc09g066310.2.1,Solyc09g089680.2.1,Solyc09g089740.2.1,Solyc10g076660.1.1,…	ACO2,ACO4-like,GA2ox3,GA2ox5,Solyc01g058030.1.1,Solyc01g058250.1.1,Solyc02g036350.2.1,Solyc02g062500.2.1,Solyc02g071360.2.1,Solyc02g071380.2.1,Solyc02g071400.2.1,Solyc03g080190.2.1,Solyc04g009850.2.1,Solyc05g052740.1.1,Solyc06g060070.2.1,Solyc06g066830.2.1,Solyc08g006770.2.1,Solyc09g009110.2.1,Solyc09g066310.2.1,Solyc09g089680.2.1,Solyc09g089740.2.1,Solyc10g076660.1.1,Solyc10g076680.1.1
PF00083	Sugar (and other) transporter	15	2.94e-05	Solyc01g098490.2.1,Solyc01g109460.2.1,Solyc02g062890.1.1,Solyc02g078600.2.1,Solyc02g079220.2.1,Solyc03g006650.1.1,Solyc03g093400.2.1,Solyc04g080460.2.1,Solyc05g018230.2.1,Solyc06g054270.2.1,Solyc09g075820.2.1,Solyc09g090070.1.1,Solyc11g012450.1.1,Solyc12g008320.1.1,Solyc12g099070.1.1	INT4,LOC543728,LOC544136,PMT4,PMT6,SFP4,STP11,STP18,Solyc01g098490.2.1,Solyc02g078600.2.1,Solyc03g006650.1.1,Solyc03g093400.2.1,Solyc05g018230.2.1,Solyc12g099070.1.1,ht1
PF06955	Xyloglucan endo-transglycosylase (XET) C-terminus	10	0.000157	Solyc01g081060.2.1,Solyc03g093120.2.1,Solyc03g093130.2.1,Solyc05g046290.2.1,Solyc06g083400.1.1,Solyc07g055990.2.1,Solyc07g056000.2.1,Solyc08g076080.2.1,Solyc12g017240.1.1,Solyc12g098610.1.1	Solyc03g093120.2.1,Solyc05g046290.2.1,Solyc06g083400.1.1,Solyc07g055990.2.1,Solyc08g076080.2.1,Solyc12g098610.1.1,XTH3,XTH5,tXET-B1,tXET-B2
PF00722	Glycosyl hydrolases family 16	10	0.000189	Solyc01g081060.2.1,Solyc03g093120.2.1,Solyc03g093130.2.1,Solyc05g046290.2.1,Solyc06g083400.1.1,Solyc07g055990.2.1,Solyc07g056000.2.1,Solyc08g076080.2.1,Solyc12g017240.1.1,Solyc12g098610.1.1	Solyc03g093120.2.1,Solyc05g046290.2.1,Solyc06g083400.1.1,Solyc07g055990.2.1,Solyc08g076080.2.1,Solyc12g098610.1.1,XTH3,XTH5,tXET-B1,tXET-B2
PF00194	Eukaryotic-type carbonic anhydrase	5	0.000995	Solyc06g075060.1.1,Solyc06g075070.2.1,Solyc09g008420.2.1,Solyc09g009830.2.1,Solyc10g079270.1.1	Solyc06g075060.1.1,Solyc06g075070.2.1,Solyc09g008420.2.1,Solyc09g009830.2.1,Solyc10g079270.1.1
PF00257	Dehydrin	4	0.00228	Solyc01g109920.2.1,Solyc02g062390.2.1,Solyc02g084840.2.1,Solyc04g082200.2.1	Solyc01g109920.2.1,Solyc02g062390.2.1,Solyc02g084840.2.1,Solyc04g082200.2.1
PF14009	Domain of unknown function (DUF4228)	8	0.00228	Solyc01g009490.1.1,Solyc01g109250.2.1,Solyc02g076800.1.1,Solyc02g091180.1.1,Solyc04g082960.1.1,Solyc05g008210.2.1,Solyc05g008220.2.1,Solyc07g008930.1.1	Solyc01g009490.1.1,Solyc01g109250.2.1,Solyc02g076800.1.1,Solyc02g091180.1.1,Solyc04g082960.1.1,Solyc05g008210.2.1,Solyc05g008220.2.1,Solyc07g008930.1.1
PF01745	Isopentenyl transferase	7	0.00412	Solyc11g019860.1.1,Solyc11g020380.1.1,Solyc11g061830.1.1,Solyc11g061870.1.1,Solyc11g061900.1.1,Solyc11g061910.1.1,Solyc11g063740.1.1	Solyc11g019860.1.1,Solyc11g020380.1.1,Solyc11g061830.1.1,Solyc11g061870.1.1,Solyc11g061900.1.1,Solyc11g061910.1.1,Solyc11g063740.1.1
PF00046	Homeobox domain	12	0.0107	Solyc01g096320.2.1,Solyc02g062960.2.1,Solyc02g077590.1.1,Solyc02g085630.2.1,Solyc03g098200.2.1,Solyc04g025740.1.1,Solyc06g050160.2.1,Solyc08g007270.2.1,Solyc08g076370.2.1,Solyc09g008810.2.1,Solyc10g005330.2.1,Solyc10g018000.1.1	Solyc01g096320.2.1,Solyc02g062960.2.1,Solyc02g077590.1.1,Solyc02g085630.2.1,Solyc03g098200.2.1,Solyc04g025740.1.1,Solyc06g050160.2.1,Solyc08g007270.2.1,Solyc08g076370.2.1,Solyc09g008810.2.1,Solyc10g005330.2.1,Solyc10g018000.1.1
PF01357	Pollen allergen	8	0.0148	Solyc01g090810.2.1,Solyc01g090820.1.1,Solyc01g112000.2.1,Solyc02g088100.2.1,Solyc04g081870.2.1,Solyc06g049050.2.1,Solyc06g051800.2.1,Solyc07g063210.2.1	EXLA1,EXP1,EXP2,EXPA5,Solyc01g090810.2.1,Solyc01g090820.1.1,Solyc07g063210.2.1,exp11
PF03330	Rare lipoprotein A (RlpA)-like double-psi beta-barrel	8	0.0243	Solyc01g090810.2.1,Solyc01g090820.1.1,Solyc01g112000.2.1,Solyc02g088100.2.1,Solyc04g081870.2.1,Solyc06g049050.2.1,Solyc06g051800.2.1,Solyc07g063210.2.1	EXLA1,EXP1,EXP2,EXPA5,Solyc01g090810.2.1,Solyc01g090820.1.1,Solyc07g063210.2.1,exp11
PF05564	Dormancy/auxin associated protein	3	0.0344	Solyc01g099840.2.1,Solyc02g077880.2.1,Solyc03g006360.2.1	Solyc01g099840.2.1,Solyc02g077880.2.1,Solyc03g006360.2.1
PF06884	Protein of unknown function (DUF1264)	3	0.0344	Solyc02g071760.2.1,Solyc03g005940.2.1,Solyc09g098120.2.1	Solyc02g071760.2.1,Solyc03g005940.2.1,Solyc09g098120.2.1
#pathway ID	pathway description	observed gene count	false discovery rate	matching proteins in your network (IDs)	matching proteins in your network (labels)
IPR002100	Transcription factor, MADS-box	29	2.42e-14	Solyc01g010300.1.1,Solyc01g097850.1.1,Solyc01g098060.1.1,Solyc01g102260.2.1,Solyc01g103550.1.1,Solyc01g103870.1.1,Solyc02g063500.1.1,Solyc02g089200.2.1,Solyc03g007020.1.1,Solyc03g033570.1.1,Solyc03g033880.1.1,Solyc03g033890.1.1,Solyc03g033900.1.1,Solyc03g034260.1.1,Solyc04g047870.1.1,Solyc04g056550.1.1,Solyc04g056740.1.1,Solyc04g081000.2.1,Solyc06g054680.1.1,Solyc06g059780.1.1,Solyc06g071300.1.1,…	LOC778307,Solyc01g010300.1.1,Solyc01g097850.1.1,Solyc01g098060.1.1,Solyc01g102260.2.1,Solyc01g103550.1.1,Solyc01g103870.1.1,Solyc02g063500.1.1,Solyc03g007020.1.1,Solyc03g033570.1.1,Solyc03g033880.1.1,Solyc03g033890.1.1,Solyc03g033900.1.1,Solyc03g034260.1.1,Solyc04g047870.1.1,Solyc04g056550.1.1,Solyc04g056740.1.1,Solyc06g054680.1.1,Solyc06g059780.1.1,Solyc06g071300.1.1,Solyc10g018110.1.1,Solyc10g0…
IPR001128	Cytochrome P450	40	1.94e-11	Solyc01g008650.2.1,Solyc01g009370.1.1,Solyc01g094080.2.1,Solyc01g094120.2.1,Solyc02g084740.2.1,Solyc02g085360.2.1,Solyc02g085880.1.1,Solyc02g093540.2.1,Solyc02g094860.1.1,Solyc03g095310.2.1,Solyc03g111280.1.1,Solyc03g111930.2.1,Solyc03g112010.2.1,Solyc03g122350.2.1,Solyc03g122360.2.1,Solyc04g051730.1.1,Solyc04g054260.2.1,Solyc04g071820.2.1,Solyc04g078270.2.1,Solyc04g078290.2.1,Solyc04g079680.2.1,…	CYP77A19,CYP77A20,CYP90B3,HPL,Solyc01g008650.2.1,Solyc01g009370.1.1,Solyc01g094080.2.1,Solyc01g094120.2.1,Solyc02g084740.2.1,Solyc02g085880.1.1,Solyc02g093540.2.1,Solyc02g094860.1.1,Solyc03g095310.2.1,Solyc03g111280.1.1,Solyc03g111930.2.1,Solyc03g112010.2.1,Solyc03g122350.2.1,Solyc03g122360.2.1,Solyc04g051730.1.1,Solyc04g054260.2.1,Solyc04g071820.2.1,Solyc04g078270.2.1,Solyc04g078290.2.1,Solyc04g…
IPR002401	Cytochrome P450, E-class, group I	36	7.75e-10	Solyc01g008650.2.1,Solyc01g009370.1.1,Solyc01g094080.2.1,Solyc01g094120.2.1,Solyc02g085880.1.1,Solyc02g093540.2.1,Solyc02g094860.1.1,Solyc03g095310.2.1,Solyc03g111930.2.1,Solyc03g112010.2.1,Solyc03g122350.2.1,Solyc03g122360.2.1,Solyc04g051730.1.1,Solyc04g054260.2.1,Solyc04g071820.2.1,Solyc04g078270.2.1,Solyc04g078290.2.1,Solyc04g079680.2.1,Solyc05g055400.2.1,Solyc06g060190.2.1,Solyc06g066280.2.1,…	CYP77A19,CYP77A20,Solyc01g008650.2.1,Solyc01g009370.1.1,Solyc01g094080.2.1,Solyc01g094120.2.1,Solyc02g085880.1.1,Solyc02g093540.2.1,Solyc02g094860.1.1,Solyc03g095310.2.1,Solyc03g111930.2.1,Solyc03g112010.2.1,Solyc03g122350.2.1,Solyc03g122360.2.1,Solyc04g051730.1.1,Solyc04g054260.2.1,Solyc04g071820.2.1,Solyc04g078270.2.1,Solyc04g078290.2.1,Solyc04g079680.2.1,Solyc06g060190.2.1,Solyc06g066280.2.1,S…
IPR017972	Cytochrome P450, conserved site	33	2.39e-08	Solyc01g008650.2.1,Solyc01g009370.1.1,Solyc02g084740.2.1,Solyc02g085360.2.1,Solyc02g093540.2.1,Solyc03g095310.2.1,Solyc03g111930.2.1,Solyc03g112010.2.1,Solyc03g122350.2.1,Solyc03g122360.2.1,Solyc04g051730.1.1,Solyc04g054260.2.1,Solyc04g071820.2.1,Solyc04g078270.2.1,Solyc04g078290.2.1,Solyc04g079680.2.1,Solyc05g055400.2.1,Solyc06g060190.2.1,Solyc06g066280.2.1,Solyc06g067930.1.1,Solyc06g076160.2.1,…	CYP77A19,CYP77A20,CYP90B3,Solyc01g008650.2.1,Solyc01g009370.1.1,Solyc02g084740.2.1,Solyc02g093540.2.1,Solyc03g095310.2.1,Solyc03g111930.2.1,Solyc03g112010.2.1,Solyc03g122350.2.1,Solyc03g122360.2.1,Solyc04g051730.1.1,Solyc04g054260.2.1,Solyc04g071820.2.1,Solyc04g078270.2.1,Solyc04g078290.2.1,Solyc04g079680.2.1,Solyc06g060190.2.1,Solyc06g066280.2.1,Solyc06g067930.1.1,Solyc06g076160.2.1,Solyc07g0146…
IPR013921	Mediator complex, subunit Med20	9	2.48e-07	Solyc05g041170.1.1,Solyc10g049510.1.1,Solyc10g054950.1.1,Solyc10g054980.1.1,Solyc10g055010.1.1,Solyc10g055020.1.1,Solyc10g055070.1.1,Solyc10g055150.1.1,Solyc10g055160.1.1	Solyc05g041170.1.1,Solyc10g049510.1.1,Solyc10g054950.1.1,Solyc10g054980.1.1,Solyc10g055010.1.1,Solyc10g055020.1.1,Solyc10g055070.1.1,Solyc10g055150.1.1,Solyc10g055160.1.1
IPR003657	WRKY domain	18	6.59e-07	Solyc01g079360.2.1,Solyc01g095100.2.1,Solyc02g071130.2.1,Solyc02g080890.2.1,Solyc02g093050.2.1,Solyc03g082810.1.1,Solyc03g095770.2.1,Solyc04g072070.2.1,Solyc04g078550.2.1,Solyc05g015850.2.1,Solyc06g068460.2.1,Solyc07g051840.2.1,Solyc08g006320.2.1,Solyc08g067340.2.1,Solyc09g015770.2.1,Solyc10g005680.1.1,Solyc10g011910.2.1,Solyc12g011200.1.1	Solyc01g095100.2.1,Solyc02g071130.2.1,Solyc02g080890.2.1,Solyc03g082810.1.1,Solyc03g095770.2.1,Solyc04g072070.2.1,Solyc04g078550.2.1,Solyc05g015850.2.1,Solyc06g068460.2.1,Solyc07g051840.2.1,Solyc08g067340.2.1,Solyc10g005680.1.1,Solyc10g011910.2.1,Solyc12g011200.1.1,WRKY81,WRKYIId-1,WRKYIId-4,WRKYIIe-1
IPR003663	Sugar/inositol transporter	14	9.77e-07	Solyc01g098490.2.1,Solyc01g109460.2.1,Solyc02g062890.1.1,Solyc02g078600.2.1,Solyc02g079220.2.1,Solyc03g006650.1.1,Solyc03g093400.2.1,Solyc04g080460.2.1,Solyc05g018230.2.1,Solyc06g054270.2.1,Solyc09g075820.2.1,Solyc11g012450.1.1,Solyc12g008320.1.1,Solyc12g099070.1.1	INT4,LOC543728,PMT4,PMT6,SFP4,STP11,STP18,Solyc01g098490.2.1,Solyc02g078600.2.1,Solyc03g006650.1.1,Solyc03g093400.2.1,Solyc05g018230.2.1,Solyc12g099070.1.1,ht1
IPR005829	Sugar transporter, conserved site	14	2.07e-06	Solyc01g098490.2.1,Solyc01g109460.2.1,Solyc02g062890.1.1,Solyc02g078600.2.1,Solyc02g079220.2.1,Solyc03g006650.1.1,Solyc03g093400.2.1,Solyc04g080460.2.1,Solyc05g018230.2.1,Solyc06g054270.2.1,Solyc09g075820.2.1,Solyc11g012450.1.1,Solyc12g008320.1.1,Solyc12g099070.1.1	INT4,LOC543728,PMT4,PMT6,SFP4,STP11,STP18,Solyc01g098490.2.1,Solyc02g078600.2.1,Solyc03g006650.1.1,Solyc03g093400.2.1,Solyc05g018230.2.1,Solyc12g099070.1.1,ht1
IPR026992	Non-haem dioxygenase N-terminal domain	22	6.83e-06	Solyc01g058250.1.1,Solyc01g079200.2.1,Solyc02g036350.2.1,Solyc02g062500.2.1,Solyc02g071360.2.1,Solyc02g071380.2.1,Solyc02g071400.2.1,Solyc02g081190.2.1,Solyc03g080190.2.1,Solyc04g009850.2.1,Solyc04g053050.2.1,Solyc05g052740.1.1,Solyc06g060070.2.1,Solyc06g066830.2.1,Solyc07g061730.2.1,Solyc08g006770.2.1,Solyc09g009110.2.1,Solyc09g066310.2.1,Solyc09g089680.2.1,Solyc09g089740.2.1,Solyc10g076660.1.1,…	ACO2,ACO4-like,GA2ox3,GA2ox5,Solyc01g058250.1.1,Solyc02g036350.2.1,Solyc02g062500.2.1,Solyc02g071360.2.1,Solyc02g071380.2.1,Solyc02g071400.2.1,Solyc03g080190.2.1,Solyc04g009850.2.1,Solyc04g053050.2.1,Solyc05g052740.1.1,Solyc06g060070.2.1,Solyc06g066830.2.1,Solyc08g006770.2.1,Solyc09g009110.2.1,Solyc09g066310.2.1,Solyc09g089680.2.1,Solyc09g089740.2.1,Solyc10g076660.1.1
IPR002160	Proteinase inhibitor I3, Kunitz legume	8	1.82e-05	Solyc03g019690.1.1,Solyc03g020010.1.1,Solyc03g098700.1.1,Solyc03g098730.1.1,Solyc03g098740.1.1,Solyc03g098760.1.1,Solyc03g098780.1.1,Solyc03g098790.1.1	LOC544087,Lemir,Solyc03g019690.1.1,Solyc03g098700.1.1,Solyc03g098730.1.1,Solyc03g098740.1.1,Solyc03g098760.1.1,Solyc03g098780.1.1
IPR011065	Kunitz inhibitor ST1-like	8	1.82e-05	Solyc03g019690.1.1,Solyc03g020010.1.1,Solyc03g098700.1.1,Solyc03g098730.1.1,Solyc03g098740.1.1,Solyc03g098760.1.1,Solyc03g098780.1.1,Solyc03g098790.1.1	LOC544087,Lemir,Solyc03g019690.1.1,Solyc03g098700.1.1,Solyc03g098730.1.1,Solyc03g098740.1.1,Solyc03g098760.1.1,Solyc03g098780.1.1
IPR005123	Oxoglutarate/iron-dependent dioxygenase	24	3.54e-05	Solyc01g058030.1.1,Solyc01g058250.1.1,Solyc01g079200.2.1,Solyc02g036350.2.1,Solyc02g062500.2.1,Solyc02g071360.2.1,Solyc02g071380.2.1,Solyc02g071400.2.1,Solyc02g081190.2.1,Solyc02g092710.2.1,Solyc03g080190.2.1,Solyc04g009850.2.1,Solyc05g052740.1.1,Solyc06g060070.2.1,Solyc06g066830.2.1,Solyc07g061730.2.1,Solyc08g006770.2.1,Solyc09g009110.2.1,Solyc09g066310.2.1,Solyc09g089680.2.1,Solyc09g089740.2.1,…	ACO2,ACO4-like,GA2ox3,GA2ox5,Solyc01g058030.1.1,Solyc01g058250.1.1,Solyc02g036350.2.1,Solyc02g062500.2.1,Solyc02g071360.2.1,Solyc02g071380.2.1,Solyc02g071400.2.1,Solyc02g092710.2.1,Solyc03g080190.2.1,Solyc04g009850.2.1,Solyc05g052740.1.1,Solyc06g060070.2.1,Solyc06g066830.2.1,Solyc08g006770.2.1,Solyc09g009110.2.1,Solyc09g066310.2.1,Solyc09g089680.2.1,Solyc09g089740.2.1,Solyc10g076660.1.1,Solyc10g0…
IPR005828	Major facilitator, sugar transporter-like	15	3.67e-05	Solyc01g098490.2.1,Solyc01g109460.2.1,Solyc02g062890.1.1,Solyc02g078600.2.1,Solyc02g079220.2.1,Solyc03g006650.1.1,Solyc03g093400.2.1,Solyc04g080460.2.1,Solyc05g018230.2.1,Solyc06g054270.2.1,Solyc09g075820.2.1,Solyc09g090070.1.1,Solyc11g012450.1.1,Solyc12g008320.1.1,Solyc12g099070.1.1	INT4,LOC543728,LOC544136,PMT4,PMT6,SFP4,STP11,STP18,Solyc01g098490.2.1,Solyc02g078600.2.1,Solyc03g006650.1.1,Solyc03g093400.2.1,Solyc05g018230.2.1,Solyc12g099070.1.1,ht1
IPR002213	UDP-glucuronosyl/UDP-glucosyltransferase	25	8.26e-05	Solyc01g107780.2.1,Solyc01g107820.2.1,Solyc01g107830.2.1,Solyc02g063000.2.1,Solyc02g067690.2.1,Solyc02g070020.1.1,Solyc03g071850.1.1,Solyc03g078240.1.1,Solyc03g078770.2.1,Solyc03g114180.2.1,Solyc04g008310.1.1,Solyc04g074340.2.1,Solyc04g074350.2.1,Solyc05g006140.1.1,Solyc06g072870.1.1,Solyc07g043030.1.1,Solyc08g006330.2.1,Solyc08g006380.2.1,Solyc09g092480.1.1,Solyc09g092490.2.1,Solyc09g092500.1.1,…	Solyc01g107780.2.1,Solyc01g107830.2.1,Solyc02g063000.2.1,Solyc02g067690.2.1,Solyc02g070020.1.1,Solyc03g071850.1.1,Solyc03g078240.1.1,Solyc03g078770.2.1,Solyc03g114180.2.1,Solyc04g008310.1.1,Solyc04g074340.2.1,Solyc04g074350.2.1,Solyc05g006140.1.1,Solyc06g072870.1.1,Solyc07g043030.1.1,Solyc08g006380.2.1,Solyc09g092480.1.1,Solyc09g092490.2.1,Solyc09g092500.1.1,Solyc10g083440.1.1,Solyc10g085870.1.1,…
IPR027443	Isopenicillin N synthase-like	24	9.48e-05	Solyc01g058030.1.1,Solyc01g058250.1.1,Solyc01g079200.2.1,Solyc02g036350.2.1,Solyc02g062500.2.1,Solyc02g071360.2.1,Solyc02g071380.2.1,Solyc02g071400.2.1,Solyc02g081190.2.1,Solyc03g080190.2.1,Solyc04g009850.2.1,Solyc04g053050.2.1,Solyc05g052740.1.1,Solyc06g060070.2.1,Solyc06g066830.2.1,Solyc07g061730.2.1,Solyc08g006770.2.1,Solyc09g009110.2.1,Solyc09g066310.2.1,Solyc09g089680.2.1,Solyc09g089740.2.1,…	ACO2,ACO4-like,GA2ox3,GA2ox5,Solyc01g058030.1.1,Solyc01g058250.1.1,Solyc02g036350.2.1,Solyc02g062500.2.1,Solyc02g071360.2.1,Solyc02g071380.2.1,Solyc02g071400.2.1,Solyc03g080190.2.1,Solyc04g009850.2.1,Solyc04g053050.2.1,Solyc05g052740.1.1,Solyc06g060070.2.1,Solyc06g066830.2.1,Solyc08g006770.2.1,Solyc09g009110.2.1,Solyc09g066310.2.1,Solyc09g089680.2.1,Solyc09g089740.2.1,Solyc10g076660.1.1,Solyc10g0…
IPR010713	Xyloglucan endo-transglycosylase, C-terminal	10	0.000177	Solyc01g081060.2.1,Solyc03g093120.2.1,Solyc03g093130.2.1,Solyc05g046290.2.1,Solyc06g083400.1.1,Solyc07g055990.2.1,Solyc07g056000.2.1,Solyc08g076080.2.1,Solyc12g017240.1.1,Solyc12g098610.1.1	Solyc03g093120.2.1,Solyc05g046290.2.1,Solyc06g083400.1.1,Solyc07g055990.2.1,Solyc08g076080.2.1,Solyc12g098610.1.1,XTH3,XTH5,tXET-B1,tXET-B2
IPR000757	Glycoside hydrolase, family 16	10	0.000221	Solyc01g081060.2.1,Solyc03g093120.2.1,Solyc03g093130.2.1,Solyc05g046290.2.1,Solyc06g083400.1.1,Solyc07g055990.2.1,Solyc07g056000.2.1,Solyc08g076080.2.1,Solyc12g017240.1.1,Solyc12g098610.1.1	Solyc03g093120.2.1,Solyc05g046290.2.1,Solyc06g083400.1.1,Solyc07g055990.2.1,Solyc08g076080.2.1,Solyc12g098610.1.1,XTH3,XTH5,tXET-B1,tXET-B2
IPR016455	Xyloglucan endotransglucosylase/hydrolase	9	0.00071	Solyc01g081060.2.1,Solyc03g093120.2.1,Solyc03g093130.2.1,Solyc05g046290.2.1,Solyc06g083400.1.1,Solyc07g055990.2.1,Solyc07g056000.2.1,Solyc12g017240.1.1,Solyc12g098610.1.1	Solyc03g093120.2.1,Solyc05g046290.2.1,Solyc06g083400.1.1,Solyc07g055990.2.1,Solyc12g098610.1.1,XTH3,XTH5,tXET-B1,tXET-B2
IPR001148	Alpha carbonic anhydrase	5	0.00102	Solyc06g075060.1.1,Solyc06g075070.2.1,Solyc09g008420.2.1,Solyc09g009830.2.1,Solyc10g079270.1.1	Solyc06g075060.1.1,Solyc06g075070.2.1,Solyc09g008420.2.1,Solyc09g009830.2.1,Solyc10g079270.1.1
IPR018338	Carbonic anhydrase, alpha-class, conserved site	5	0.00102	Solyc06g075060.1.1,Solyc06g075070.2.1,Solyc09g008420.2.1,Solyc09g009830.2.1,Solyc10g079270.1.1	Solyc06g075060.1.1,Solyc06g075070.2.1,Solyc09g008420.2.1,Solyc09g009830.2.1,Solyc10g079270.1.1
IPR023561	Carbonic anhydrase, alpha-class	5	0.00102	Solyc06g075060.1.1,Solyc06g075070.2.1,Solyc09g008420.2.1,Solyc09g009830.2.1,Solyc10g079270.1.1	Solyc06g075060.1.1,Solyc06g075070.2.1,Solyc09g008420.2.1,Solyc09g009830.2.1,Solyc10g079270.1.1
IPR000167	Dehydrin	4	0.0024	Solyc01g109920.2.1,Solyc02g062390.2.1,Solyc02g084840.2.1,Solyc04g082200.2.1	Solyc01g109920.2.1,Solyc02g062390.2.1,Solyc02g084840.2.1,Solyc04g082200.2.1
IPR025322	Protein of unknown function DUF4228, plant	8	0.0024	Solyc01g009490.1.1,Solyc01g109250.2.1,Solyc02g076800.1.1,Solyc02g091180.1.1,Solyc04g082960.1.1,Solyc05g008210.2.1,Solyc05g008220.2.1,Solyc07g008930.1.1	Solyc01g009490.1.1,Solyc01g109250.2.1,Solyc02g076800.1.1,Solyc02g091180.1.1,Solyc04g082960.1.1,Solyc05g008210.2.1,Solyc05g008220.2.1,Solyc07g008930.1.1
IPR030513	Dehydrin, conserved site	4	0.0024	Solyc01g109920.2.1,Solyc02g062390.2.1,Solyc02g084840.2.1,Solyc04g082200.2.1	Solyc01g109920.2.1,Solyc02g062390.2.1,Solyc02g084840.2.1,Solyc04g082200.2.1
IPR002648	Adenylate dimethylallyltransferase	7	0.00446	Solyc11g019860.1.1,Solyc11g020380.1.1,Solyc11g061830.1.1,Solyc11g061870.1.1,Solyc11g061900.1.1,Solyc11g061910.1.1,Solyc11g063740.1.1	Solyc11g019860.1.1,Solyc11g020380.1.1,Solyc11g061830.1.1,Solyc11g061870.1.1,Solyc11g061900.1.1,Solyc11g061910.1.1,Solyc11g063740.1.1
IPR008263	Glycoside hydrolase, family 16, active site	7	0.00577	Solyc03g093120.2.1,Solyc03g093130.2.1,Solyc05g046290.2.1,Solyc07g055990.2.1,Solyc07g056000.2.1,Solyc12g017240.1.1,Solyc12g098610.1.1	Solyc03g093120.2.1,Solyc05g046290.2.1,Solyc07g055990.2.1,Solyc12g098610.1.1,XTH3,tXET-B1,tXET-B2
IPR017970	Homeobox, conserved site	9	0.0106	Solyc01g096320.2.1,Solyc02g062960.2.1,Solyc02g077590.1.1,Solyc02g085630.2.1,Solyc03g098200.2.1,Solyc06g050160.2.1,Solyc08g007270.2.1,Solyc08g076370.2.1,Solyc09g008810.2.1	Solyc01g096320.2.1,Solyc02g062960.2.1,Solyc02g077590.1.1,Solyc02g085630.2.1,Solyc03g098200.2.1,Solyc06g050160.2.1,Solyc08g007270.2.1,Solyc08g076370.2.1,Solyc09g008810.2.1
IPR007117	Expansin, cellulose-binding-like domain	8	0.0189	Solyc01g090810.2.1,Solyc01g090820.1.1,Solyc01g112000.2.1,Solyc02g088100.2.1,Solyc04g081870.2.1,Solyc06g049050.2.1,Solyc06g051800.2.1,Solyc07g063210.2.1	EXLA1,EXP1,EXP2,EXPA5,Solyc01g090810.2.1,Solyc01g090820.1.1,Solyc07g063210.2.1,exp11
IPR007118	Expansin/Lol pI	8	0.0189	Solyc01g090810.2.1,Solyc01g090820.1.1,Solyc01g112000.2.1,Solyc02g088100.2.1,Solyc04g081870.2.1,Solyc06g049050.2.1,Solyc06g051800.2.1,Solyc07g063210.2.1	EXLA1,EXP1,EXP2,EXPA5,Solyc01g090810.2.1,Solyc01g090820.1.1,Solyc07g063210.2.1,exp11
IPR008176	Gamma-thionin	6	0.0225	Solyc04g072470.2.1,Solyc07g007710.2.1,Solyc07g007760.2.1,Solyc07g009020.1.1,Solyc07g009040.2.1,Solyc07g009050.2.1	Solyc04g072470.2.1,Solyc07g007710.2.1,Solyc07g007760.2.1,Solyc07g009020.1.1,Solyc07g009040.2.1,Solyc07g009050.2.1
IPR024949	Bet v I type allergen	4	0.0225	Solyc09g090970.2.1,Solyc09g090980.2.1,Solyc09g090990.2.1,Solyc09g091000.2.1	LOC778321,Solyc09g090980.2.1,Solyc09g091000.2.1,TSI-1
IPR029768	Fructose-bisphosphate aldolase class-I active site	4	0.0225	Solyc01g110360.2.1,Solyc02g062340.2.1,Solyc02g084440.2.1,Solyc07g065900.2.1	Solyc01g110360.2.1,Solyc02g062340.2.1,Solyc02g084440.2.1,Solyc07g065900.2.1
IPR007112	Expansin/pollen allergen, DPBB domain	8	0.0239	Solyc01g090810.2.1,Solyc01g090820.1.1,Solyc01g112000.2.1,Solyc02g088100.2.1,Solyc04g081870.2.1,Solyc06g049050.2.1,Solyc06g051800.2.1,Solyc07g063210.2.1	EXLA1,EXP1,EXP2,EXPA5,Solyc01g090810.2.1,Solyc01g090820.1.1,Solyc07g063210.2.1,exp11
IPR001471	AP2/ERF domain	17	0.0326	Solyc03g006320.1.1,Solyc03g044300.2.1,Solyc03g093550.1.1,Solyc03g093560.1.1,Solyc04g071770.2.1,Solyc04g078640.1.1,Solyc04g080910.1.1,Solyc05g052040.1.1,Solyc05g052050.1.1,Solyc06g053240.2.1,Solyc07g018290.2.1,Solyc07g042230.1.1,Solyc07g053740.1.1,Solyc10g076370.1.1,Solyc12g038440.1.1,Solyc12g038450.1.1,Solyc12g056590.1.1	DDTFR10/A,ERF5,Solyc03g006320.1.1,Solyc03g044300.2.1,Solyc03g093550.1.1,Solyc04g071770.2.1,Solyc04g078640.1.1,Solyc04g080910.1.1,Solyc05g052050.1.1,Solyc06g053240.2.1,Solyc07g018290.2.1,Solyc07g042230.1.1,Solyc07g053740.1.1,Solyc10g076370.1.1,Solyc12g038440.1.1,Solyc12g038450.1.1,Solyc12g056590.1.1
IPR004046	Glutathione S-transferase, C-terminal	8	0.0326	Solyc01g099590.2.1,Solyc08g080900.2.1,Solyc09g011490.2.1,Solyc09g011510.2.1,Solyc09g011520.2.1,Solyc09g011590.2.1,Solyc10g084960.1.1,Solyc12g056250.1.1	Solyc08g080900.2.1,Solyc09g011490.2.1,Solyc09g011510.2.1,Solyc09g011520.2.1,Solyc09g011590.2.1,Solyc10g084960.1.1,Solyc12g056250.1.1,gst
IPR008406	Dormancyauxin associated	3	0.0326	Solyc01g099840.2.1,Solyc02g077880.2.1,Solyc03g006360.2.1	Solyc01g099840.2.1,Solyc02g077880.2.1,Solyc03g006360.2.1
IPR010686	Protein of unknown function DUF1264	3	0.0326	Solyc02g071760.2.1,Solyc03g005940.2.1,Solyc09g098120.2.1	Solyc02g071760.2.1,Solyc03g005940.2.1,Solyc09g098120.2.1
IPR030515	Galactinol synthase 5/6/10	3	0.0326	Solyc01g100830.1.1,Solyc02g062590.2.1,Solyc02g084980.2.1	GolS-1,GolS2,Solyc02g062590.2.1
IPR000047	Helix-turn-helix motif	6	0.0482	Solyc01g096320.2.1,Solyc02g062960.2.1,Solyc02g077590.1.1,Solyc02g085630.2.1,Solyc08g007270.2.1,Solyc09g008810.2.1	Solyc01g096320.2.1,Solyc02g062960.2.1,Solyc02g077590.1.1,Solyc02g085630.2.1,Solyc08g007270.2.1,Solyc09g008810.2.1
IPR000741	Fructose-bisphosphate aldolase, class-I	4	0.0497	Solyc01g110360.2.1,Solyc02g062340.2.1,Solyc02g084440.2.1,Solyc07g065900.2.1	Solyc01g110360.2.1,Solyc02g062340.2.1,Solyc02g084440.2.1,Solyc07g065900.2.1
IPR029769	[no description]	4	0.0497	Solyc01g110360.2.1,Solyc02g062340.2.1,Solyc02g084440.2.1,Solyc07g065900.2.1	Solyc01g110360.2.1,Solyc02g062340.2.1,Solyc02g084440.2.1,Solyc07g065900.2.1
#pathway ID	pathway description	observed gene count	false discovery rate	matching proteins in your network (IDs)	matching proteins in your network (labels)
1110	Biosynthesis of secondary metabolites	80	3.92e-09	Solyc01g009370.1.1,Solyc01g018020.1.1,Solyc01g058250.1.1,Solyc01g074030.2.1,Solyc01g091160.2.1,Solyc01g091170.2.1,Solyc01g097340.2.1,Solyc01g107910.2.1,Solyc01g110360.2.1,Solyc01g111630.2.1,Solyc02g030170.2.1,Solyc02g036350.2.1,Solyc02g062340.2.1,Solyc02g067860.2.1,Solyc02g081190.2.1,Solyc02g081330.2.1,Solyc02g084440.2.1,Solyc02g084740.2.1,Solyc02g085020.2.1,Solyc02g085360.2.1,Solyc02g093540.2.1,…	ACC4,ACO2,ACO4-like,ARG1,ARG2,AS1,CHS1,CHS2,CYP77A19,CYP90B3,DWF1,GAD2,GLO2,GME1,HPR,IPMS3,LOC543970,LOC544150,PSY2,SlscADH1,Solyc01g009370.1.1,Solyc01g018020.1.1,Solyc01g058250.1.1,Solyc01g074030.2.1,Solyc01g107910.2.1,Solyc01g110360.2.1,Solyc02g036350.2.1,Solyc02g062340.2.1,Solyc02g067860.2.1,Solyc02g084440.2.1,Solyc02g084740.2.1,Solyc02g093540.2.1,Solyc02g094180.2.1,Solyc02g094860.1.1,Solyc03g…
1100	Metabolic pathways	114	4.42e-06	Solyc01g009370.1.1,Solyc01g018020.1.1,Solyc01g074030.2.1,Solyc01g080460.2.1,Solyc01g091050.2.1,Solyc01g091060.1.1,Solyc01g091160.2.1,Solyc01g091170.2.1,Solyc01g094700.2.1,Solyc01g097340.2.1,Solyc01g103390.2.1,Solyc01g104950.2.1,Solyc01g107910.2.1,Solyc01g109180.2.1,Solyc01g110360.2.1,Solyc01g111630.2.1,Solyc02g030170.2.1,Solyc02g036350.2.1,Solyc02g062340.2.1,Solyc02g067860.2.1,Solyc02g081190.2.1,…	ACC4,ACO2,ACO4-like,ARG1,ARG2,AS1,CAB5,CHS1,CHS2,CYP77A19,CYP90B3,DWF1,GAD2,GLO2,GME1,HPR,IPMS3,LOC543970,LOC544150,LOC544276,PMEU1,PSY2,SlscADH1,Solyc01g009370.1.1,Solyc01g018020.1.1,Solyc01g074030.2.1,Solyc01g080460.2.1,Solyc01g091050.2.1,Solyc01g091060.1.1,Solyc01g094700.2.1,Solyc01g107910.2.1,Solyc01g109180.2.1,Solyc01g110360.2.1,Solyc02g036350.2.1,Solyc02g062340.2.1,Solyc02g067860.2.1,Solyc0…
941	Flavonoid biosynthesis	7	0.00276	Solyc01g009370.1.1,Solyc01g107910.2.1,Solyc02g085020.2.1,Solyc05g053550.2.1,Solyc09g091510.2.1,Solyc10g078220.1.1,Solyc11g066580.1.1	CHS1,CHS2,LOC544150,Solyc01g009370.1.1,Solyc01g107910.2.1,Solyc10g078220.1.1,Solyc11g066580.1.1
940	Phenylpropanoid biosynthesis	16	0.0155	Solyc01g009370.1.1,Solyc01g074030.2.1,Solyc01g107910.2.1,Solyc02g094180.2.1,Solyc03g006700.2.1,Solyc03g033690.1.1,Solyc03g078440.2.1,Solyc03g080180.2.1,Solyc03g096040.2.1,Solyc07g008360.1.1,Solyc07g017880.2.1,Solyc07g063880.2.1,Solyc09g007520.2.1,Solyc10g078220.1.1,Solyc11g008720.1.1,Solyc11g011330.1.1	Solyc01g009370.1.1,Solyc01g074030.2.1,Solyc01g107910.2.1,Solyc02g094180.2.1,Solyc03g006700.2.1,Solyc03g033690.1.1,Solyc03g078440.2.1,Solyc03g080180.2.1,Solyc03g096040.2.1,Solyc07g008360.1.1,Solyc07g017880.2.1,Solyc07g063880.2.1,Solyc09g007520.2.1,Solyc10g078220.1.1,Solyc11g008720.1.1,Solyc11g011330.1.1
905	Brassinosteroid biosynthesis	4	0.0246	Solyc02g084740.2.1,Solyc02g085360.2.1,Solyc02g093540.2.1,Solyc06g067930.1.1	CYP90B3,Solyc02g084740.2.1,Solyc02g093540.2.1,Solyc06g067930.1.1
910	Nitrogen metabolism	6	0.0276	Solyc06g075060.1.1,Solyc06g075070.2.1,Solyc09g008420.2.1,Solyc09g009830.2.1,Solyc10g078550.1.1,Solyc10g079270.1.1	Solyc06g075060.1.1,Solyc06g075070.2.1,Solyc09g008420.2.1,Solyc09g009830.2.1,Solyc10g079270.1.1,gdh1

## Sheet: sRNA_STRING
#term ID	term description	observed gene count	background gene count	strength	false discovery rate	matching proteins in your network (IDs)	matching proteins in your network (labels)
CL:15486	mixed, incl. Homologous recombination, and SNF2-like, N-terminal domain superfamily	16	124	1.1	6.23e-10	4081.Solyc01g060460.1.1,4081.Solyc02g033050.1.1,4081.Solyc08g061340.1.1,4081.Solyc08g061390.1.1,4081.Solyc08g061400.1.1,4081.Solyc08g061420.1.1,4081.Solyc08g062050.1.1,4081.Solyc08g062060.1.1,4081.Solyc08g062070.1.1,4081.Solyc08g062080.1.1,4081.Solyc08g077570.1.1,4081.Solyc08g077590.1.1,4081.Solyc08g077600.1.1,4081.Solyc08g077650.1.1,4081.Solyc08g077660.1.1,4081.Solyc08g077690.2.1	Solyc01g060460.1.1,Solyc02g033050.1.1,Solyc08g061340.1.1,Solyc08g061390.1.1,Solyc08g061400.1.1,Solyc08g061420.1.1,Solyc08g062050.1.1,Solyc08g062060.1.1,Solyc08g062070.1.1,Solyc08g062080.1.1,Solyc08g077570.1.1,Solyc08g077590.1.1,Solyc08g077600.1.1,Solyc08g077650.1.1,Solyc08g077660.1.1,Solyc08g077690.2.1
CL:15489	mixed, incl. Homologous recombination, and SNF2-like, N-terminal domain superfamily	14	117	1.07	1.03e-08	4081.Solyc01g060460.1.1,4081.Solyc02g033050.1.1,4081.Solyc08g061340.1.1,4081.Solyc08g061390.1.1,4081.Solyc08g061400.1.1,4081.Solyc08g061420.1.1,4081.Solyc08g062050.1.1,4081.Solyc08g062060.1.1,4081.Solyc08g062070.1.1,4081.Solyc08g077590.1.1,4081.Solyc08g077600.1.1,4081.Solyc08g077650.1.1,4081.Solyc08g077660.1.1,4081.Solyc08g077690.2.1	Solyc01g060460.1.1,Solyc02g033050.1.1,Solyc08g061340.1.1,Solyc08g061390.1.1,Solyc08g061400.1.1,Solyc08g061420.1.1,Solyc08g062050.1.1,Solyc08g062060.1.1,Solyc08g062070.1.1,Solyc08g077590.1.1,Solyc08g077600.1.1,Solyc08g077650.1.1,Solyc08g077660.1.1,Solyc08g077690.2.1
CL:32464	Yippee family, and C-terminal to LisH motif.	9	34	1.42	4.61e-08	4081.Solyc03g096080.2.1,4081.Solyc03g096100.1.1,4081.Solyc03g096120.1.1,4081.Solyc03g096130.1.1,4081.Solyc03g096140.1.1,4081.Solyc03g096150.1.1,4081.Solyc03g096160.1.1,4081.Solyc03g096250.2.1,4081.Solyc03g096260.1.1	101261793,Solyc03g096100.1.1,Solyc03g096120.1.1,Solyc03g096130.1.1,Solyc03g096140.1.1,Solyc03g096150.1.1,Solyc03g096160.1.1,101263985,Solyc03g096260.1.1
CL:32455	mixed, incl. Yippee family, and C-terminal to LisH motif.	10	58	1.23	1.34e-07	4081.Solyc03g096080.2.1,4081.Solyc03g096100.1.1,4081.Solyc03g096110.1.1,4081.Solyc03g096120.1.1,4081.Solyc03g096130.1.1,4081.Solyc03g096140.1.1,4081.Solyc03g096150.1.1,4081.Solyc03g096160.1.1,4081.Solyc03g096250.2.1,4081.Solyc03g096260.1.1	101261793,Solyc03g096100.1.1,Solyc03g096110.1.1,Solyc03g096120.1.1,Solyc03g096130.1.1,Solyc03g096140.1.1,Solyc03g096150.1.1,Solyc03g096160.1.1,101263985,Solyc03g096260.1.1
CL:15871	SNF2 family N-terminal domain, and Helicase conserved C-terminal domain	7	18	1.58	2.93e-07	4081.Solyc01g068300.1.1,4081.Solyc01g068320.1.1,4081.Solyc04g054440.1.1,4081.Solyc08g061410.1.1,4081.Solyc08g062000.1.1,4081.Solyc08g077580.1.1,4081.Solyc08g077610.1.1	Solyc01g068300.1.1,Solyc01g068320.1.1,Solyc04g054440.1.1,Solyc08g061410.1.1,Solyc08g062000.1.1,Solyc08g077580.1.1,Solyc08g077610.1.1
CL:15874	SNF2 family N-terminal domain, and Helicase conserved C-terminal domain	6	13	1.66	1.56e-06	4081.Solyc01g068300.1.1,4081.Solyc01g068320.1.1,4081.Solyc04g054440.1.1,4081.Solyc08g062000.1.1,4081.Solyc08g077580.1.1,4081.Solyc08g077610.1.1	Solyc01g068300.1.1,Solyc01g068320.1.1,Solyc04g054440.1.1,Solyc08g062000.1.1,Solyc08g077580.1.1,Solyc08g077610.1.1
CL:15494	mixed, incl. Homologous recombination, and MutS domain I	11	112	0.99	2.72e-06	4081.Solyc01g060460.1.1,4081.Solyc02g033050.1.1,4081.Solyc08g061340.1.1,4081.Solyc08g061390.1.1,4081.Solyc08g061420.1.1,4081.Solyc08g062050.1.1,4081.Solyc08g062070.1.1,4081.Solyc08g077590.1.1,4081.Solyc08g077650.1.1,4081.Solyc08g077660.1.1,4081.Solyc08g077690.2.1	Solyc01g060460.1.1,Solyc02g033050.1.1,Solyc08g061340.1.1,Solyc08g061390.1.1,Solyc08g061420.1.1,Solyc08g062050.1.1,Solyc08g062070.1.1,Solyc08g077590.1.1,Solyc08g077650.1.1,Solyc08g077660.1.1,Solyc08g077690.2.1
CL:32469	C-terminal to LisH motif., and Yippee family	5	29	1.23	0.00091	4081.Solyc03g096080.2.1,4081.Solyc03g096130.1.1,4081.Solyc03g096140.1.1,4081.Solyc03g096250.2.1,4081.Solyc03g096260.1.1	101261793,Solyc03g096130.1.1,Solyc03g096140.1.1,101263985,Solyc03g096260.1.1
CL:33873	mixed, incl. Amidase, conserved site, and Berberine/berberine-like	4	18	1.34	0.0025	4081.Solyc02g070060.1.1,4081.Solyc10g054460.1.1,4081.Solyc10g054470.1.1,4081.Solyc10g054480.1.1	101264289,104649622,Solyc10g054470.1.1,Solyc10g054480.1.1
CL:20231	mixed, incl. Amine oxidase, and Developmental protein	5	45	1.04	0.0053	4081.Solyc02g033080.1.1,4081.Solyc05g024030.1.1,4081.Solyc05g024070.1.1,4081.Solyc05g051110.1.1,4081.Solyc05g055580.1.1	Solyc02g033080.1.1,Solyc05g024030.1.1,Solyc05g024070.1.1,Solyc05g051110.1.1,Solyc05g055580.1.1
CL:15499	mixed, incl. Homologous recombination, and MutS domain I	7	107	0.81	0.0055	4081.Solyc01g060460.1.1,4081.Solyc02g033050.1.1,4081.Solyc08g061390.1.1,4081.Solyc08g062050.1.1,4081.Solyc08g077590.1.1,4081.Solyc08g077650.1.1,4081.Solyc08g077660.1.1	Solyc01g060460.1.1,Solyc02g033050.1.1,Solyc08g061390.1.1,Solyc08g062050.1.1,Solyc08g077590.1.1,Solyc08g077650.1.1,Solyc08g077660.1.1
CL:20233	mixed, incl. Developmental protein, and Amine oxidase	4	35	1.05	0.0192	4081.Solyc02g033080.1.1,4081.Solyc05g024030.1.1,4081.Solyc05g024070.1.1,4081.Solyc05g055580.1.1	Solyc02g033080.1.1,Solyc05g024030.1.1,Solyc05g024070.1.1,Solyc05g055580.1.1
CL:13388	Nuclear transport factor 2, and Ubiquitin specific protease, conserved site	3	15	1.29	0.0215	4081.Solyc02g030490.1.1,4081.Solyc02g032790.1.1,4081.Solyc02g066830.2.1	Solyc02g030490.1.1,Solyc02g032790.1.1,Solyc02g066830.2.1
CL:17453	Transcription factor CBF/NF-Y/archaeal histone domain	4	45	0.94	0.0396	4081.Solyc02g091030.2.1,4081.Solyc03g111470.1.1,4081.Solyc05g005380.1.1,4081.Solyc05g005390.1.1	Solyc02g091030.2.1,Solyc03g111470.1.1,Solyc05g005380.1.1,101247020
#term ID	term description	observed gene count	background gene count	strength	false discovery rate	matching proteins in your network (IDs)	matching proteins in your network (labels)
sly03440	Homologous recombination	7	61	1.05	0.00013	4081.Solyc01g060460.1.1,4081.Solyc01g068300.1.1,4081.Solyc01g068320.1.1,4081.Solyc02g033050.1.1,4081.Solyc04g054440.1.1,4081.Solyc08g077610.1.1,4081.Solyc08g077690.2.1	Solyc01g060460.1.1,Solyc01g068300.1.1,Solyc01g068320.1.1,Solyc02g033050.1.1,Solyc04g054440.1.1,Solyc08g077610.1.1,Solyc08g077690.2.1
#term ID	term description	observed gene count	background gene count	strength	false discovery rate	matching proteins in your network (IDs)	matching proteins in your network (labels)
PF00176	SNF2 family N-terminal domain	17	62	1.43	5.87e-16	4081.Solyc01g060460.1.1,4081.Solyc01g068300.1.1,4081.Solyc01g068320.1.1,4081.Solyc02g033050.1.1,4081.Solyc04g054440.1.1,4081.Solyc07g052000.1.1,4081.Solyc07g052010.1.1,4081.Solyc08g061340.1.1,4081.Solyc08g061410.1.1,4081.Solyc08g061990.1.1,4081.Solyc08g062000.1.1,4081.Solyc08g062070.1.1,4081.Solyc08g077590.1.1,4081.Solyc08g077600.1.1,4081.Solyc08g077610.1.1,4081.Solyc08g077670.1.1,4081.Solyc08g07…	Solyc01g060460.1.1,Solyc01g068300.1.1,Solyc01g068320.1.1,Solyc02g033050.1.1,Solyc04g054440.1.1,Solyc07g052000.1.1,Solyc07g052010.1.1,Solyc08g061340.1.1,Solyc08g061410.1.1,Solyc08g061990.1.1,Solyc08g062000.1.1,Solyc08g062070.1.1,Solyc08g077590.1.1,Solyc08g077600.1.1,Solyc08g077610.1.1,Solyc08g077670.1.1,Solyc08g077690.2.1
PF03226	Yippee zinc-binding/DNA-binding /Mis18, centromere assembly	8	27	1.47	1.56e-07	4081.Solyc03g096080.2.1,4081.Solyc03g096100.1.1,4081.Solyc03g096120.1.1,4081.Solyc03g096140.1.1,4081.Solyc03g096150.1.1,4081.Solyc03g096160.1.1,4081.Solyc03g096250.2.1,4081.Solyc03g096260.1.1	101261793,Solyc03g096100.1.1,Solyc03g096120.1.1,Solyc03g096140.1.1,Solyc03g096150.1.1,Solyc03g096160.1.1,101263985,Solyc03g096260.1.1
PF00271	Helicase conserved C-terminal domain	11	155	0.84	6.21e-05	4081.Solyc01g060460.1.1,4081.Solyc01g068300.1.1,4081.Solyc01g068320.1.1,4081.Solyc02g033050.1.1,4081.Solyc04g054440.1.1,4081.Solyc08g061410.1.1,4081.Solyc08g062000.1.1,4081.Solyc08g077580.1.1,4081.Solyc08g077610.1.1,4081.Solyc08g077650.1.1,4081.Solyc08g077690.2.1	Solyc01g060460.1.1,Solyc01g068300.1.1,Solyc01g068320.1.1,Solyc02g033050.1.1,Solyc04g054440.1.1,Solyc08g061410.1.1,Solyc08g062000.1.1,Solyc08g077580.1.1,Solyc08g077610.1.1,Solyc08g077650.1.1,Solyc08g077690.2.1
PF03468	XS domain	4	13	1.48	0.00094	4081.Solyc01g015060.1.1,4081.Solyc01g060210.2.1,4081.Solyc06g076200.1.1,4081.Solyc06g076210.1.1	Solyc01g015060.1.1,Solyc01g060210.2.1,Solyc06g076200.1.1,Solyc06g076210.1.1
PF01593	Flavin containing amine oxidoreductase	5	48	1.01	0.0067	4081.Solyc02g033080.1.1,4081.Solyc05g024030.1.1,4081.Solyc05g024040.1.1,4081.Solyc05g051110.1.1,4081.Solyc05g055580.1.1	Solyc02g033080.1.1,Solyc05g024030.1.1,Solyc05g024040.1.1,Solyc05g051110.1.1,Solyc05g055580.1.1
PF00808	Histone-like transcription factor (CBF/NF-Y) and archaeal histone	5	67	0.87	0.0214	4081.Solyc02g091030.2.1,4081.Solyc03g005220.2.1,4081.Solyc03g111470.1.1,4081.Solyc05g005380.1.1,4081.Solyc05g005390.1.1	Solyc02g091030.2.1,101255365,Solyc03g111470.1.1,Solyc05g005380.1.1,101247020
PF01429	Methyl-CpG binding domain	3	15	1.29	0.0214	4081.Solyc05g041160.1.1,4081.Solyc07g015930.1.1,4081.Solyc10g018490.1.1	Solyc05g041160.1.1,Solyc07g015930.1.1,Solyc10g018490.1.1
PF02136	Nuclear transport factor 2 (NTF2) domain	3	17	1.24	0.0221	4081.Solyc02g030490.1.1,4081.Solyc02g032790.1.1,4081.Solyc02g066830.2.1	Solyc02g030490.1.1,Solyc02g032790.1.1,Solyc02g066830.2.1
PF07496	CW-type Zinc Finger	3	17	1.24	0.0221	4081.Solyc05g041150.1.1,4081.Solyc07g015930.1.1,4081.Solyc10g018460.1.1	Solyc05g041150.1.1,Solyc07g015930.1.1,Solyc10g018460.1.1
PF01565	FAD binding domain	4	43	0.96	0.0223	4081.Solyc02g070060.1.1,4081.Solyc02g079620.1.1,4081.Solyc10g054460.1.1,4081.Solyc10g054480.1.1	101264289,Solyc02g079620.1.1,104649622,Solyc10g054480.1.1
PF00119	ATP synthase A chain	2	6	1.52	0.0431	4081.Solyc10g052790.1.1,4081.Solyc10g054000.1.1	atpI,Solyc10g054000.1.1
PF05904	Plant protein of unknown function (DUF863)	2	6	1.52	0.0431	4081.Solyc05g012640.2.1,4081.Solyc05g012650.2.1	Solyc05g012640.2.1,Solyc05g012650.2.1
PF03469	XH domain	2	7	1.45	0.0466	4081.Solyc06g076200.1.1,4081.Solyc06g076210.1.1	Solyc06g076200.1.1,Solyc06g076210.1.1
PF03470	XS zinc finger domain	2	7	1.45	0.0466	4081.Solyc06g076200.1.1,4081.Solyc06g076210.1.1	Solyc06g076200.1.1,Solyc06g076210.1.1
#term ID	term description	observed gene count	background gene count	strength	false discovery rate	matching proteins in your network (IDs)	matching proteins in your network (labels)
IPR038718	SNF2-like, N-terminal domain superfamily	20	67	1.47	2.62e-19	4081.Solyc01g060460.1.1,4081.Solyc01g068300.1.1,4081.Solyc01g068320.1.1,4081.Solyc02g033050.1.1,4081.Solyc04g054440.1.1,4081.Solyc07g052000.1.1,4081.Solyc08g061340.1.1,4081.Solyc08g061390.1.1,4081.Solyc08g061410.1.1,4081.Solyc08g061420.1.1,4081.Solyc08g061990.1.1,4081.Solyc08g062000.1.1,4081.Solyc08g062060.1.1,4081.Solyc08g062070.1.1,4081.Solyc08g062080.1.1,4081.Solyc08g077590.1.1,4081.Solyc08g07…	Solyc01g060460.1.1,Solyc01g068300.1.1,Solyc01g068320.1.1,Solyc02g033050.1.1,Solyc04g054440.1.1,Solyc07g052000.1.1,Solyc08g061340.1.1,Solyc08g061390.1.1,Solyc08g061410.1.1,Solyc08g061420.1.1,Solyc08g061990.1.1,Solyc08g062000.1.1,Solyc08g062060.1.1,Solyc08g062070.1.1,Solyc08g062080.1.1,Solyc08g077590.1.1,Solyc08g077600.1.1,Solyc08g077610.1.1,Solyc08g077670.1.1,Solyc08g077690.2.1
IPR000330	SNF2-related, N-terminal domain	17	62	1.43	5.32e-16	4081.Solyc01g060460.1.1,4081.Solyc01g068300.1.1,4081.Solyc01g068320.1.1,4081.Solyc02g033050.1.1,4081.Solyc04g054440.1.1,4081.Solyc07g052000.1.1,4081.Solyc07g052010.1.1,4081.Solyc08g061340.1.1,4081.Solyc08g061410.1.1,4081.Solyc08g061990.1.1,4081.Solyc08g062000.1.1,4081.Solyc08g062070.1.1,4081.Solyc08g077590.1.1,4081.Solyc08g077600.1.1,4081.Solyc08g077610.1.1,4081.Solyc08g077670.1.1,4081.Solyc08g07…	Solyc01g060460.1.1,Solyc01g068300.1.1,Solyc01g068320.1.1,Solyc02g033050.1.1,Solyc04g054440.1.1,Solyc07g052000.1.1,Solyc07g052010.1.1,Solyc08g061340.1.1,Solyc08g061410.1.1,Solyc08g061990.1.1,Solyc08g062000.1.1,Solyc08g062070.1.1,Solyc08g077590.1.1,Solyc08g077600.1.1,Solyc08g077610.1.1,Solyc08g077670.1.1,Solyc08g077690.2.1
IPR039058	Yippee family	10	21	1.67	3.59e-11	4081.Solyc03g096080.2.1,4081.Solyc03g096100.1.1,4081.Solyc03g096110.1.1,4081.Solyc03g096120.1.1,4081.Solyc03g096130.1.1,4081.Solyc03g096140.1.1,4081.Solyc03g096150.1.1,4081.Solyc03g096160.1.1,4081.Solyc03g096250.2.1,4081.Solyc03g096260.1.1	101261793,Solyc03g096100.1.1,Solyc03g096110.1.1,Solyc03g096120.1.1,Solyc03g096130.1.1,Solyc03g096140.1.1,Solyc03g096150.1.1,Solyc03g096160.1.1,101263985,Solyc03g096260.1.1
IPR004910	Yippee/Mis18/Cereblon	10	43	1.36	7.97e-09	4081.Solyc03g096080.2.1,4081.Solyc03g096100.1.1,4081.Solyc03g096110.1.1,4081.Solyc03g096120.1.1,4081.Solyc03g096130.1.1,4081.Solyc03g096140.1.1,4081.Solyc03g096150.1.1,4081.Solyc03g096160.1.1,4081.Solyc03g096250.2.1,4081.Solyc03g096260.1.1	101261793,Solyc03g096100.1.1,Solyc03g096110.1.1,Solyc03g096120.1.1,Solyc03g096130.1.1,Solyc03g096140.1.1,Solyc03g096150.1.1,Solyc03g096160.1.1,101263985,Solyc03g096260.1.1
IPR034751	Yippee domain	10	42	1.37	7.97e-09	4081.Solyc03g096080.2.1,4081.Solyc03g096100.1.1,4081.Solyc03g096110.1.1,4081.Solyc03g096120.1.1,4081.Solyc03g096130.1.1,4081.Solyc03g096140.1.1,4081.Solyc03g096150.1.1,4081.Solyc03g096160.1.1,4081.Solyc03g096250.2.1,4081.Solyc03g096260.1.1	101261793,Solyc03g096100.1.1,Solyc03g096110.1.1,Solyc03g096120.1.1,Solyc03g096130.1.1,Solyc03g096140.1.1,Solyc03g096150.1.1,Solyc03g096160.1.1,101263985,Solyc03g096260.1.1
IPR014001	Helicase superfamily 1/2, ATP-binding domain	12	165	0.86	1.42e-05	4081.Solyc01g060460.1.1,4081.Solyc01g068300.1.1,4081.Solyc01g068320.1.1,4081.Solyc02g033050.1.1,4081.Solyc04g054440.1.1,4081.Solyc07g052010.1.1,4081.Solyc08g062000.1.1,4081.Solyc08g077590.1.1,4081.Solyc08g077600.1.1,4081.Solyc08g077610.1.1,4081.Solyc08g077670.1.1,4081.Solyc08g077690.2.1	Solyc01g060460.1.1,Solyc01g068300.1.1,Solyc01g068320.1.1,Solyc02g033050.1.1,Solyc04g054440.1.1,Solyc07g052010.1.1,Solyc08g062000.1.1,Solyc08g077590.1.1,Solyc08g077600.1.1,Solyc08g077610.1.1,Solyc08g077670.1.1,Solyc08g077690.2.1
IPR031307	Ninja family	6	25	1.37	2.66e-05	4081.Solyc01g059740.1.1,4081.Solyc01g059780.1.1,4081.Solyc02g030610.1.1,4081.Solyc02g032690.1.1,4081.Solyc02g066880.1.1,4081.Solyc02g066890.1.1	Solyc01g059740.1.1,Solyc01g059780.1.1,104645540,Solyc02g032690.1.1,Solyc02g066880.1.1,109119484
IPR003567	Cytochrome c-type biogenesis protein	4	5	1.9	4.81e-05	4081.Solyc02g050290.1.1,4081.Solyc04g049870.1.1,4081.Solyc11g063620.1.1,4081.Solyc11g063630.1.1	Solyc02g050290.1.1,Solyc04g049870.1.1,Solyc11g063620.1.1,Solyc11g063630.1.1
IPR039539	Ras GTPase-activating protein-binding protein	5	15	1.52	4.81e-05	4081.Solyc01g059750.1.1,4081.Solyc02g030490.1.1,4081.Solyc02g030540.1.1,4081.Solyc02g032790.1.1,4081.Solyc02g066830.2.1	Solyc01g059750.1.1,Solyc02g030490.1.1,Solyc02g030540.1.1,Solyc02g032790.1.1,Solyc02g066830.2.1
IPR001650	Helicase, C-terminal	10	156	0.8	0.00024	4081.Solyc01g060460.1.1,4081.Solyc01g068300.1.1,4081.Solyc01g068320.1.1,4081.Solyc02g033050.1.1,4081.Solyc04g054440.1.1,4081.Solyc08g061410.1.1,4081.Solyc08g062000.1.1,4081.Solyc08g077580.1.1,4081.Solyc08g077610.1.1,4081.Solyc08g077690.2.1	Solyc01g060460.1.1,Solyc01g068300.1.1,Solyc01g068320.1.1,Solyc02g033050.1.1,Solyc04g054440.1.1,Solyc08g061410.1.1,Solyc08g062000.1.1,Solyc08g077580.1.1,Solyc08g077610.1.1,Solyc08g077690.2.1
IPR003569	Probable cytochrome c biosynthesis protein, plants	3	3	1.99	0.00057	4081.Solyc02g050290.1.1,4081.Solyc11g063620.1.1,4081.Solyc11g063630.1.1	Solyc02g050290.1.1,Solyc11g063620.1.1,Solyc11g063630.1.1
IPR005380	XS domain	4	13	1.48	0.00057	4081.Solyc01g015060.1.1,4081.Solyc01g060210.2.1,4081.Solyc06g076200.1.1,4081.Solyc06g076210.1.1	Solyc01g015060.1.1,Solyc01g060210.2.1,Solyc06g076200.1.1,Solyc06g076210.1.1
IPR038588	XS domain superfamily	4	13	1.48	0.00057	4081.Solyc01g015060.1.1,4081.Solyc01g060210.2.1,4081.Solyc06g076200.1.1,4081.Solyc06g076210.1.1	Solyc01g015060.1.1,Solyc01g060210.2.1,Solyc06g076200.1.1,Solyc06g076210.1.1
IPR011124	Zinc finger, CW-type	4	19	1.32	0.0016	4081.Solyc05g041150.1.1,4081.Solyc07g015930.1.1,4081.Solyc10g018450.1.1,4081.Solyc10g018460.1.1	Solyc05g041150.1.1,Solyc07g015930.1.1,Solyc10g018450.1.1,Solyc10g018460.1.1
IPR027417	P-loop containing nucleoside triphosphate hydrolase	30	1351	0.34	0.0016	4081.Solyc01g060460.1.1,4081.Solyc01g066690.2.1,4081.Solyc01g068300.1.1,4081.Solyc01g068320.1.1,4081.Solyc02g033050.1.1,4081.Solyc02g062330.1.1,4081.Solyc02g070670.2.1,4081.Solyc04g054440.1.1,4081.Solyc07g052000.1.1,4081.Solyc07g052010.1.1,4081.Solyc08g042030.1.1,4081.Solyc08g061340.1.1,4081.Solyc08g061390.1.1,4081.Solyc08g061400.1.1,4081.Solyc08g061410.1.1,4081.Solyc08g061420.1.1,4081.Solyc08g06…	Solyc01g060460.1.1,Solyc01g066690.2.1,Solyc01g068300.1.1,Solyc01g068320.1.1,Solyc02g033050.1.1,Solyc02g062330.1.1,101244151,Solyc04g054440.1.1,Solyc07g052000.1.1,Solyc07g052010.1.1,Solyc08g042030.1.1,Solyc08g061340.1.1,Solyc08g061390.1.1,Solyc08g061400.1.1,Solyc08g061410.1.1,Solyc08g061420.1.1,Solyc08g061990.1.1,Solyc08g062000.1.1,Solyc08g062050.1.1,Solyc08g062060.1.1,Solyc08g062070.1.1,Solyc08g0…
IPR002937	Amine oxidase	4	33	1.08	0.0101	4081.Solyc02g033080.1.1,4081.Solyc05g024030.1.1,4081.Solyc05g024040.1.1,4081.Solyc05g055580.1.1	Solyc02g033080.1.1,Solyc05g024030.1.1,Solyc05g024040.1.1,Solyc05g055580.1.1
IPR001739	Methyl-CpG DNA binding	3	15	1.29	0.0137	4081.Solyc05g041160.1.1,4081.Solyc07g015930.1.1,4081.Solyc10g018490.1.1	Solyc05g041160.1.1,Solyc07g015930.1.1,Solyc10g018490.1.1
IPR002075	Nuclear transport factor 2	3	17	1.24	0.0178	4081.Solyc02g030490.1.1,4081.Solyc02g032790.1.1,4081.Solyc02g066830.2.1	Solyc02g030490.1.1,Solyc02g032790.1.1,Solyc02g066830.2.1
IPR018222	Nuclear transport factor 2, eukaryote	3	17	1.24	0.0178	4081.Solyc02g030490.1.1,4081.Solyc02g032790.1.1,4081.Solyc02g066830.2.1	Solyc02g030490.1.1,Solyc02g032790.1.1,Solyc02g066830.2.1
IPR006094	FAD linked oxidase, N-terminal	4	43	0.96	0.0202	4081.Solyc02g070060.1.1,4081.Solyc02g079620.1.1,4081.Solyc10g054460.1.1,4081.Solyc10g054480.1.1	101264289,Solyc02g079620.1.1,104649622,Solyc10g054480.1.1
IPR007592	GLABROUS1 enhancer-binding protein family	3	19	1.19	0.0203	4081.Solyc01g097890.2.1,4081.Solyc07g063980.1.1,4081.Solyc07g063990.1.1	101245401,Solyc07g063980.1.1,Solyc07g063990.1.1
IPR003958	Transcription factor CBF/NF-Y/archaeal histone domain	4	45	0.94	0.0208	4081.Solyc02g091030.2.1,4081.Solyc03g111470.1.1,4081.Solyc05g005380.1.1,4081.Solyc05g005390.1.1	Solyc02g091030.2.1,Solyc03g111470.1.1,Solyc05g005380.1.1,101247020
IPR009072	Histone-fold	6	115	0.71	0.0208	4081.Solyc02g091030.2.1,4081.Solyc03g005220.2.1,4081.Solyc03g111470.1.1,4081.Solyc05g005380.1.1,4081.Solyc05g005390.1.1,4081.Solyc11g066160.1.1	Solyc02g091030.2.1,101255365,Solyc03g111470.1.1,Solyc05g005380.1.1,101247020,101264401
IPR000568	ATP synthase, F0 complex, subunit A	2	5	1.6	0.0263	4081.Solyc10g052790.1.1,4081.Solyc10g054000.1.1	atpI,Solyc10g054000.1.1
IPR006904	Protein of unknown function DUF716 (TMEM45)	4	49	0.91	0.0263	4081.Solyc04g017800.1.1,4081.Solyc04g017850.1.1,4081.Solyc07g064370.1.1,4081.Solyc07g064380.2.1	Solyc04g017800.1.1,Solyc04g017850.1.1,Solyc07g064370.1.1,Solyc07g064380.2.1
IPR035908	ATP synthase, F0 complex, subunit A superfamily	2	5	1.6	0.0263	4081.Solyc10g052790.1.1,4081.Solyc10g054000.1.1	atpI,Solyc10g054000.1.1
IPR016166	FAD-binding domain, PCMH-type	4	52	0.88	0.0287	4081.Solyc02g070060.1.1,4081.Solyc02g079620.1.1,4081.Solyc10g054460.1.1,4081.Solyc10g054480.1.1	101264289,Solyc02g079620.1.1,104649622,Solyc10g054480.1.1
IPR036318	FAD-binding, type PCMH-like superfamily	4	53	0.87	0.0295	4081.Solyc02g070060.1.1,4081.Solyc02g079620.1.1,4081.Solyc10g054460.1.1,4081.Solyc10g054480.1.1	101264289,Solyc02g079620.1.1,104649622,Solyc10g054480.1.1
IPR008581	Protein of unknown function DUF863, plant	2	6	1.52	0.0296	4081.Solyc05g012640.2.1,4081.Solyc05g012650.2.1	Solyc05g012640.2.1,Solyc05g012650.2.1
IPR001245	Serine-threonine/tyrosine-protein kinase, catalytic domain	11	394	0.44	0.0303	4081.Solyc02g079620.1.1,4081.Solyc03g080060.1.1,4081.Solyc04g077370.1.1,4081.Solyc04g077380.2.1,4081.Solyc05g007140.2.1,4081.Solyc10g052860.1.1,4081.Solyc12g009360.1.1,4081.Solyc12g009370.1.1,4081.Solyc12g016000.1.1,4081.Solyc12g016010.1.1,4081.Solyc12g016090.1.1	Solyc02g079620.1.1,Solyc03g080060.1.1,104644323,Solyc04g077380.2.1,101259436,Solyc10g052860.1.1,Solyc12g009360.1.1,101268554,Solyc12g016000.1.1,Solyc12g016010.1.1,Solyc12g016090.1.1
IPR005379	Uncharacterised domain XH	2	7	1.45	0.0354	4081.Solyc06g076200.1.1,4081.Solyc06g076210.1.1	Solyc06g076200.1.1,Solyc06g076210.1.1
IPR005381	Zinc finger-XS domain	2	7	1.45	0.0354	4081.Solyc06g076200.1.1,4081.Solyc06g076210.1.1	Solyc06g076200.1.1,Solyc06g076210.1.1
IPR002100	Transcription factor, MADS-box	5	103	0.68	0.0459	4081.Solyc03g062820.1.1,4081.Solyc03g119680.1.1,4081.Solyc04g025050.1.1,4081.Solyc10g018080.1.1,4081.Solyc12g056460.1.1	101243969,Solyc03g119680.1.1,Solyc04g025050.1.1,Solyc10g018080.1.1,101267688
IPR036879	Transcription factor, MADS-box superfamily	5	103	0.68	0.0459	4081.Solyc03g062820.1.1,4081.Solyc03g119680.1.1,4081.Solyc04g025050.1.1,4081.Solyc10g018080.1.1,4081.Solyc12g056460.1.1	101243969,Solyc03g119680.1.1,Solyc04g025050.1.1,Solyc10g018080.1.1,101267688
IPR007216	CCR4-NOT transcription complex subunit 9	2	9	1.34	0.0472	4081.Solyc07g049770.1.1,4081.Solyc07g049790.1.1	Solyc07g049770.1.1,Solyc07g049790.1.1
IPR010227	NADH-quinone oxidoreductase, chain M/4	2	9	1.34	0.0472	4081.Solyc01g065630.1.1,4081.Solyc01g065640.1.1	Solyc01g065630.1.1,Solyc01g065640.1.1
IPR022997	NADH-quinone oxidoreductase chain 4	2	9	1.34	0.0472	4081.Solyc01g065630.1.1,4081.Solyc01g065640.1.1	Solyc01g065630.1.1,Solyc01g065640.1.1
#term ID	term description	observed gene count	background gene count	strength	false discovery rate	matching proteins in your network (IDs)	matching proteins in your network (labels)
SM00490	helicase superfamily c-terminal domain	10	151	0.81	0.00029	4081.Solyc01g060460.1.1,4081.Solyc01g068300.1.1,4081.Solyc01g068320.1.1,4081.Solyc02g033050.1.1,4081.Solyc04g054440.1.1,4081.Solyc08g061410.1.1,4081.Solyc08g062000.1.1,4081.Solyc08g077580.1.1,4081.Solyc08g077610.1.1,4081.Solyc08g077690.2.1	Solyc01g060460.1.1,Solyc01g068300.1.1,Solyc01g068320.1.1,Solyc02g033050.1.1,Solyc04g054440.1.1,Solyc08g061410.1.1,Solyc08g062000.1.1,Solyc08g077580.1.1,Solyc08g077610.1.1,Solyc08g077690.2.1
SM00487	DEAD-like helicases superfamily	7	154	0.65	0.0311	4081.Solyc01g060460.1.1,4081.Solyc01g068320.1.1,4081.Solyc02g033050.1.1,4081.Solyc04g054440.1.1,4081.Solyc08g077600.1.1,4081.Solyc08g077610.1.1,4081.Solyc08g077690.2.1	Solyc01g060460.1.1,Solyc01g068320.1.1,Solyc02g033050.1.1,Solyc04g054440.1.1,Solyc08g077600.1.1,Solyc08g077610.1.1,Solyc08g077690.2.1

## Sheet: sRNA_panther
PANTHER Protein Class	up_sRNA_tom (fold Enrichment)	sRNA_tom (P-value)	GO
endodeoxyribonuclease (PC00093)	17.08	0.000102	PC
chromatin/chromatin-binding protein (PC00077)	4.4	0.00611	PC
ubiquitin-protein ligase (PC00234)	3.38	0.0174	PC
endoribonuclease activity (GO:0004521)	7.59	0.00208	MF
transcription cofactor activity (GO:0003712)	5.35	0.00103	MF
anion channel activity (GO:0005253)	6.83	2.9e-05	MF
ubiquitin-protein ligase activity (GO:0004842)	3.98	0.0407	MF
DNA recombination (GO:0006310)	5.69	0.0164	BP
chromatin organization (GO:0006325)	3.9	0.00121	BP
regulation of gene expression, epigenetic (GO:0040029)	10.67	0.000124	BP
regulation of transcription from RNA polymerase II promoter (GO:0006357)	3.59	0.000584	BP
anion transport (GO:0006820)	4.44	1.06e-05	BP
